# Supplementary material for: USP1 promotes cholangiocarcinoma progression by deubiquitinating PARP1 to prevent its proteasomal degradation
Source: Cell Death Dis. 2023 Oct 11;14(10):669. doi: 10.1038/s41419-023-06172-6 (PMC10567853; doi:10.1038/s41419-023-06172-6)
Supplement: Supplementary file 2 — supplementary table 4: mass spectrometry [file 41419_2023_6172_MOESM2_ESM.xlsx]

## Sheet: Diff_distribution
Compared sample name	Up-regulated	Down-regulated
USP1/EM	384	629

## Sheet: USP1vsEM
Protein accession	Protein description	Gene name	USP1/EM Ratio	Regulated Type	MW [kDa]	Coverage [%]	Peptides	Unique peptides	Razor + unique peptides	Razor + unique peptides USP1	Razor + unique peptides EM	USP1	EM	Subcellular localization	KEGG KO No.	KEGG Gene	KEGG pathway	Biological Process	Cellular Component	Molecular Function	Pfam ID	Domain description	KOG category	KOG NO.	KOG description
A0FGR8	Extended synaptotagmin-2 OS=Homo sapiens OX=9606 GN=ESYT2 PE=1 SV=1	ESYT2	1.866	Up	102.36	35	22	22	22	17	18	1.30218	0.697818	nucleus					GO:0005622 intracellular; GO:0005623 cell; GO:0005737 cytoplasm; GO:0005783 endoplasmic reticulum; GO:0005789 endoplasmic reticulum membrane; GO:0005886 plasma membrane; GO:0005887 integral component of plasma membrane; GO:0009898 cytoplasmic side of plasma membrane; GO:0012505 endomembrane system; GO:0016020 membrane; GO:0016021 integral component of membrane; GO:0019897 extrinsic component of p…	GO:0005488 binding; GO:0005509 calcium ion binding; GO:0005515 protein binding; GO:0005543 phospholipid binding; GO:0005544 calcium-dependent phospholipid binding; GO:0008289 lipid binding; GO:0008429 phosphatidylethanolamine binding; GO:0031210 phosphatidylcholine binding; GO:0035091 phosphatidylinositol binding; GO:0042802 identical protein binding; GO:0043167 ion binding; GO:0043168 anion bind…	PF00168	C2 domain	M	KOG1012	Ca2+-dependent lipid-binding protein CLB1/vesicle protein vp115/Granuphilin A, contains C2 domain
A1X283	SH3 and PX domain-containing protein 2B OS=Homo sapiens OX=9606 GN=SH3PXD2B PE=1 SV=3	SH3PXD2B	0.437	Down	101.58	15.3	10	10	10	5	8	0.608013	1.39199	mitochondria	K24032			GO:0000003 reproduction; GO:0001501 skeletal system development; GO:0001503 ossification; GO:0001649 osteoblast differentiation; GO:0001654 eye development; GO:0002051 osteoblast fate commitment; GO:0006801 superoxide metabolic process; GO:0006996 organelle organization; GO:0007275 multicellular organism development; GO:0007423 sensory organ development; GO:0007507 heart development; GO:0008104 p…	GO:0002102 podosome; GO:0005622 intracellular; GO:0005623 cell; GO:0005737 cytoplasm; GO:0005856 cytoskeleton; GO:0015629 actin cytoskeleton; GO:0032991 protein-containing complex; GO:0043226 organelle; GO:0043228 non-membrane-bounded organelle; GO:0043229 intracellular organelle; GO:0043232 intracellular non-membrane-bounded organelle;	GO:0005488 binding; GO:0005515 protein binding; GO:0005543 phospholipid binding; GO:0008047 enzyme activator activity; GO:0008289 lipid binding; GO:0010314 phosphatidylinositol-5-phosphate binding; GO:0016176 superoxide-generating NADPH oxidase activator activity; GO:0019904 protein domain specific binding; GO:0030234 enzyme regulator activity; GO:0032266 phosphatidylinositol-3-phosphate binding;…	PF00787; PF00018; PF07653	PX domain; SH3 domain; Variant SH3 domain	Z	KOG0905	Phosphoinositide 3-kinase
A6NED2	RCC1 domain-containing protein 1 OS=Homo sapiens OX=9606 GN=RCCD1 PE=1 SV=1	RCCD1	2.005	Up	40.078	14.1	4	4	4	3	4	1.33446	0.66554	nucleus					GO:0005622 intracellular; GO:0005623 cell; GO:0005737 cytoplasm; GO:0005829 cytosol; GO:0005886 plasma membrane; GO:0016020 membrane; GO:0071944 cell periphery;				DZ	KOG1426	FOG: RCC1 domain
A6NJ78	12S rRNA N4-methylcytidine (m4C) methyltransferase OS=Homo sapiens OX=9606 GN=METTL15 PE=1 SV=1	METTL15	0.592	Down	46.121	33.4	9	9	9	9	7	0.744057	1.25594	nucleus				GO:0000154 rRNA modification; GO:0001510 RNA methylation; GO:0006139 nucleobase-containing compound metabolic process; GO:0006364 rRNA processing; GO:0006396 RNA processing; GO:0006725 cellular aromatic compound metabolic process; GO:0006807 nitrogen compound metabolic process; GO:0008152 metabolic process; GO:0009451 RNA modification; GO:0009987 cellular process; GO:0010467 gene expression; GO:0…		GO:0003824 catalytic activity; GO:0008168 methyltransferase activity; GO:0008170 N-methyltransferase activity; GO:0008173 RNA methyltransferase activity; GO:0008649 rRNA methyltransferase activity; GO:0008757 S-adenosylmethionine-dependent methyltransferase activity; GO:0016434 rRNA (cytosine) methyltransferase activity; GO:0016740 transferase activity; GO:0016741 transferase activity, transferri…			M	KOG2782	Putative SAM dependent methyltransferases
O00165	HCLS1-associated protein X-1 OS=Homo sapiens OX=9606 GN=HAX1 PE=1 SV=2	HAX1	0.632	Down	31.62	29.4	5	5	5	5	2	0.774374	1.22563	cytoplasm,nucleus	K16220			GO:0001932 regulation of protein phosphorylation; GO:0001934 positive regulation of protein phosphorylation; GO:0002682 regulation of immune system process; GO:0002684 positive regulation of immune system process; GO:0002761 regulation of myeloid leukocyte differentiation; GO:0002763 positive regulation of myeloid leukocyte differentiation; GO:0006355 regulation of transcription, DNA-templated; G…	GO:0005622 intracellular; GO:0005623 cell; GO:0005634 nucleus; GO:0005635 nuclear envelope; GO:0005667 transcription regulator complex; GO:0005737 cytoplasm; GO:0005739 mitochondrion; GO:0005740 mitochondrial envelope; GO:0005741 mitochondrial outer membrane; GO:0005758 mitochondrial intermembrane space; GO:0005783 endoplasmic reticulum; GO:0005856 cytoskeleton; GO:0005886 plasma membrane; GO:001…	GO:0005488 binding; GO:0005515 protein binding; GO:0019838 growth factor binding; GO:0019904 protein domain specific binding; GO:0019955 cytokine binding; GO:0019966 interleukin-1 binding; GO:0047485 protein N-terminus binding;
O00193	Small acidic protein OS=Homo sapiens OX=9606 GN=SMAP PE=1 SV=1	SMAP	0.641	Down	20.332	30.1	5	5	5	4	4	0.781527	1.21847	nucleus
O00257	E3 SUMO-protein ligase CBX4 OS=Homo sapiens OX=9606 GN=CBX4 PE=1 SV=3	CBX4	0.664	Down	61.367	16.6	6	6	6	4	6	0.798424	1.20158	nucleus	K11452			GO:0000122 negative regulation of transcription by RNA polymerase II; GO:0006355 regulation of transcription, DNA-templated; GO:0006357 regulation of transcription by RNA polymerase II; GO:0006464 cellular protein modification process; GO:0006807 nitrogen compound metabolic process; GO:0008152 metabolic process; GO:0009889 regulation of biosynthetic process; GO:0009890 negative regulation of bios…	GO:0000151 ubiquitin ligase complex; GO:0000152 nuclear ubiquitin ligase complex; GO:0005622 intracellular; GO:0005623 cell; GO:0005634 nucleus; GO:0005654 nucleoplasm; GO:0016604 nuclear body; GO:0031519 PcG protein complex; GO:0031974 membrane-enclosed lumen; GO:0031981 nuclear lumen; GO:0032991 protein-containing complex; GO:0035102 PRC1 complex; GO:0043226 organelle; GO:0043227 membrane-bound…	GO:0001067 regulatory region nucleic acid binding; GO:0003676 nucleic acid binding; GO:0003677 DNA binding; GO:0003682 chromatin binding; GO:0003712 transcription coregulator activity; GO:0003714 transcription corepressor activity; GO:0003723 RNA binding; GO:0003727 single-stranded RNA binding; GO:0003824 catalytic activity; GO:0005488 binding; GO:0005515 protein binding; GO:0016740 transferase a…	PF00385	Chromo (CHRromatin Organisation MOdifier) domain	B	KOG2748	Uncharacterized conserved protein, contains chromo domain
O00264	Membrane-associated progesterone receptor component 1 OS=Homo sapiens OX=9606 GN=PGRMC1 PE=1 SV=3	PGRMC1	1.778	Up	21.671	42.1	8	7	7	7	6	1.28005	0.719949	nucleus	K17278			GO:0000003 reproduction; GO:0000902 cell morphogenesis; GO:0000904 cell morphogenesis involved in differentiation; GO:0001556 oocyte maturation; GO:0001775 cell activation; GO:0002252 immune effector process; GO:0002263 cell activation involved in immune response; GO:0002274 myeloid leukocyte activation; GO:0002275 myeloid cell activation involved in immune response; GO:0002283 neutrophil activat…	GO:0000775 chromosome, centromeric region; GO:0001674 female germ cell nucleus; GO:0005576 extracellular region; GO:0005615 extracellular space; GO:0005622 intracellular; GO:0005623 cell; GO:0005634 nucleus; GO:0005694 chromosome; GO:0005737 cytoplasm; GO:0005783 endoplasmic reticulum; GO:0005819 spindle; GO:0005856 cytoskeleton; GO:0005886 plasma membrane; GO:0005887 integral component of plasma…	GO:0005488 binding; GO:0005496 steroid binding; GO:0008289 lipid binding; GO:0020037 heme binding; GO:0046906 tetrapyrrole binding; GO:0048037 cofactor binding; GO:0097159 organic cyclic compound binding; GO:1901363 heterocyclic compound binding;	PF00173	Cytochrome b5-like Heme/Steroid binding domain	S	KOG1110	Putative steroid membrane receptor Hpr6.6/25-Dx
O00268	Transcription initiation factor TFIID subunit 4 OS=Homo sapiens OX=9606 GN=TAF4 PE=1 SV=2	TAF4	0.599	Down	110.11	16.9	9	9	9	3	8	0.748837	1.25116	nucleus	K03129	TAF4; transcription initiation factor TFIID subunit 4	hsa03022 Basal transcription factors; hsa05016 Huntington disease	GO:0006139 nucleobase-containing compound metabolic process; GO:0006351 transcription, DNA-templated; GO:0006352 DNA-templated transcription, initiation; GO:0006355 regulation of transcription, DNA-templated; GO:0006357 regulation of transcription by RNA polymerase II; GO:0006366 transcription by RNA polymerase II; GO:0006367 transcription initiation from RNA polymerase II promoter; GO:0006725 ce…	GO:0000123 histone acetyltransferase complex; GO:0000228 nuclear chromosome; GO:0000428 DNA-directed RNA polymerase complex; GO:0000785 chromatin; GO:0000790 nuclear chromatin; GO:0005622 intracellular; GO:0005623 cell; GO:0005634 nucleus; GO:0005654 nucleoplasm; GO:0005667 transcription regulator complex; GO:0005669 transcription factor TFIID complex; GO:0005694 chromosome; GO:0005737 cytoplasm;…	GO:0003676 nucleic acid binding; GO:0003677 DNA binding; GO:0003712 transcription coregulator activity; GO:0003713 transcription coactivator activity; GO:0005102 signaling receptor binding; GO:0005488 binding; GO:0005515 protein binding; GO:0008134 transcription factor binding; GO:0017162 aryl hydrocarbon receptor binding; GO:0097159 organic cyclic compound binding; GO:0140110 transcription regul…			K	KOG2341	TATA box binding protein (TBP)-associated factor, RNA polymerase II
O00273	DNA fragmentation factor subunit alpha OS=Homo sapiens OX=9606 GN=DFFA PE=1 SV=1	DFFA	0.597	Down	36.521	49.2	14	14	14	11	14	0.747264	1.25274	nucleus	K02310	DFFA; DNA fragmentation factor, 45 kD, alpha subunit	hsa04210 Apoptosis	GO:0000737 DNA catabolic process, endonucleolytic; GO:0006139 nucleobase-containing compound metabolic process; GO:0006259 DNA metabolic process; GO:0006308 DNA catabolic process; GO:0006309 apoptotic DNA fragmentation; GO:0006457 protein folding; GO:0006725 cellular aromatic compound metabolic process; GO:0006807 nitrogen compound metabolic process; GO:0006915 apoptotic process; GO:0006921 cellu…	GO:0000228 nuclear chromosome; GO:0000785 chromatin; GO:0000790 nuclear chromatin; GO:0005622 intracellular; GO:0005623 cell; GO:0005634 nucleus; GO:0005654 nucleoplasm; GO:0005694 chromosome; GO:0005737 cytoplasm; GO:0005829 cytosol; GO:0005886 plasma membrane; GO:0016020 membrane; GO:0031974 membrane-enclosed lumen; GO:0031981 nuclear lumen; GO:0043226 organelle; GO:0043227 membrane-bounded org…	GO:0004857 enzyme inhibitor activity; GO:0005488 binding; GO:0005515 protein binding; GO:0019904 protein domain specific binding; GO:0030234 enzyme regulator activity; GO:0044183 protein folding chaperone; GO:0060703 deoxyribonuclease inhibitor activity; GO:0098772 molecular function regulator;	PF02017; PF09033	CIDE-N domain; DNA Fragmentation factor 45kDa, C terminal domain
O00291	Huntingtin-interacting protein 1 OS=Homo sapiens OX=9606 GN=HIP1 PE=1 SV=5	HIP1	0.525	Down	116.22	25.4	18	17	18	11	16	0.688214	1.31179	nucleus	K04559	HIP1; huntingtin interacting protein 1	hsa05016 Huntington disease; hsa05022 Pathways of neurodegeneration - multiple diseases	GO:0006810 transport; GO:0006886 intracellular protein transport; GO:0006897 endocytosis; GO:0006898 receptor-mediated endocytosis; GO:0006915 apoptotic process; GO:0006919 activation of cysteine-type endopeptidase activity involved in apoptotic process; GO:0006996 organelle organization; GO:0007010 cytoskeleton organization; GO:0007154 cell communication; GO:0007165 signal transduction; GO:00081…	GO:0005622 intracellular; GO:0005623 cell; GO:0005634 nucleus; GO:0005737 cytoplasm; GO:0005794 Golgi apparatus; GO:0005829 cytosol; GO:0005856 cytoskeleton; GO:0005886 plasma membrane; GO:0009898 cytoplasmic side of plasma membrane; GO:0012505 endomembrane system; GO:0012506 vesicle membrane; GO:0016020 membrane; GO:0019897 extrinsic component of plasma membrane; GO:0019898 extrinsic component o…	GO:0003779 actin binding; GO:0005102 signaling receptor binding; GO:0005154 epidermal growth factor receptor binding; GO:0005198 structural molecule activity; GO:0005200 structural constituent of cytoskeleton; GO:0005488 binding; GO:0005515 protein binding; GO:0005543 phospholipid binding; GO:0008092 cytoskeletal protein binding; GO:0008289 lipid binding; GO:0030276 clathrin binding; GO:0030674 p…	PF07651	ANTH domain	Z	KOG0980	Actin-binding protein SLA2/Huntingtin-interacting protein Hip1
O00400	Acetyl-coenzyme A transporter 1 OS=Homo sapiens OX=9606 GN=SLC33A1 PE=1 SV=1	SLC33A1	0.453	Down	60.908	7.3	3	3	3	2	3	0.623289	1.37671	plasma membrane	K03372	SLC33A1; MFS transporter, PAT family, solute carrier family 33 (acetyl-CoA transportor), member 1 [EC:2.3.1.-]	hsa00604 Glycosphingolipid biosynthesis - ganglio series; hsa01100 Metabolic pathways	GO:0006355 regulation of transcription, DNA-templated; GO:0006357 regulation of transcription by RNA polymerase II; GO:0006810 transport; GO:0006811 ion transport; GO:0006812 cation transport; GO:0006820 anion transport; GO:0006862 nucleotide transport; GO:0007154 cell communication; GO:0007165 signal transduction; GO:0007166 cell surface receptor signaling pathway; GO:0007167 enzyme linked recep…	GO:0000139 Golgi membrane; GO:0005622 intracellular; GO:0005623 cell; GO:0005737 cytoplasm; GO:0005783 endoplasmic reticulum; GO:0005789 endoplasmic reticulum membrane; GO:0005794 Golgi apparatus; GO:0005886 plasma membrane; GO:0005887 integral component of plasma membrane; GO:0012505 endomembrane system; GO:0016020 membrane; GO:0016021 integral component of membrane; GO:0031090 organelle membran…	GO:0000295 adenine nucleotide transmembrane transporter activity; GO:0005215 transporter activity; GO:0005346 purine ribonucleotide transmembrane transporter activity; GO:0008324 cation transmembrane transporter activity; GO:0008509 anion transmembrane transporter activity; GO:0008514 organic anion transmembrane transporter activity; GO:0008521 acetyl-CoA transmembrane transporter activity; GO:00…			P	KOG3574	Acetyl-CoA transporter
O00468	Agrin OS=Homo sapiens OX=9606 GN=AGRN PE=1 SV=6	AGRN	0.643	Down	217.32	9.2	11	11	11	6	10	0.782408	1.21759	extracellular	K06254	AGRN; agrin	hsa04512 ECM-receptor interaction	GO:0001523 retinoid metabolic process; GO:0001932 regulation of protein phosphorylation; GO:0001934 positive regulation of protein phosphorylation; GO:0001941 postsynaptic membrane organization; GO:0002028 regulation of sodium ion transport; GO:0006022 aminoglycan metabolic process; GO:0006023 aminoglycan biosynthetic process; GO:0006024 glycosaminoglycan biosynthetic process; GO:0006026 aminogly…	GO:0000323 lytic vacuole; GO:0005576 extracellular region; GO:0005604 basement membrane; GO:0005615 extracellular space; GO:0005622 intracellular; GO:0005623 cell; GO:0005737 cytoplasm; GO:0005764 lysosome; GO:0005773 vacuole; GO:0005775 vacuolar lumen; GO:0005794 Golgi apparatus; GO:0005796 Golgi lumen; GO:0005829 cytosol; GO:0005886 plasma membrane; GO:0009986 cell surface; GO:0012505 endomembr…	GO:0002162 dystroglycan binding; GO:0004857 enzyme inhibitor activity; GO:0005198 structural molecule activity; GO:0005200 structural constituent of cytoskeleton; GO:0005488 binding; GO:0005509 calcium ion binding; GO:0005515 protein binding; GO:0005539 glycosaminoglycan binding; GO:0019838 growth factor binding; GO:0019955 cytokine binding; GO:0030234 enzyme regulator activity; GO:0030545 recept…	PF03146; PF07648; PF00050; PF00053; PF00008; PF00054	Agrin NtA domain; Kazal-type serine protease inhibitor domain; Kazal-type serine protease inhibitor domain; Laminin EGF-like (Domains III and V); EGF-like domain; Laminin G domain	O	KOG3509	Basement membrane-specific heparan sulfate proteoglycan (HSPG) core protein
O00483	Cytochrome c oxidase subunit NDUFA4 OS=Homo sapiens OX=9606 GN=NDUFA4 PE=1 SV=1	NDUFA4	17.483	Up	9.3697	46.9	5	5	5	5	2	1.89179	0.10821	mitochondria	K03948	NDUFA4; NADH dehydrogenase (ubiquinone) 1 alpha subcomplex subunit 4	hsa04932 Non-alcoholic fatty liver disease; hsa05208 Chemical carcinogenesis - reactive oxygen species; hsa05016 Huntington disease; hsa00190 Oxidative phosphorylation; hsa05415 Diabetic cardiomyopathy; hsa05012 Parkinson disease; hsa05010 Alzheimer disease; hsa04723 Retrograde endocannabinoid signaling; hsa04714 Thermogenesis; hsa05022 Pathways of neurodegeneration - multiple diseases; hsa05014 …	GO:0006091 generation of precursor metabolites and energy; GO:0006119 oxidative phosphorylation; GO:0006120 mitochondrial electron transport, NADH to ubiquinone; GO:0006139 nucleobase-containing compound metabolic process; GO:0006163 purine nucleotide metabolic process; GO:0006725 cellular aromatic compound metabolic process; GO:0006753 nucleoside phosphate metabolic process; GO:0006793 phosphoru…	GO:0005622 intracellular; GO:0005623 cell; GO:0005737 cytoplasm; GO:0005739 mitochondrion; GO:0005740 mitochondrial envelope; GO:0005743 mitochondrial inner membrane; GO:0005746 mitochondrial respirasome; GO:0005747 mitochondrial respiratory chain complex I; GO:0005751 mitochondrial respiratory chain complex IV; GO:0016020 membrane; GO:0019866 organelle inner membrane; GO:0030964 NADH dehydrogena…	GO:0003824 catalytic activity; GO:0003954 NADH dehydrogenase activity; GO:0005488 binding; GO:0008137 NADH dehydrogenase (ubiquinone) activity; GO:0016491 oxidoreductase activity; GO:0016651 oxidoreductase activity, acting on NAD(P)H; GO:0016655 oxidoreductase activity, acting on NAD(P)H, quinone or similar compound as acceptor; GO:0044877 protein-containing complex binding; GO:0050136 NADH dehyd…
O00488	Zinc finger protein 593 OS=Homo sapiens OX=9606 GN=ZNF593 PE=1 SV=2	ZNF593	0.509	Down	15.199	32.1	3	3	3	3	3	0.675046	1.32495	nucleus	K14821			GO:0000054 ribosomal subunit export from nucleus; GO:0000055 ribosomal large subunit export from nucleus; GO:0006355 regulation of transcription, DNA-templated; GO:0006357 regulation of transcription by RNA polymerase II; GO:0006403 RNA localization; GO:0006405 RNA export from nucleus; GO:0006611 protein export from nucleus; GO:0006810 transport; GO:0006886 intracellular protein transport; GO:000…	GO:0005622 intracellular; GO:0005623 cell; GO:0005634 nucleus; GO:0005730 nucleolus; GO:0030684 preribosome; GO:0030687 preribosome, large subunit precursor; GO:0031974 membrane-enclosed lumen; GO:0031981 nuclear lumen; GO:0032991 protein-containing complex; GO:0043226 organelle; GO:0043227 membrane-bounded organelle; GO:0043228 non-membrane-bounded organelle; GO:0043229 intracellular organelle; …	GO:0000981 DNA-binding transcription factor activity, RNA polymerase II-specific; GO:0003700 DNA-binding transcription factor activity; GO:0005488 binding; GO:0008270 zinc ion binding; GO:0043021 ribonucleoprotein complex binding; GO:0043023 ribosomal large subunit binding; GO:0043167 ion binding; GO:0043169 cation binding; GO:0044877 protein-containing complex binding; GO:0046872 metal ion bindi…			K	KOG3408	U1-like Zn-finger-containing protein, probabl erole in RNA processing/splicing
O00499	Myc box-dependent-interacting protein 1 OS=Homo sapiens OX=9606 GN=BIN1 PE=1 SV=1	BIN1	0.599	Down	64.699	19.2	7	7	7	6	4	0.748877	1.25112	cytoplasm	K12562	AMPH; amphiphysin	hsa04666 Fc gamma R-mediated phagocytosis; hsa04144 Endocytosis	GO:0002027 regulation of heart rate; GO:0006810 transport; GO:0006897 endocytosis; GO:0006937 regulation of muscle contraction; GO:0006942 regulation of striated muscle contraction; GO:0006996 organelle organization; GO:0006997 nucleus organization; GO:0007009 plasma membrane organization; GO:0007010 cytoskeleton organization; GO:0007034 vacuolar transport; GO:0007041 lysosomal transport; GO:0007…	GO:0005622 intracellular; GO:0005623 cell; GO:0005634 nucleus; GO:0005635 nuclear envelope; GO:0005737 cytoplasm; GO:0005829 cytosol; GO:0005856 cytoskeleton; GO:0005874 microtubule; GO:0005886 plasma membrane; GO:0008021 synaptic vesicle; GO:0012505 endomembrane system; GO:0015629 actin cytoskeleton; GO:0015630 microtubule cytoskeleton; GO:0016020 membrane; GO:0030016 myofibril; GO:0030017 sarco…	GO:0002020 protease binding; GO:0003779 actin binding; GO:0005488 binding; GO:0005515 protein binding; GO:0008092 cytoskeletal protein binding; GO:0019899 enzyme binding; GO:0030276 clathrin binding; GO:0042802 identical protein binding; GO:0044877 protein-containing complex binding; GO:0046982 protein heterodimerization activity; GO:0046983 protein dimerization activity; GO:0048156 tau protein b…	PF03114	BAR domain	Z	KOG3771	Amphiphysin
O00560	Syntenin-1 OS=Homo sapiens OX=9606 GN=SDCBP PE=1 SV=1	SDCBP	1.83	Up	32.444	51.7	8	8	8	8	7	1.29322	0.706785	cytoskeleton	K17254			GO:0001558 regulation of cell growth; GO:0001775 cell activation; GO:0001932 regulation of protein phosphorylation; GO:0001934 positive regulation of protein phosphorylation; GO:0002090 regulation of receptor internalization; GO:0002091 negative regulation of receptor internalization; GO:0002252 immune effector process; GO:0002263 cell activation involved in immune response; GO:0002274 myeloid le…	GO:0000323 lytic vacuole; GO:0005576 extracellular region; GO:0005615 extracellular space; GO:0005622 intracellular; GO:0005623 cell; GO:0005634 nucleus; GO:0005635 nuclear envelope; GO:0005654 nucleoplasm; GO:0005737 cytoplasm; GO:0005764 lysosome; GO:0005766 primary lysosome; GO:0005773 vacuole; GO:0005775 vacuolar lumen; GO:0005829 cytosol; GO:0005856 cytoskeleton; GO:0005886 plasma membrane; …	GO:0001664 G protein-coupled receptor binding; GO:0005102 signaling receptor binding; GO:0005109 frizzled binding; GO:0005126 cytokine receptor binding; GO:0005137 interleukin-5 receptor binding; GO:0005488 binding; GO:0005515 protein binding; GO:0005543 phospholipid binding; GO:0005546 phosphatidylinositol-4,5-bisphosphate binding; GO:0008022 protein C-terminus binding; GO:0008092 cytoskeletal p…	PF00595	PDZ domain (Also known as DHR or GLGF)	T	KOG0849	Transcription factor PRD and related proteins, contain PAX and HOX domains
O00584	Ribonuclease T2 OS=Homo sapiens OX=9606 GN=RNASET2 PE=1 SV=2	RNASET2	0.602	Down	29.48	28.9	6	6	6	5	5	0.751542	1.24846	extracellular	K01166			GO:0001775 cell activation; GO:0002252 immune effector process; GO:0002263 cell activation involved in immune response; GO:0002274 myeloid leukocyte activation; GO:0002275 myeloid cell activation involved in immune response; GO:0002283 neutrophil activation involved in immune response; GO:0002366 leukocyte activation involved in immune response; GO:0002376 immune system process; GO:0002443 leukoc…	GO:0000323 lytic vacuole; GO:0005576 extracellular region; GO:0005615 extracellular space; GO:0005622 intracellular; GO:0005623 cell; GO:0005737 cytoplasm; GO:0005764 lysosome; GO:0005766 primary lysosome; GO:0005773 vacuole; GO:0005775 vacuolar lumen; GO:0005783 endoplasmic reticulum; GO:0005788 endoplasmic reticulum lumen; GO:0012505 endomembrane system; GO:0030141 secretory granule; GO:0031410…	GO:0003824 catalytic activity; GO:0004518 nuclease activity; GO:0004540 ribonuclease activity; GO:0016787 hydrolase activity; GO:0016788 hydrolase activity, acting on ester bonds; GO:0140098 catalytic activity, acting on RNA;	PF00445	Ribonuclease T2 family	A	KOG1642	Ribonuclease, T2 family
O00746	Nucleoside diphosphate kinase, mitochondrial OS=Homo sapiens OX=9606 GN=NME4 PE=1 SV=1	NME4	3.062	Up	20.658	47.1	6	6	6	6	2	1.50761	0.49239	mitochondria	K00940	ndk; nucleoside-diphosphate kinase [EC:2.7.4.6]	hsa00983 Drug metabolism - other enzymes; hsa00240 Pyrimidine metabolism; hsa01240 Biosynthesis of cofactors; hsa00230 Purine metabolism; hsa01100 Metabolic pathways	GO:0006139 nucleobase-containing compound metabolic process; GO:0006165 nucleoside diphosphate phosphorylation; GO:0006725 cellular aromatic compound metabolic process; GO:0006753 nucleoside phosphate metabolic process; GO:0006793 phosphorus metabolic process; GO:0006796 phosphate-containing compound metabolic process; GO:0006807 nitrogen compound metabolic process; GO:0006810 transport; GO:00068…	GO:0005622 intracellular; GO:0005623 cell; GO:0005737 cytoplasm; GO:0005739 mitochondrion; GO:0005740 mitochondrial envelope; GO:0005743 mitochondrial inner membrane; GO:0005758 mitochondrial intermembrane space; GO:0016020 membrane; GO:0019866 organelle inner membrane; GO:0031090 organelle membrane; GO:0031966 mitochondrial membrane; GO:0031967 organelle envelope; GO:0031970 organelle envelope l…	GO:0003824 catalytic activity; GO:0004550 nucleoside diphosphate kinase activity; GO:0005488 binding; GO:0005515 protein binding; GO:0005543 phospholipid binding; GO:0008289 lipid binding; GO:0016301 kinase activity; GO:0016740 transferase activity; GO:0016772 transferase activity, transferring phosphorus-containing groups; GO:0016776 phosphotransferase activity, phosphate group as acceptor; GO:0…	PF00334	Nucleoside diphosphate kinase	F	KOG0888	Nucleoside diphosphate kinase
O14545	TRAF-type zinc finger domain-containing protein 1 OS=Homo sapiens OX=9606 GN=TRAFD1 PE=1 SV=1	TRAFD1	0.529	Down	64.84	17.5	7	7	7	6	6	0.691792	1.30821	nucleus				GO:0002682 regulation of immune system process; GO:0002683 negative regulation of immune system process; GO:0010033 response to organic substance; GO:0031347 regulation of defense response; GO:0031348 negative regulation of defense response; GO:0034097 response to cytokine; GO:0042221 response to chemical; GO:0045088 regulation of innate immune response; GO:0045824 negative regulation of innate i…
O14548	Cytochrome c oxidase subunit 7A-related protein, mitochondrial OS=Homo sapiens OX=9606 GN=COX7A2L PE=1 SV=2	COX7A2L	5.719	Up	12.615	40.4	2	2	2	2	2	1.70232	0.297685	cytoplasm	K02270	COX7A; cytochrome c oxidase subunit 7a	hsa04932 Non-alcoholic fatty liver disease; hsa05208 Chemical carcinogenesis - reactive oxygen species; hsa05016 Huntington disease; hsa00190 Oxidative phosphorylation; hsa05415 Diabetic cardiomyopathy; hsa05012 Parkinson disease; hsa05010 Alzheimer disease; hsa04260 Cardiac muscle contraction; hsa04714 Thermogenesis; hsa05022 Pathways of neurodegeneration - multiple diseases; hsa05014 Amyotrophi…	GO:0002082 regulation of oxidative phosphorylation; GO:0006091 generation of precursor metabolites and energy; GO:0006140 regulation of nucleotide metabolic process; GO:0006810 transport; GO:0006811 ion transport; GO:0006812 cation transport; GO:0006996 organelle organization; GO:0007005 mitochondrion organization; GO:0008152 metabolic process; GO:0009987 cellular process; GO:0015672 monovalent i…	GO:0005622 intracellular; GO:0005623 cell; GO:0005634 nucleus; GO:0005730 nucleolus; GO:0005737 cytoplasm; GO:0005739 mitochondrion; GO:0005740 mitochondrial envelope; GO:0005743 mitochondrial inner membrane; GO:0016020 membrane; GO:0019866 organelle inner membrane; GO:0031090 organelle membrane; GO:0031966 mitochondrial membrane; GO:0031967 organelle envelope; GO:0031974 membrane-enclosed lumen;…	GO:0003824 catalytic activity; GO:0004129 cytochrome-c oxidase activity; GO:0005215 transporter activity; GO:0008324 cation transmembrane transporter activity; GO:0009055 electron transfer activity; GO:0015002 heme-copper terminal oxidase activity; GO:0015075 ion transmembrane transporter activity; GO:0015077 monovalent inorganic cation transmembrane transporter activity; GO:0015078 proton transm…
O14578	Citron Rho-interacting kinase OS=Homo sapiens OX=9606 GN=CIT PE=1 SV=2	CIT	0.605	Down	231.43	12.6	18	18	18	14	14	0.754032	1.24597	nucleus	K16308			GO:0000003 reproduction; GO:0000070 mitotic sister chromatid segregation; GO:0000086 G2/M transition of mitotic cell cycle; GO:0000278 mitotic cell cycle; GO:0000280 nuclear division; GO:0000281 mitotic cytokinesis; GO:0000819 sister chromatid segregation; GO:0000910 cytokinesis; GO:0006464 cellular protein modification process; GO:0006468 protein phosphorylation; GO:0006793 phosphorus metabolic …	GO:0001726 ruffle; GO:0005622 intracellular; GO:0005623 cell; GO:0005737 cytoplasm; GO:0005773 vacuole; GO:0005794 Golgi apparatus; GO:0005795 Golgi stack; GO:0005829 cytosol; GO:0005856 cytoskeleton; GO:0005886 plasma membrane; GO:0012505 endomembrane system; GO:0015629 actin cytoskeleton; GO:0016020 membrane; GO:0030496 midbody; GO:0031252 cell leading edge; GO:0031984 organelle subcompartment;…	GO:0003824 catalytic activity; GO:0004672 protein kinase activity; GO:0004674 protein serine/threonine kinase activity; GO:0005488 binding; GO:0005515 protein binding; GO:0016301 kinase activity; GO:0016740 transferase activity; GO:0016772 transferase activity, transferring phosphorus-containing groups; GO:0016773 phosphotransferase activity, alcohol group as acceptor; GO:0017016 Ras GTPase bindi…	PF00069; PF00169	Protein kinase domain; PH domain	T	KOG0976	Rho/Rac1-interacting serine/threonine kinase Citron
O14657	Torsin-1B OS=Homo sapiens OX=9606 GN=TOR1B PE=1 SV=2	TOR1B	0.565	Down	37.978	25	6	6	6	4	4	0.721665	1.27833	extracellular	K22990			GO:0006950 response to stress; GO:0006986 response to unfolded protein; GO:0006996 organelle organization; GO:0006997 nucleus organization; GO:0006998 nuclear envelope organization; GO:0007029 endoplasmic reticulum organization; GO:0009987 cellular process; GO:0010033 response to organic substance; GO:0010256 endomembrane system organization; GO:0016043 cellular component organization; GO:0022607…	GO:0005622 intracellular; GO:0005623 cell; GO:0005634 nucleus; GO:0005635 nuclear envelope; GO:0005737 cytoplasm; GO:0005783 endoplasmic reticulum; GO:0005788 endoplasmic reticulum lumen; GO:0012505 endomembrane system; GO:0016020 membrane; GO:0031090 organelle membrane; GO:0031965 nuclear membrane; GO:0031967 organelle envelope; GO:0031974 membrane-enclosed lumen; GO:0031975 envelope; GO:0043226…	GO:0003824 catalytic activity; GO:0016462 pyrophosphatase activity; GO:0016787 hydrolase activity; GO:0016817 hydrolase activity, acting on acid anhydrides; GO:0016818 hydrolase activity, acting on acid anhydrides, in phosphorus-containing anhydrides; GO:0016887 ATPase activity; GO:0017111 nucleoside-triphosphatase activity;			O	KOG2170	ATPase of the AAA+ superfamily
O14772	Fucose-1-phosphate guanylyltransferase OS=Homo sapiens OX=9606 GN=FPGT PE=1 SV=3	FPGT	2.757	Up	68.009	12.2	5	5	5	3	5	1.46765	0.532355	cytoplasm	K00976	FPGT; fucose-1-phosphate guanylyltransferase [EC:2.7.7.30]	hsa01250 Biosynthesis of nucleotide sugars; hsa00051 Fructose and mannose metabolism; hsa00520 Amino sugar and nucleotide sugar metabolism; hsa01100 Metabolic pathways	GO:0005975 carbohydrate metabolic process; GO:0005996 monosaccharide metabolic process; GO:0006004 fucose metabolic process; GO:0008152 metabolic process; GO:0019318 hexose metabolic process; GO:0044238 primary metabolic process; GO:0044281 small molecule metabolic process; GO:0071704 organic substance metabolic process;	GO:0005622 intracellular; GO:0005623 cell; GO:0005737 cytoplasm; GO:0005829 cytosol;	GO:0003824 catalytic activity; GO:0016740 transferase activity; GO:0016772 transferase activity, transferring phosphorus-containing groups; GO:0016779 nucleotidyltransferase activity; GO:0047341 fucose-1-phosphate guanylyltransferase activity; GO:0070568 guanylyltransferase activity;
O14802	DNA-directed RNA polymerase III subunit RPC1 OS=Homo sapiens OX=9606 GN=POLR3A PE=1 SV=2	POLR3A	0.638	Down	155.64	30.1	28	28	28	18	25	0.778991	1.22101	cytoplasm	K03018	RPC1; DNA-directed RNA polymerase III subunit RPC1 [EC:2.7.7.6]	hsa04623 Cytosolic DNA-sensing pathway; hsa03020 RNA polymerase	GO:0001817 regulation of cytokine production; GO:0001819 positive regulation of cytokine production; GO:0002376 immune system process; GO:0006139 nucleobase-containing compound metabolic process; GO:0006351 transcription, DNA-templated; GO:0006725 cellular aromatic compound metabolic process; GO:0006807 nitrogen compound metabolic process; GO:0006950 response to stress; GO:0006952 defense respons…	GO:0000428 DNA-directed RNA polymerase complex; GO:0005622 intracellular; GO:0005623 cell; GO:0005634 nucleus; GO:0005654 nucleoplasm; GO:0005666 RNA polymerase III complex; GO:0005737 cytoplasm; GO:0005829 cytosol; GO:0030880 RNA polymerase complex; GO:0031974 membrane-enclosed lumen; GO:0031981 nuclear lumen; GO:0032991 protein-containing complex; GO:0043226 organelle; GO:0043227 membrane-bound…	GO:0003824 catalytic activity; GO:0003899 DNA-directed 5'-3' RNA polymerase activity; GO:0016740 transferase activity; GO:0016772 transferase activity, transferring phosphorus-containing groups; GO:0016779 nucleotidyltransferase activity; GO:0034062 5'-3' RNA polymerase activity; GO:0097747 RNA polymerase activity; GO:0140098 catalytic activity, acting on RNA;	PF04997; PF00623; PF04983; PF05000; PF04998	RNA polymerase Rpb1, domain 1; RNA polymerase Rpb1, domain 2; RNA polymerase Rpb1, domain 3; RNA polymerase Rpb1, domain 4; RNA polymerase Rpb1, domain 5	K	KOG0261	RNA polymerase III, large subunit
O14828	Secretory carrier-associated membrane protein 3 OS=Homo sapiens OX=9606 GN=SCAMP3 PE=1 SV=3	SCAMP3	1.578	Up	38.287	38.3	8	8	8	8	6	1.22423	0.775769	plasma membrane	K19995			GO:0001101 response to acid chemical; GO:0006810 transport; GO:0006886 intracellular protein transport; GO:0006892 post-Golgi vesicle-mediated transport; GO:0008104 protein localization; GO:0010033 response to organic substance; GO:0015031 protein transport; GO:0015833 peptide transport; GO:0016192 vesicle-mediated transport; GO:0032526 response to retinoic acid; GO:0033036 macromolecule localiza…	GO:0000139 Golgi membrane; GO:0005622 intracellular; GO:0005623 cell; GO:0005737 cytoplasm; GO:0005794 Golgi apparatus; GO:0012505 endomembrane system; GO:0016020 membrane; GO:0031090 organelle membrane; GO:0031984 organelle subcompartment; GO:0043226 organelle; GO:0043227 membrane-bounded organelle; GO:0043229 intracellular organelle; GO:0043231 intracellular membrane-bounded organelle; GO:00985…	GO:0005488 binding; GO:0005515 protein binding; GO:0019899 enzyme binding; GO:0031625 ubiquitin protein ligase binding; GO:0044389 ubiquitin-like protein ligase binding;			U	KOG3088	Secretory carrier membrane protein
O14880	Microsomal glutathione S-transferase 3 OS=Homo sapiens OX=9606 GN=MGST3 PE=1 SV=1	MGST3	1.763	Up	16.516	34.2	5	5	5	5	5	1.27622	0.723776	extracellular	K00799	GST; glutathione S-transferase [EC:2.5.1.18]	hsa05204 Chemical carcinogenesis - DNA adducts; hsa00480 Glutathione metabolism; hsa05208 Chemical carcinogenesis - reactive oxygen species; hsa00982 Drug metabolism - cytochrome P450; hsa05200 Pathways in cancer; hsa05207 Chemical carcinogenesis - receptor activation; hsa05418 Fluid shear stress and atherosclerosis; hsa05225 Hepatocellular carcinoma; hsa00983 Drug metabolism - other enzymes; hsa…	GO:0006082 organic acid metabolic process; GO:0006629 lipid metabolic process; GO:0006690 icosanoid metabolic process; GO:0006691 leukotriene metabolic process; GO:0006790 sulfur compound metabolic process; GO:0006805 xenobiotic metabolic process; GO:0006807 nitrogen compound metabolic process; GO:0008152 metabolic process; GO:0009058 biosynthetic process; GO:0009410 response to xenobiotic stimul…	GO:0005622 intracellular; GO:0005623 cell; GO:0005634 nucleus; GO:0005635 nuclear envelope; GO:0005737 cytoplasm; GO:0005783 endoplasmic reticulum; GO:0005789 endoplasmic reticulum membrane; GO:0012505 endomembrane system; GO:0016020 membrane; GO:0031967 organelle envelope; GO:0031975 envelope; GO:0031984 organelle subcompartment; GO:0042175 nuclear outer membrane-endoplasmic reticulum membrane n…	GO:0003824 catalytic activity; GO:0004364 glutathione transferase activity; GO:0004464 leukotriene-C4 synthase activity; GO:0004601 peroxidase activity; GO:0004602 glutathione peroxidase activity; GO:0016209 antioxidant activity; GO:0016491 oxidoreductase activity; GO:0016684 oxidoreductase activity, acting on peroxide as acceptor; GO:0016740 transferase activity; GO:0016765 transferase activity,…
O14920	Inhibitor of nuclear factor kappa-B kinase subunit beta OS=Homo sapiens OX=9606 GN=IKBKB PE=1 SV=1	IKBKB	0.497	Down	86.563	21.7	11	11	11	5	10	0.664321	1.33568	cytoplasm	K07209	IKBKB; inhibitor of nuclear factor kappa-B kinase subunit beta [EC:2.7.11.10]	hsa05120 Epithelial cell signaling in Helicobacter pylori infection; hsa05160 Hepatitis C; hsa04014 Ras signaling pathway; hsa04622 RIG-I-like receptor signaling pathway; hsa05166 Human T-cell leukemia virus 1 infection; hsa05200 Pathways in cancer; hsa01523 Antifolate resistance; hsa04621 NOD-like receptor signaling pathway; hsa04210 Apoptosis; hsa05206 MicroRNAs in cancer; hsa04660 T cell recep…	GO:0000165 MAPK cascade; GO:0001101 response to acid chemical; GO:0001776 leukocyte homeostasis; GO:0001782 B cell homeostasis; GO:0001959 regulation of cytokine-mediated signaling pathway; GO:0002028 regulation of sodium ion transport; GO:0002218 activation of innate immune response; GO:0002220 innate immune response activating cell surface receptor signaling pathway; GO:0002221 pattern recognit…	GO:0005622 intracellular; GO:0005623 cell; GO:0005737 cytoplasm; GO:0005829 cytosol; GO:0005886 plasma membrane; GO:0005887 integral component of plasma membrane; GO:0008385 IkappaB kinase complex; GO:0009898 cytoplasmic side of plasma membrane; GO:0016020 membrane; GO:0016021 integral component of membrane; GO:0031224 intrinsic component of membrane; GO:0031226 intrinsic component of plasma memb…	GO:0000166 nucleotide binding; GO:0003824 catalytic activity; GO:0004672 protein kinase activity; GO:0004674 protein serine/threonine kinase activity; GO:0005488 binding; GO:0005515 protein binding; GO:0005524 ATP binding; GO:0008144 drug binding; GO:0008384 IkappaB kinase activity; GO:0016301 kinase activity; GO:0016740 transferase activity; GO:0016772 transferase activity, transferring phosphor…	PF00069; PF12179	Protein kinase domain; I-kappa-kinase-beta NEMO binding domain	T	KOG4250	TANK binding protein kinase TBK1
O14966	Ras-related protein Rab-7L1 OS=Homo sapiens OX=9606 GN=RAB29 PE=1 SV=1	RAB29	0.591	Down	23.155	24.1	3	2	2	2	2	0.743226	1.25677	nucleus	K07916			GO:0001775 cell activation; GO:0001919 regulation of receptor recycling; GO:0001921 positive regulation of receptor recycling; GO:0002376 immune system process; GO:0002682 regulation of immune system process; GO:0002684 positive regulation of immune system process; GO:0006810 transport; GO:0006996 organelle organization; GO:0007005 mitochondrion organization; GO:0007030 Golgi organization; GO:000…	GO:0005576 extracellular region; GO:0005622 intracellular; GO:0005623 cell; GO:0005737 cytoplasm; GO:0005739 mitochondrion; GO:0005768 endosome; GO:0005769 early endosome; GO:0005794 Golgi apparatus; GO:0005801 cis-Golgi network; GO:0005802 trans-Golgi network; GO:0012505 endomembrane system; GO:0018995 host cellular component; GO:0020003 symbiont-containing vacuole; GO:0030430 host cell cytoplas…	GO:0000166 nucleotide binding; GO:0001882 nucleoside binding; GO:0001883 purine nucleoside binding; GO:0003824 catalytic activity; GO:0003924 GTPase activity; GO:0005488 binding; GO:0005515 protein binding; GO:0005525 GTP binding; GO:0008092 cytoskeletal protein binding; GO:0016462 pyrophosphatase activity; GO:0016787 hydrolase activity; GO:0016817 hydrolase activity, acting on acid anhydrides; G…	PF00071	Ras family	U	KOG4423	GTP-binding protein-like, RAS superfamily
O14972	Vacuolar protein sorting-associated protein 26C OS=Homo sapiens OX=9606 GN=VPS26C PE=1 SV=1	VPS26C	1.576	Up	33.01	27.3	5	5	5	3	4	1.2236	0.776398	cytoplasm				GO:0006810 transport; GO:0006886 intracellular protein transport; GO:0008104 protein localization; GO:0015031 protein transport; GO:0015833 peptide transport; GO:0033036 macromolecule localization; GO:0034613 cellular protein localization; GO:0042886 amide transport; GO:0045184 establishment of protein localization; GO:0046907 intracellular transport; GO:0051179 localization; GO:0051234 establish…	GO:0005622 intracellular; GO:0005623 cell; GO:0005737 cytoplasm; GO:0005768 endosome; GO:0012505 endomembrane system; GO:0031410 cytoplasmic vesicle; GO:0031982 vesicle; GO:0043226 organelle; GO:0043227 membrane-bounded organelle; GO:0043229 intracellular organelle; GO:0097708 intracellular vesicle;	GO:0005215 transporter activity;			U	KOG2717	Uncharacterized conserved protein with similarity to embryogenesis protein H beta 58 and VPS26
O14974	Protein phosphatase 1 regulatory subunit 12A OS=Homo sapiens OX=9606 GN=PPP1R12A PE=1 SV=1	PPP1R12A	0.6	Down	115.28	24.5	17	17	17	14	14	0.749929	1.25007	nucleus	K06270	PPP1R12A; protein phosphatase 1 regulatory subunit 12A	hsa04510 Focal adhesion; hsa04810 Regulation of actin cytoskeleton; hsa04024 cAMP signaling pathway; hsa04270 Vascular smooth muscle contraction; hsa04921 Oxytocin signaling pathway; hsa05205 Proteoglycans in cancer; hsa04611 Platelet activation; hsa04022 cGMP-PKG signaling pathway	GO:0000226 microtubule cytoskeleton organization; GO:0000278 mitotic cell cycle; GO:0006355 regulation of transcription, DNA-templated; GO:0006357 regulation of transcription by RNA polymerase II; GO:0006464 cellular protein modification process; GO:0006470 protein dephosphorylation; GO:0006793 phosphorus metabolic process; GO:0006796 phosphate-containing compound metabolic process; GO:0006807 ni…	GO:0000775 chromosome, centromeric region; GO:0000776 kinetochore; GO:0005622 intracellular; GO:0005623 cell; GO:0005634 nucleus; GO:0005654 nucleoplasm; GO:0005694 chromosome; GO:0005737 cytoplasm; GO:0005813 centrosome; GO:0005815 microtubule organizing center; GO:0005829 cytosol; GO:0005856 cytoskeleton; GO:0008287 protein serine/threonine phosphatase complex; GO:0015629 actin cytoskeleton; GO…	GO:0004857 enzyme inhibitor activity; GO:0005488 binding; GO:0005515 protein binding; GO:0019208 phosphatase regulator activity; GO:0019899 enzyme binding; GO:0019900 kinase binding; GO:0019901 protein kinase binding; GO:0030234 enzyme regulator activity; GO:0071889 14-3-3 protein binding; GO:0098772 molecular function regulator;			K	KOG0505	Myosin phosphatase, regulatory subunit
O14975	Very long-chain acyl-CoA synthetase OS=Homo sapiens OX=9606 GN=SLC27A2 PE=1 SV=2	SLC27A2	0.397	Down	70.311	18.4	7	7	7	5	4	0.568618	1.43138	endoplasmic reticulum	K08746	SLC27A2; solute carrier family 27 (fatty acid transporter), member 2 [EC:6.2.1.- 6.2.1.3]	hsa03320 PPAR signaling pathway; hsa04146 Peroxisome; hsa04931 Insulin resistance	GO:0001561 fatty acid alpha-oxidation; GO:0001676 long-chain fatty acid metabolic process; GO:0001775 cell activation; GO:0002252 immune effector process; GO:0002263 cell activation involved in immune response; GO:0002274 myeloid leukocyte activation; GO:0002275 myeloid cell activation involved in immune response; GO:0002283 neutrophil activation involved in immune response; GO:0002366 leukocyte …	GO:0005622 intracellular; GO:0005623 cell; GO:0005737 cytoplasm; GO:0005777 peroxisome; GO:0005778 peroxisomal membrane; GO:0005779 integral component of peroxisomal membrane; GO:0005783 endoplasmic reticulum; GO:0005788 endoplasmic reticulum lumen; GO:0005789 endoplasmic reticulum membrane; GO:0005829 cytosol; GO:0005886 plasma membrane; GO:0012505 endomembrane system; GO:0012506 vesicle membran…	GO:0003824 catalytic activity; GO:0004467 long-chain fatty acid-CoA ligase activity; GO:0005102 signaling receptor binding; GO:0005488 binding; GO:0005515 protein binding; GO:0015645 fatty acid ligase activity; GO:0016405 CoA-ligase activity; GO:0016874 ligase activity; GO:0016877 ligase activity, forming carbon-sulfur bonds; GO:0016878 acid-thiol ligase activity; GO:0019899 enzyme binding; GO:00…	PF13193	Domain of unknown function (DUF4009)	I	KOG1179	Very long-chain acyl-CoA synthetase/fatty acid transporter
O15027	Protein transport protein Sec16A OS=Homo sapiens OX=9606 GN=SEC16A PE=1 SV=4	SEC16A	0.585	Down	251.89	20.6	26	26	26	15	23	0.738458	1.26154	nucleus	K20353			GO:0006810 transport; GO:0006888 endoplasmic reticulum to Golgi vesicle-mediated transport; GO:0006900 vesicle budding from membrane; GO:0006901 vesicle coating; GO:0006903 vesicle targeting; GO:0006996 organelle organization; GO:0007029 endoplasmic reticulum organization; GO:0009987 cellular process; GO:0010256 endomembrane system organization; GO:0016043 cellular component organization; GO:0016…	GO:0005622 intracellular; GO:0005623 cell; GO:0005737 cytoplasm; GO:0005783 endoplasmic reticulum; GO:0005794 Golgi apparatus; GO:0005829 cytosol; GO:0012505 endomembrane system; GO:0043226 organelle; GO:0043227 membrane-bounded organelle; GO:0043229 intracellular organelle; GO:0043231 intracellular membrane-bounded organelle;		PF12932; PF12931	Vesicle coat trafficking protein Sec16 mid-region; Sec23-binding domain of Sec16	U	KOG1913	Regucalcin gene promoter region-related protein (RGPR)
O15047	Histone-lysine N-methyltransferase SETD1A OS=Homo sapiens OX=9606 GN=SETD1A PE=1 SV=3	SETD1A	1.97	Up	186.03	6.2	8	8	8	6	4	1.32654	0.673464	nucleus	K11422	SETD1; [histone H3]-lysine4 N-trimethyltransferase SETD1 [EC:2.1.1.354]	hsa00310 Lysine degradation; hsa01100 Metabolic pathways	GO:0002682 regulation of immune system process; GO:0006325 chromatin organization; GO:0006464 cellular protein modification process; GO:0006479 protein methylation; GO:0006807 nitrogen compound metabolic process; GO:0006996 organelle organization; GO:0008152 metabolic process; GO:0008213 protein alkylation; GO:0009987 cellular process; GO:0016043 cellular component organization; GO:0016569 covale…	GO:0000228 nuclear chromosome; GO:0000785 chromatin; GO:0000790 nuclear chromatin; GO:0005622 intracellular; GO:0005623 cell; GO:0005634 nucleus; GO:0005654 nucleoplasm; GO:0005694 chromosome; GO:0016604 nuclear body; GO:0016607 nuclear speck; GO:0031974 membrane-enclosed lumen; GO:0031981 nuclear lumen; GO:0032991 protein-containing complex; GO:0034708 methyltransferase complex; GO:0035097 histo…	GO:0003824 catalytic activity; GO:0005488 binding; GO:0005515 protein binding; GO:0008013 beta-catenin binding; GO:0008134 transcription factor binding; GO:0008168 methyltransferase activity; GO:0008170 N-methyltransferase activity; GO:0008276 protein methyltransferase activity; GO:0008757 S-adenosylmethionine-dependent methyltransferase activity; GO:0016278 lysine N-methyltransferase activity; G…	PF00076; PF11764	RNA recognition motif. (a.k.a. RRM, RBD, or RNP domain); COMPASS (Complex proteins associated with Set1p) component N	B	KOG1080	Histone H3 (Lys4) methyltransferase complex, subunit SET1 and related methyltransferases
O15066	Kinesin-like protein KIF3B OS=Homo sapiens OX=9606 GN=KIF3B PE=1 SV=1	KIF3B	0.538	Down	85.124	12.4	6	5	5	3	4	0.699374	1.30063	nucleus	K20196			GO:0000226 microtubule cytoskeleton organization; GO:0000278 mitotic cell cycle; GO:0000280 nuclear division; GO:0002376 immune system process; GO:0002478 antigen processing and presentation of exogenous peptide antigen; GO:0002495 antigen processing and presentation of peptide antigen via MHC class II; GO:0002504 antigen processing and presentation of peptide or polysaccharide antigen via MHC cl…	GO:0005622 intracellular; GO:0005623 cell; GO:0005737 cytoplasm; GO:0005813 centrosome; GO:0005815 microtubule organizing center; GO:0005819 spindle; GO:0005829 cytosol; GO:0005856 cytoskeleton; GO:0005871 kinesin complex; GO:0005873 plus-end kinesin complex; GO:0005875 microtubule associated complex; GO:0005929 cilium; GO:0015630 microtubule cytoskeleton; GO:0016939 kinesin II complex; GO:003042…	GO:0003774 motor activity; GO:0003777 microtubule motor activity; GO:0003824 catalytic activity; GO:0005488 binding; GO:0005515 protein binding; GO:0008017 microtubule binding; GO:0008092 cytoskeletal protein binding; GO:0008574 ATP-dependent microtubule motor activity, plus-end-directed; GO:0015631 tubulin binding; GO:0016462 pyrophosphatase activity; GO:0016787 hydrolase activity; GO:0016817 hy…	PF00225	Kinesin motor domain	Z	KOG4280	Kinesin-like protein
O15078	Centrosomal protein of 290 kDa OS=Homo sapiens OX=9606 GN=CEP290 PE=1 SV=2	CEP290	0.325	Down	290.38	3.1	5	5	5	3	4	0.491095	1.5089	nucleus	K16533			GO:0000086 G2/M transition of mitotic cell cycle; GO:0000278 mitotic cell cycle; GO:0001654 eye development; GO:0001655 urogenital system development; GO:0001754 eye photoreceptor cell differentiation; GO:0001775 cell activation; GO:0001822 kidney development; GO:0001894 tissue homeostasis; GO:0001895 retina homeostasis; GO:0002009 morphogenesis of an epithelium; GO:0002252 immune effector proces…	GO:0001750 photoreceptor outer segment; GO:0005576 extracellular region; GO:0005622 intracellular; GO:0005623 cell; GO:0005634 nucleus; GO:0005737 cytoplasm; GO:0005813 centrosome; GO:0005814 centriole; GO:0005815 microtubule organizing center; GO:0005829 cytosol; GO:0005856 cytoskeleton; GO:0005929 cilium; GO:0012505 endomembrane system; GO:0015630 microtubule cytoskeleton; GO:0030141 secretory …	GO:0005488 binding; GO:0005515 protein binding; GO:0042802 identical protein binding;
O15111	Inhibitor of nuclear factor kappa-B kinase subunit alpha OS=Homo sapiens OX=9606 GN=CHUK PE=1 SV=2	CHUK	0.664	Down	84.639	25.4	13	13	13	4	12	0.798231	1.20177	cytoplasm	K04467	IKBKA; inhibitor of nuclear factor kappa-B kinase subunit alpha [EC:2.7.11.10]	hsa05120 Epithelial cell signaling in Helicobacter pylori infection; hsa05160 Hepatitis C; hsa04014 Ras signaling pathway; hsa04622 RIG-I-like receptor signaling pathway; hsa05166 Human T-cell leukemia virus 1 infection; hsa05200 Pathways in cancer; hsa01523 Antifolate resistance; hsa04621 NOD-like receptor signaling pathway; hsa04210 Apoptosis; hsa04660 T cell receptor signaling pathway; hsa0521…	GO:0000165 MAPK cascade; GO:0000302 response to reactive oxygen species; GO:0001817 regulation of cytokine production; GO:0001819 positive regulation of cytokine production; GO:0001959 regulation of cytokine-mediated signaling pathway; GO:0002009 morphogenesis of an epithelium; GO:0002011 morphogenesis of an epithelial sheet; GO:0002218 activation of innate immune response; GO:0002220 innate immu…	GO:0005622 intracellular; GO:0005623 cell; GO:0005634 nucleus; GO:0005654 nucleoplasm; GO:0005737 cytoplasm; GO:0005829 cytosol; GO:0005886 plasma membrane; GO:0005887 integral component of plasma membrane; GO:0008385 IkappaB kinase complex; GO:0009898 cytoplasmic side of plasma membrane; GO:0016020 membrane; GO:0016021 integral component of membrane; GO:0031224 intrinsic component of membrane; G…	GO:0003824 catalytic activity; GO:0004672 protein kinase activity; GO:0004674 protein serine/threonine kinase activity; GO:0005488 binding; GO:0005515 protein binding; GO:0008384 IkappaB kinase activity; GO:0016301 kinase activity; GO:0016740 transferase activity; GO:0016772 transferase activity, transferring phosphorus-containing groups; GO:0016773 phosphotransferase activity, alcohol group as a…	PF00069; PF12179	Protein kinase domain; I-kappa-kinase-beta NEMO binding domain	T	KOG4250	TANK binding protein kinase TBK1
O15118	NPC intracellular cholesterol transporter 1 OS=Homo sapiens OX=9606 GN=NPC1 PE=1 SV=2	NPC1	8.211	Up	142.17	10.6	9	9	9	8	3	1.78287	0.217126	plasma membrane	K12385	NPC1; Niemann-Pick C1 protein	hsa04142 Lysosome; hsa04979 Cholesterol metabolism	GO:0006082 organic acid metabolic process; GO:0006464 cellular protein modification process; GO:0006486 protein glycosylation; GO:0006629 lipid metabolic process; GO:0006807 nitrogen compound metabolic process; GO:0006810 transport; GO:0006869 lipid transport; GO:0006897 endocytosis; GO:0006914 autophagy; GO:0007034 vacuolar transport; GO:0007041 lysosomal transport; GO:0007154 cell communication…	GO:0000323 lytic vacuole; GO:0005576 extracellular region; GO:0005622 intracellular; GO:0005623 cell; GO:0005634 nucleus; GO:0005635 nuclear envelope; GO:0005737 cytoplasm; GO:0005764 lysosome; GO:0005765 lysosomal membrane; GO:0005768 endosome; GO:0005770 late endosome; GO:0005773 vacuole; GO:0005774 vacuolar membrane; GO:0005783 endoplasmic reticulum; GO:0005794 Golgi apparatus; GO:0005886 plas…	GO:0004888 transmembrane signaling receptor activity; GO:0005215 transporter activity; GO:0005319 lipid transporter activity; GO:0005488 binding; GO:0005496 steroid binding; GO:0008289 lipid binding; GO:0015248 sterol transporter activity; GO:0015485 cholesterol binding; GO:0032934 sterol binding; GO:0036094 small molecule binding; GO:0038023 signaling receptor activity; GO:0043178 alcohol bindin…			I	KOG1933	Cholesterol transport protein (Niemann-Pick C disease protein)
O15127	Secretory carrier-associated membrane protein 2 OS=Homo sapiens OX=9606 GN=SCAMP2 PE=1 SV=2	SCAMP2	1.928	Up	36.648	9.7	2	2	2	2	2	1.31683	0.683168	plasma membrane	K19995			GO:0006810 transport; GO:0006892 post-Golgi vesicle-mediated transport; GO:0008104 protein localization; GO:0015031 protein transport; GO:0015833 peptide transport; GO:0016192 vesicle-mediated transport; GO:0033036 macromolecule localization; GO:0042886 amide transport; GO:0045184 establishment of protein localization; GO:0048193 Golgi vesicle transport; GO:0051179 localization; GO:0051234 establ…	GO:0000139 Golgi membrane; GO:0005622 intracellular; GO:0005623 cell; GO:0005737 cytoplasm; GO:0005768 endosome; GO:0005794 Golgi apparatus; GO:0005802 trans-Golgi network; GO:0010008 endosome membrane; GO:0012505 endomembrane system; GO:0016020 membrane; GO:0016021 integral component of membrane; GO:0030133 transport vesicle; GO:0031090 organelle membrane; GO:0031224 intrinsic component of membr…				U	KOG3088	Secretory carrier membrane protein
O15182	Centrin-3 OS=Homo sapiens OX=9606 GN=CETN3 PE=1 SV=2	CETN3	3.489	Up	19.55	24	4	4	4	3	3	1.55444	0.44556	cytoplasm	K16466			GO:0000226 microtubule cytoskeleton organization; GO:0006996 organelle organization; GO:0007010 cytoskeleton organization; GO:0007017 microtubule-based process; GO:0007049 cell cycle; GO:0007098 centrosome cycle; GO:0009987 cellular process; GO:0016043 cellular component organization; GO:0022402 cell cycle process; GO:0031023 microtubule organizing center organization; GO:0071840 cellular compone…	GO:0005622 intracellular; GO:0005623 cell; GO:0005737 cytoplasm; GO:0005813 centrosome; GO:0005814 centriole; GO:0005815 microtubule organizing center; GO:0005856 cytoskeleton; GO:0005929 cilium; GO:0015630 microtubule cytoskeleton; GO:0032391 photoreceptor connecting cilium; GO:0035869 ciliary transition zone; GO:0036064 ciliary basal body; GO:0042995 cell projection; GO:0043005 neuron projectio…	GO:0005488 binding; GO:0005515 protein binding; GO:0008017 microtubule binding; GO:0008092 cytoskeletal protein binding; GO:0015631 tubulin binding; GO:0031683 G-protein beta/gamma-subunit complex binding; GO:0044877 protein-containing complex binding;	PF13499	EF-hand domain pair	T	KOG0028	Ca2+-binding protein (centrin/caltractin), EF-Hand superfamily protein
O15228	Dihydroxyacetone phosphate acyltransferase OS=Homo sapiens OX=9606 GN=GNPAT PE=1 SV=1	GNPAT	2.272	Up	77.187	27.8	15	15	15	14	8	1.3887	0.611304	cytoplasm	K00649	GNPAT; glyceronephosphate O-acyltransferase [EC:2.3.1.42]	hsa04146 Peroxisome; hsa00564 Glycerophospholipid metabolism	GO:0001101 response to acid chemical; GO:0006605 protein targeting; GO:0006625 protein targeting to peroxisome; GO:0006629 lipid metabolic process; GO:0006644 phospholipid metabolic process; GO:0006650 glycerophospholipid metabolic process; GO:0006654 phosphatidic acid biosynthetic process; GO:0006662 glycerol ether metabolic process; GO:0006793 phosphorus metabolic process; GO:0006796 phosphate-…	GO:0005622 intracellular; GO:0005623 cell; GO:0005737 cytoplasm; GO:0005739 mitochondrion; GO:0005777 peroxisome; GO:0005778 peroxisomal membrane; GO:0005782 peroxisomal matrix; GO:0005829 cytosol; GO:0016020 membrane; GO:0031090 organelle membrane; GO:0031903 microbody membrane; GO:0031907 microbody lumen; GO:0031974 membrane-enclosed lumen; GO:0042579 microbody; GO:0043226 organelle; GO:0043227…	GO:0003824 catalytic activity; GO:0005102 signaling receptor binding; GO:0005488 binding; GO:0005515 protein binding; GO:0008374 O-acyltransferase activity; GO:0016287 glycerone-phosphate O-acyltransferase activity; GO:0016289 CoA hydrolase activity; GO:0016290 palmitoyl-CoA hydrolase activity; GO:0016407 acetyltransferase activity; GO:0016413 O-acetyltransferase activity; GO:0016740 transferase …			I	KOG3730	Acyl-CoA:dihydroxyactetone-phosphate acyltransferase DHAPAT
O15235	28S ribosomal protein S12, mitochondrial OS=Homo sapiens OX=9606 GN=MRPS12 PE=1 SV=1	MRPS12	1.636	Up	15.173	24.6	2	2	2	2	1	1.24128	0.758722	mitochondria	K02950	RP-S12; small subunit ribosomal protein S12	hsa03010 Ribosome	GO:0006412 translation; GO:0006414 translational elongation; GO:0006415 translational termination; GO:0006518 peptide metabolic process; GO:0006807 nitrogen compound metabolic process; GO:0008152 metabolic process; GO:0009058 biosynthetic process; GO:0009059 macromolecule biosynthetic process; GO:0009987 cellular process; GO:0010467 gene expression; GO:0016043 cellular component organization; GO:…	GO:0000313 organellar ribosome; GO:0000314 organellar small ribosomal subunit; GO:0005622 intracellular; GO:0005623 cell; GO:0005737 cytoplasm; GO:0005739 mitochondrion; GO:0005740 mitochondrial envelope; GO:0005743 mitochondrial inner membrane; GO:0005759 mitochondrial matrix; GO:0005761 mitochondrial ribosome; GO:0005763 mitochondrial small ribosomal subunit; GO:0005840 ribosome; GO:0015935 sma…	GO:0003735 structural constituent of ribosome; GO:0005198 structural molecule activity;			J	KOG1750	Mitochondrial/chloroplast ribosomal protein S12
O15305	Phosphomannomutase 2 OS=Homo sapiens OX=9606 GN=PMM2 PE=1 SV=1	PMM2	0.479	Down	28.082	36.2	7	7	7	5	6	0.647446	1.35255	cytoplasm	K17497	PMM; phosphomannomutase [EC:5.4.2.8]	hsa01250 Biosynthesis of nucleotide sugars; hsa01240 Biosynthesis of cofactors; hsa00051 Fructose and mannose metabolism; hsa00520 Amino sugar and nucleotide sugar metabolism; hsa01100 Metabolic pathways	GO:0005975 carbohydrate metabolic process; GO:0005996 monosaccharide metabolic process; GO:0006013 mannose metabolic process; GO:0006139 nucleobase-containing compound metabolic process; GO:0006464 cellular protein modification process; GO:0006486 protein glycosylation; GO:0006487 protein N-linked glycosylation; GO:0006605 protein targeting; GO:0006725 cellular aromatic compound metabolic process…	GO:0005622 intracellular; GO:0005623 cell; GO:0005634 nucleus; GO:0005737 cytoplasm; GO:0005829 cytosol; GO:0036477 somatodendritic compartment; GO:0043025 neuronal cell body; GO:0043226 organelle; GO:0043227 membrane-bounded organelle; GO:0043229 intracellular organelle; GO:0043231 intracellular membrane-bounded organelle; GO:0044297 cell body;	GO:0003824 catalytic activity; GO:0004615 phosphomannomutase activity; GO:0016853 isomerase activity; GO:0016866 intramolecular transferase activity; GO:0016868 intramolecular transferase activity, phosphotransferases;			I	KOG3189	Phosphomannomutase
O15344	E3 ubiquitin-protein ligase Midline-1 OS=Homo sapiens OX=9606 GN=MID1 PE=1 SV=1	MID1	0.613	Down	75.25	34.6	17	16	17	12	15	0.760073	1.23993	nucleus	K08285	TRIM18; midline 1 [EC:2.3.2.27]	hsa04120 Ubiquitin mediated proteolysis	GO:0000226 microtubule cytoskeleton organization; GO:0001932 regulation of protein phosphorylation; GO:0001934 positive regulation of protein phosphorylation; GO:0002376 immune system process; GO:0006950 response to stress; GO:0006952 defense response; GO:0006955 immune response; GO:0006996 organelle organization; GO:0007010 cytoskeleton organization; GO:0007017 microtubule-based process; GO:0007…	GO:0005622 intracellular; GO:0005623 cell; GO:0005737 cytoplasm; GO:0005829 cytosol; GO:0005856 cytoskeleton; GO:0005874 microtubule; GO:0005875 microtubule associated complex; GO:0015630 microtubule cytoskeleton; GO:0032991 protein-containing complex; GO:0043226 organelle; GO:0043228 non-membrane-bounded organelle; GO:0043229 intracellular organelle; GO:0043232 intracellular non-membrane-bounded…	GO:0005488 binding; GO:0005515 protein binding; GO:0008017 microtubule binding; GO:0008092 cytoskeletal protein binding; GO:0015631 tubulin binding; GO:0019899 enzyme binding; GO:0031625 ubiquitin protein ligase binding; GO:0042802 identical protein binding; GO:0042803 protein homodimerization activity; GO:0044389 ubiquitin-like protein ligase binding; GO:0046982 protein heterodimerization activi…	PF13445; PF00643; PF00041	RING-type zinc-finger, LisH dimerisation motif; B-box zinc finger; Fibronectin type III domain	O	KOG2177	Predicted E3 ubiquitin ligase
O15381	Nuclear valosin-containing protein-like OS=Homo sapiens OX=9606 GN=NVL PE=1 SV=1	NVL	1.553	Up	95.05	44.2	27	27	27	23	18	1.21662	0.783384	nucleus	K14571	RIX7; ribosome biogenesis ATPase	hsa03008 Ribosome biogenesis in eukaryotes	GO:0009889 regulation of biosynthetic process; GO:0009891 positive regulation of biosynthetic process; GO:0009893 positive regulation of metabolic process; GO:0010556 regulation of macromolecule biosynthetic process; GO:0010557 positive regulation of macromolecule biosynthetic process; GO:0010604 positive regulation of macromolecule metabolic process; GO:0019219 regulation of nucleobase-containin…	GO:0005622 intracellular; GO:0005623 cell; GO:0005634 nucleus; GO:0005654 nucleoplasm; GO:0005697 telomerase holoenzyme complex; GO:0005730 nucleolus; GO:0031974 membrane-enclosed lumen; GO:0031981 nuclear lumen; GO:0032991 protein-containing complex; GO:0043226 organelle; GO:0043227 membrane-bounded organelle; GO:0043228 non-membrane-bounded organelle; GO:0043229 intracellular organelle; GO:0043…	GO:0000166 nucleotide binding; GO:0005488 binding; GO:0005524 ATP binding; GO:0008144 drug binding; GO:0017076 purine nucleotide binding; GO:0030554 adenyl nucleotide binding; GO:0032553 ribonucleotide binding; GO:0032555 purine ribonucleotide binding; GO:0032559 adenyl ribonucleotide binding; GO:0035639 purine ribonucleoside triphosphate binding; GO:0036094 small molecule binding; GO:0043021 rib…	PF00004	ATPase family associated with various cellular activities (AAA)	L	KOG0733	Nuclear AAA ATPase (VCP subfamily)
O15400	Syntaxin-7 OS=Homo sapiens OX=9606 GN=STX7 PE=1 SV=4	STX7	1.644	Up	29.815	26.4	4	4	4	4	4	1.24367	0.756335	plasma membrane	K08488	STX7; syntaxin 7	hsa04145 Phagosome; hsa04130 SNARE interactions in vesicular transport	GO:0001505 regulation of neurotransmitter levels; GO:0001910 regulation of leukocyte mediated cytotoxicity; GO:0001912 positive regulation of leukocyte mediated cytotoxicity; GO:0001914 regulation of T cell mediated cytotoxicity; GO:0001916 positive regulation of T cell mediated cytotoxicity; GO:0002682 regulation of immune system process; GO:0002684 positive regulation of immune system process; …	GO:0000323 lytic vacuole; GO:0001772 immunological synapse; GO:0005622 intracellular; GO:0005623 cell; GO:0005737 cytoplasm; GO:0005764 lysosome; GO:0005765 lysosomal membrane; GO:0005766 primary lysosome; GO:0005768 endosome; GO:0005769 early endosome; GO:0005770 late endosome; GO:0005773 vacuole; GO:0005774 vacuolar membrane; GO:0005886 plasma membrane; GO:0010008 endosome membrane; GO:0012505 …	GO:0000149 SNARE binding; GO:0005484 SNAP receptor activity; GO:0005488 binding; GO:0005515 protein binding; GO:0008200 ion channel inhibitor activity; GO:0016247 channel regulator activity; GO:0016248 channel inhibitor activity; GO:0017081 chloride channel regulator activity; GO:0019869 chloride channel inhibitor activity; GO:0019905 syntaxin binding; GO:0044877 protein-containing complex bindin…			HMU	KOG0811	SNARE protein PEP12/VAM3/Syntaxin 7/Syntaxin 17
O43156	TELO2-interacting protein 1 homolog OS=Homo sapiens OX=9606 GN=TTI1 PE=1 SV=3	TTI1	0.464	Down	122.07	12.2	9	9	9	5	7	0.633686	1.36631	cytoplasm	K20403	TTI1; TELO2-interacting protein 1	hsa04150 mTOR signaling pathway	GO:0009966 regulation of signal transduction; GO:0010646 regulation of cell communication; GO:0023051 regulation of signaling; GO:0032006 regulation of TOR signaling; GO:0048583 regulation of response to stimulus; GO:0050789 regulation of biological process; GO:0050794 regulation of cellular process; GO:0065007 biological regulation; GO:1902531 regulation of intracellular signal transduction;	GO:0005622 intracellular; GO:0005623 cell; GO:0005737 cytoplasm; GO:0031931 TORC1 complex; GO:0031932 TORC2 complex; GO:0032991 protein-containing complex; GO:0038201 TOR complex;				S	KOG4524	Uncharacterized conserved protein
O43164	E3 ubiquitin-protein ligase Praja-2 OS=Homo sapiens OX=9606 GN=PJA2 PE=1 SV=4	PJA2	0.518	Down	78.213	18.8	7	6	7	3	6	0.682865	1.31713	nucleus	K10634			GO:0001775 cell activation; GO:0001932 regulation of protein phosphorylation; GO:0001934 positive regulation of protein phosphorylation; GO:0002274 myeloid leukocyte activation; GO:0002376 immune system process; GO:0002682 regulation of immune system process; GO:0002684 positive regulation of immune system process; GO:0003008 system process; GO:0006464 cellular protein modification process; GO:00…	GO:0005622 intracellular; GO:0005623 cell; GO:0005737 cytoplasm; GO:0005856 cytoskeleton; GO:0005886 plasma membrane; GO:0016020 membrane; GO:0043226 organelle; GO:0043228 non-membrane-bounded organelle; GO:0043229 intracellular organelle; GO:0043232 intracellular non-membrane-bounded organelle; GO:0045111 intermediate filament cytoskeleton; GO:0071944 cell periphery;	GO:0003824 catalytic activity; GO:0004842 ubiquitin-protein transferase activity; GO:0005488 binding; GO:0005515 protein binding; GO:0016740 transferase activity; GO:0019787 ubiquitin-like protein transferase activity; GO:0019899 enzyme binding; GO:0019900 kinase binding; GO:0019901 protein kinase binding; GO:0034236 protein kinase A catalytic subunit binding; GO:0034237 protein kinase A regulato…	PF13639	Ring finger domain	O	KOG0800	FOG: Predicted E3 ubiquitin ligase
O43237	Cytoplasmic dynein 1 light intermediate chain 2 OS=Homo sapiens OX=9606 GN=DYNC1LI2 PE=1 SV=1	DYNC1LI2	0.297	Down	54.099	53.5	15	13	13	4	11	0.457685	1.54232	cytoplasm	K10416	DYNC1LI; dynein cytoplasmic 1 light intermediate chain	hsa05132 Salmonella infection; hsa04145 Phagosome; hsa04962 Vasopressin-regulated water reabsorption	GO:0000226 microtubule cytoskeleton organization; GO:0002376 immune system process; GO:0002478 antigen processing and presentation of exogenous peptide antigen; GO:0002495 antigen processing and presentation of peptide antigen via MHC class II; GO:0002504 antigen processing and presentation of peptide or polysaccharide antigen via MHC class II; GO:0006810 transport; GO:0006888 endoplasmic reticul…	GO:0000775 chromosome, centromeric region; GO:0000776 kinetochore; GO:0005622 intracellular; GO:0005623 cell; GO:0005694 chromosome; GO:0005737 cytoplasm; GO:0005813 centrosome; GO:0005815 microtubule organizing center; GO:0005829 cytosol; GO:0005856 cytoskeleton; GO:0005868 cytoplasmic dynein complex; GO:0005875 microtubule associated complex; GO:0015630 microtubule cytoskeleton; GO:0030286 dyne…	GO:0005488 binding; GO:0005515 protein binding; GO:0045504 dynein heavy chain binding;			N	KOG3905	Dynein light intermediate chain
O43252	Bifunctional 3'-phosphoadenosine 5'-phosphosulfate synthase 1 OS=Homo sapiens OX=9606 GN=PAPSS1 PE=1 SV=2	PAPSS1	0.575	Down	70.832	51.6	21	20	21	13	19	0.730024	1.26998	nucleus	K13811	PAPSS; 3'-phosphoadenosine 5'-phosphosulfate synthase [EC:2.7.7.4 2.7.1.25]	hsa00450 Selenocompound metabolism; hsa00920 Sulfur metabolism; hsa00230 Purine metabolism; hsa01100 Metabolic pathways	GO:0000103 sulfate assimilation; GO:0001501 skeletal system development; GO:0006082 organic acid metabolic process; GO:0006139 nucleobase-containing compound metabolic process; GO:0006163 purine nucleotide metabolic process; GO:0006164 purine nucleotide biosynthetic process; GO:0006725 cellular aromatic compound metabolic process; GO:0006753 nucleoside phosphate metabolic process; GO:0006790 sulf…	GO:0005622 intracellular; GO:0005623 cell; GO:0005737 cytoplasm; GO:0005829 cytosol; GO:0009336 sulfate adenylyltransferase complex (ATP); GO:0032991 protein-containing complex; GO:0061695 transferase complex, transferring phosphorus-containing groups; GO:1902494 catalytic complex; GO:1902503 adenylyltransferase complex; GO:1990234 transferase complex;	GO:0003824 catalytic activity; GO:0004020 adenylylsulfate kinase activity; GO:0004779 sulfate adenylyltransferase activity; GO:0004781 sulfate adenylyltransferase (ATP) activity; GO:0005488 binding; GO:0005515 protein binding; GO:0016301 kinase activity; GO:0016740 transferase activity; GO:0016772 transferase activity, transferring phosphorus-containing groups; GO:0016773 phosphotransferase activ…	PF01583; PF14306; PF01747	Adenylylsulphate kinase; PUA-like domain; ATP-sulfurylase	F	KOG4238	Bifunctional ATP sulfurylase/adenosine 5'-phosphosulfate kinase
O43301	Heat shock 70 kDa protein 12A OS=Homo sapiens OX=9606 GN=HSPA12A PE=1 SV=2	HSPA12A	2.27	Up	74.977	24.7	13	12	13	8	9	1.38847	0.611528	cytoplasm									O	KOG0101	Molecular chaperones HSP70/HSC70, HSP70 superfamily
O43379	WD repeat-containing protein 62 OS=Homo sapiens OX=9606 GN=WDR62 PE=1 SV=4	WDR62	1.738	Up	165.95	12	10	10	10	9	5	1.26966	0.730336	nucleus	K21762			GO:0000226 microtubule cytoskeleton organization; GO:0000278 mitotic cell cycle; GO:0006139 nucleobase-containing compound metabolic process; GO:0006396 RNA processing; GO:0006725 cellular aromatic compound metabolic process; GO:0006807 nitrogen compound metabolic process; GO:0006996 organelle organization; GO:0007010 cytoskeleton organization; GO:0007017 microtubule-based process; GO:0007049 cel…	GO:0000922 spindle pole; GO:0005622 intracellular; GO:0005623 cell; GO:0005634 nucleus; GO:0005681 spliceosomal complex; GO:0005682 U5 snRNP; GO:0005737 cytoplasm; GO:0005813 centrosome; GO:0005815 microtubule organizing center; GO:0005819 spindle; GO:0005829 cytosol; GO:0005856 cytoskeleton; GO:0015630 microtubule cytoskeleton; GO:0030532 small nuclear ribonucleoprotein complex; GO:0032991 prote…	GO:0003676 nucleic acid binding; GO:0003723 RNA binding; GO:0005488 binding; GO:0097159 organic cyclic compound binding; GO:1901363 heterocyclic compound binding;			S	KOG1408	WD40 repeat protein
O43447	Peptidyl-prolyl cis-trans isomerase H OS=Homo sapiens OX=9606 GN=PPIH PE=1 SV=1	PPIH	0.598	Down	19.208	57.1	7	7	7	6	7	0.748143	1.25186	cytoplasm	K09567	PPIH; peptidyl-prolyl isomerase H (cyclophilin H) [EC:5.2.1.8]	hsa03040 Spliceosome	GO:0000375 RNA splicing, via transesterification reactions; GO:0000377 RNA splicing, via transesterification reactions with bulged adenosine as nucleophile; GO:0000398 mRNA splicing, via spliceosome; GO:0000413 protein peptidyl-prolyl isomerization; GO:0006139 nucleobase-containing compound metabolic process; GO:0006396 RNA processing; GO:0006397 mRNA processing; GO:0006457 protein folding; GO:00…	GO:0005622 intracellular; GO:0005623 cell; GO:0005634 nucleus; GO:0005654 nucleoplasm; GO:0005681 spliceosomal complex; GO:0005737 cytoplasm; GO:0016604 nuclear body; GO:0016607 nuclear speck; GO:0030532 small nuclear ribonucleoprotein complex; GO:0031974 membrane-enclosed lumen; GO:0031981 nuclear lumen; GO:0032991 protein-containing complex; GO:0043226 organelle; GO:0043227 membrane-bounded org…	GO:0003755 peptidyl-prolyl cis-trans isomerase activity; GO:0003824 catalytic activity; GO:0005488 binding; GO:0008144 drug binding; GO:0016018 cyclosporin A binding; GO:0016853 isomerase activity; GO:0016859 cis-trans isomerase activity; GO:0033218 amide binding; GO:0042277 peptide binding; GO:0043021 ribonucleoprotein complex binding; GO:0044877 protein-containing complex binding; GO:0140096 ca…	PF00160	Cyclophilin type peptidyl-prolyl cis-trans isomerase/CLD	O	KOG0879	U-snRNP-associated cyclophilin type peptidyl-prolyl cis-trans isomerase
O43488	Aflatoxin B1 aldehyde reductase member 2 OS=Homo sapiens OX=9606 GN=AKR7A2 PE=1 SV=3	AKR7A2	0.466	Down	39.589	30.4	7	7	7	7	5	0.63597	1.36403	mitochondria	K15303	AKR7; aflatoxin B1 aldehyde reductase	hsa00980 Metabolism of xenobiotics by cytochrome P450	GO:0005975 carbohydrate metabolic process; GO:0006066 alcohol metabolic process; GO:0006081 cellular aldehyde metabolic process; GO:0006091 generation of precursor metabolites and energy; GO:0006725 cellular aromatic compound metabolic process; GO:0006805 xenobiotic metabolic process; GO:0006807 nitrogen compound metabolic process; GO:0008152 metabolic process; GO:0009410 response to xenobiotic s…	GO:0005622 intracellular; GO:0005623 cell; GO:0005737 cytoplasm; GO:0005829 cytosol;	GO:0003824 catalytic activity; GO:0004032 alditol:NADP+ 1-oxidoreductase activity; GO:0004033 aldo-keto reductase (NADP) activity; GO:0004301 epoxide hydrolase activity; GO:0008106 alcohol dehydrogenase (NADP+) activity; GO:0009055 electron transfer activity; GO:0016491 oxidoreductase activity; GO:0016614 oxidoreductase activity, acting on CH-OH group of donors; GO:0016616 oxidoreductase activity…	PF00248	Aldo/keto reductase family
O43502	DNA repair protein RAD51 homolog 3 OS=Homo sapiens OX=9606 GN=RAD51C PE=1 SV=1	RAD51C	0.613	Down	42.189	22.3	5	5	5	4	4	0.760018	1.23998	mitochondria	K10870	RAD51L2; RAD51-like protein 2	hsa03460 Fanconi anemia pathway; hsa03440 Homologous recombination	GO:0000003 reproduction; GO:0000280 nuclear division; GO:0000707 meiotic DNA recombinase assembly; GO:0000722 telomere maintenance via recombination; GO:0000723 telomere maintenance; GO:0000724 double-strand break repair via homologous recombination; GO:0000725 recombinational repair; GO:0000730 DNA recombinase assembly; GO:0000819 sister chromatid segregation; GO:0006139 nucleobase-containing co…	GO:0005622 intracellular; GO:0005623 cell; GO:0005634 nucleus; GO:0005654 nucleoplasm; GO:0005657 replication fork; GO:0005694 chromosome; GO:0005737 cytoplasm; GO:0005739 mitochondrion; GO:0005829 cytosol; GO:0030054 cell junction; GO:0031974 membrane-enclosed lumen; GO:0031981 nuclear lumen; GO:0032991 protein-containing complex; GO:0033061 DNA recombinase mediator complex; GO:0033063 Rad51B-Ra…	GO:0000150 recombinase activity; GO:0000217 DNA secondary structure binding; GO:0000400 four-way junction DNA binding; GO:0003676 nucleic acid binding; GO:0003677 DNA binding; GO:0003690 double-stranded DNA binding; GO:0003697 single-stranded DNA binding; GO:0003824 catalytic activity; GO:0004518 nuclease activity; GO:0004519 endonuclease activity; GO:0004520 endodeoxyribonuclease activity; GO:00…	PF08423	Rad51	L	KOG1434	Meiotic recombination protein Dmc1
O43524	Forkhead box protein O3 OS=Homo sapiens OX=9606 GN=FOXO3 PE=1 SV=1	FOXO3	2.407	Up	71.276	7.7	3	3	3	2	3	1.41296	0.587039	nucleus	K09408	FOXO3; forkhead box protein O3	hsa04936 Alcoholic liver disease; hsa04062 Chemokine signaling pathway; hsa05208 Chemical carcinogenesis - reactive oxygen species; hsa05223 Non-small cell lung cancer; hsa01521 EGFR tyrosine kinase inhibitor resistance; hsa05213 Endometrial cancer; hsa05131 Shigellosis; hsa04917 Prolactin signaling pathway; hsa04722 Neurotrophin signaling pathway; hsa04211 Longevity regulating pathway; hsa04137 …	GO:0000003 reproduction; GO:0000122 negative regulation of transcription by RNA polymerase II; GO:0000959 mitochondrial RNA metabolic process; GO:0001541 ovarian follicle development; GO:0001542 ovulation from ovarian follicle; GO:0001544 initiation of primordial ovarian follicle growth; GO:0001547 antral ovarian follicle growth; GO:0001556 oocyte maturation; GO:0002682 regulation of immune syste…	GO:0005622 intracellular; GO:0005623 cell; GO:0005634 nucleus; GO:0005654 nucleoplasm; GO:0005737 cytoplasm; GO:0005739 mitochondrion; GO:0005740 mitochondrial envelope; GO:0005741 mitochondrial outer membrane; GO:0005829 cytosol; GO:0016020 membrane; GO:0019867 outer membrane; GO:0031090 organelle membrane; GO:0031966 mitochondrial membrane; GO:0031967 organelle envelope; GO:0031968 organelle ou…	GO:0000976 transcription regulatory region sequence-specific DNA binding; GO:0000977 RNA polymerase II transcription regulatory region sequence-specific DNA binding; GO:0000978 RNA polymerase II cis-regulatory region sequence-specific DNA binding; GO:0000981 DNA-binding transcription factor activity, RNA polymerase II-specific; GO:0000987 cis-regulatory region sequence-specific DNA binding; GO:00…	PF00250	Fork head domain	K	KOG2294	Transcription factor of the Forkhead/HNF3 family
O43598	2'-deoxynucleoside 5'-phosphate N-hydrolase 1 OS=Homo sapiens OX=9606 GN=DNPH1 PE=1 SV=1	DNPH1	1.563	Up	19.108	45.4	7	7	7	7	6	1.21972	0.780276	cytoplasm	K22928			GO:0001558 regulation of cell growth; GO:0006139 nucleobase-containing compound metabolic process; GO:0006163 purine nucleotide metabolic process; GO:0006195 purine nucleotide catabolic process; GO:0006725 cellular aromatic compound metabolic process; GO:0006753 nucleoside phosphate metabolic process; GO:0006793 phosphorus metabolic process; GO:0006796 phosphate-containing compound metabolic proc…	GO:0005622 intracellular; GO:0005623 cell; GO:0005634 nucleus; GO:0005737 cytoplasm; GO:0005829 cytosol; GO:0043226 organelle; GO:0043227 membrane-bounded organelle; GO:0043229 intracellular organelle; GO:0043231 intracellular membrane-bounded organelle;	GO:0003824 catalytic activity; GO:0005488 binding; GO:0005515 protein binding; GO:0016787 hydrolase activity; GO:0016798 hydrolase activity, acting on glycosyl bonds; GO:0016799 hydrolase activity, hydrolyzing N-glycosyl compounds; GO:0042802 identical protein binding; GO:0070694 deoxyribonucleoside 5'-monophosphate N-glycosidase activity;	PF05014	Nucleoside 2-deoxyribosyltransferase
O43617	Trafficking protein particle complex subunit 3 OS=Homo sapiens OX=9606 GN=TRAPPC3 PE=1 SV=1	TRAPPC3	0.198	Down	20.274	36.7	6	6	6	5	3	0.330953	1.66905	mitochondria	K20302			GO:0006810 transport; GO:0006888 endoplasmic reticulum to Golgi vesicle-mediated transport; GO:0016192 vesicle-mediated transport; GO:0046907 intracellular transport; GO:0048193 Golgi vesicle transport; GO:0051179 localization; GO:0051234 establishment of localization; GO:0051641 cellular localization; GO:0051649 establishment of localization in cell;	GO:0000139 Golgi membrane; GO:0005622 intracellular; GO:0005623 cell; GO:0005737 cytoplasm; GO:0005794 Golgi apparatus; GO:0005829 cytosol; GO:0012505 endomembrane system; GO:0016020 membrane; GO:0030008 TRAPP complex; GO:0031090 organelle membrane; GO:0031984 organelle subcompartment; GO:0032991 protein-containing complex; GO:0043226 organelle; GO:0043227 membrane-bounded organelle; GO:0043229 i…				U	KOG3330	Transport protein particle (TRAPP) complex subunit
O43657	Tetraspanin-6 OS=Homo sapiens OX=9606 GN=TSPAN6 PE=1 SV=1	TSPAN6	6.016	Up	27.563	25.7	5	5	5	5	2	1.71495	0.285047	plasma membrane	K17295			GO:0001817 regulation of cytokine production; GO:0002682 regulation of immune system process; GO:0002683 negative regulation of immune system process; GO:0002697 regulation of immune effector process; GO:0002698 negative regulation of immune effector process; GO:0002831 regulation of response to biotic stimulus; GO:0002832 negative regulation of response to biotic stimulus; GO:0007154 cell commun…	GO:0005623 cell; GO:0005886 plasma membrane; GO:0005887 integral component of plasma membrane; GO:0016020 membrane; GO:0016021 integral component of membrane; GO:0031224 intrinsic component of membrane; GO:0031226 intrinsic component of plasma membrane; GO:0071944 cell periphery;				S	KOG3882	Tetraspanin family integral membrane protein
O43683	Mitotic checkpoint serine/threonine-protein kinase BUB1 OS=Homo sapiens OX=9606 GN=BUB1 PE=1 SV=1	BUB1	0.527	Down	122.37	19.8	12	12	12	5	10	0.690435	1.30957	nucleus	K02178	BUB1; checkpoint serine/threonine-protein kinase [EC:2.7.11.1]	hsa04110 Cell cycle; hsa04914 Progesterone-mediated oocyte maturation; hsa04114 Oocyte meiosis	GO:0000003 reproduction; GO:0000075 cell cycle checkpoint; GO:0000278 mitotic cell cycle; GO:0000280 nuclear division; GO:0000819 sister chromatid segregation; GO:0006464 cellular protein modification process; GO:0006468 protein phosphorylation; GO:0006793 phosphorus metabolic process; GO:0006796 phosphate-containing compound metabolic process; GO:0006807 nitrogen compound metabolic process; GO:0…	GO:0000228 nuclear chromosome; GO:0000775 chromosome, centromeric region; GO:0000776 kinetochore; GO:0000777 condensed chromosome kinetochore; GO:0000778 condensed nuclear chromosome kinetochore; GO:0000779 condensed chromosome, centromeric region; GO:0000780 condensed nuclear chromosome, centromeric region; GO:0000793 condensed chromosome; GO:0000794 condensed nuclear chromosome; GO:0000940 cond…	GO:0003824 catalytic activity; GO:0004672 protein kinase activity; GO:0016301 kinase activity; GO:0016740 transferase activity; GO:0016772 transferase activity, transferring phosphorus-containing groups; GO:0016773 phosphotransferase activity, alcohol group as acceptor; GO:0140096 catalytic activity, acting on a protein;	PF08311; PF00069	Mad3/BUB1 homology region 1; Protein kinase domain	D	KOG1166	Mitotic checkpoint serine/threonine protein kinase
O43709	Probable 18S rRNA (guanine-N(7))-methyltransferase OS=Homo sapiens OX=9606 GN=BUD23 PE=1 SV=2	BUD23	0.496	Down	31.88	14.2	2	2	2	2	2	0.663128	1.33687	nucleus	K19306			GO:0000154 rRNA modification; GO:0001510 RNA methylation; GO:0006139 nucleobase-containing compound metabolic process; GO:0006364 rRNA processing; GO:0006396 RNA processing; GO:0006725 cellular aromatic compound metabolic process; GO:0006807 nitrogen compound metabolic process; GO:0008152 metabolic process; GO:0009451 RNA modification; GO:0009893 positive regulation of metabolic process; GO:00099…	GO:0005622 intracellular; GO:0005623 cell; GO:0005634 nucleus; GO:0005654 nucleoplasm; GO:0005730 nucleolus; GO:0005737 cytoplasm; GO:0031974 membrane-enclosed lumen; GO:0031981 nuclear lumen; GO:0043226 organelle; GO:0043227 membrane-bounded organelle; GO:0043228 non-membrane-bounded organelle; GO:0043229 intracellular organelle; GO:0043231 intracellular membrane-bounded organelle; GO:0043232 in…	GO:0003824 catalytic activity; GO:0005488 binding; GO:0005515 protein binding; GO:0008168 methyltransferase activity; GO:0008173 RNA methyltransferase activity; GO:0008649 rRNA methyltransferase activity; GO:0008757 S-adenosylmethionine-dependent methyltransferase activity; GO:0016435 rRNA (guanine) methyltransferase activity; GO:0016740 transferase activity; GO:0016741 transferase activity, tran…	PF08241	Methyltransferase domain	K	KOG1541	Predicted protein carboxyl methylase
O43716	Glutamyl-tRNA(Gln) amidotransferase subunit C, mitochondrial OS=Homo sapiens OX=9606 GN=GATC PE=1 SV=1	GATC	0.21	Down	15.086	47.1	4	4	4	2	4	0.34686	1.65314	mitochondria	K02435	gatC; aspartyl-tRNA(Asn)/glutamyl-tRNA(Gln) amidotransferase subunit C [EC:6.3.5.6 6.3.5.7]	hsa00970 Aminoacyl-tRNA biosynthesis; hsa01100 Metabolic pathways	GO:0006082 organic acid metabolic process; GO:0006139 nucleobase-containing compound metabolic process; GO:0006399 tRNA metabolic process; GO:0006412 translation; GO:0006518 peptide metabolic process; GO:0006520 cellular amino acid metabolic process; GO:0006725 cellular aromatic compound metabolic process; GO:0006807 nitrogen compound metabolic process; GO:0008152 metabolic process; GO:0009058 bi…	GO:0005622 intracellular; GO:0005623 cell; GO:0005737 cytoplasm; GO:0005739 mitochondrion; GO:0030956 glutamyl-tRNA(Gln) amidotransferase complex; GO:0032991 protein-containing complex; GO:0043226 organelle; GO:0043227 membrane-bounded organelle; GO:0043229 intracellular organelle; GO:0043231 intracellular membrane-bounded organelle;	GO:0003824 catalytic activity; GO:0016874 ligase activity; GO:0016879 ligase activity, forming carbon-nitrogen bonds; GO:0016884 carbon-nitrogen ligase activity, with glutamine as amido-N-donor; GO:0050567 glutaminyl-tRNA synthase (glutamine-hydrolyzing) activity; GO:0140098 catalytic activity, acting on RNA; GO:0140101 catalytic activity, acting on a tRNA;			L	KOG4247	Mitochondrial DNA polymerase accessory subunit
O43772	Mitochondrial carnitine/acylcarnitine carrier protein OS=Homo sapiens OX=9606 GN=SLC25A20 PE=1 SV=1	SLC25A20	0.574	Down	32.943	37.2	8	8	8	3	7	0.729489	1.27051	plasma membrane	K15109	SLC25A20_29; solute carrier family 25 (mitochondrial carnitine/acylcarnitine transporter), member 20/29	hsa04714 Thermogenesis	GO:0006810 transport; GO:0006811 ion transport; GO:0006812 cation transport; GO:0006820 anion transport; GO:0006839 mitochondrial transport; GO:0006844 acyl carnitine transport; GO:0006853 carnitine shuttle; GO:0006869 lipid transport; GO:0010876 lipid localization; GO:0015695 organic cation transport; GO:0015696 ammonium transport; GO:0015697 quaternary ammonium group transport; GO:0015711 organ…	GO:0005622 intracellular; GO:0005623 cell; GO:0005737 cytoplasm; GO:0005739 mitochondrion; GO:0005740 mitochondrial envelope; GO:0005743 mitochondrial inner membrane; GO:0005829 cytosol; GO:0016020 membrane; GO:0016021 integral component of membrane; GO:0019866 organelle inner membrane; GO:0031090 organelle membrane; GO:0031224 intrinsic component of membrane; GO:0031966 mitochondrial membrane; G…	GO:0005215 transporter activity; GO:0005476 carnitine:acyl carnitine antiporter activity; GO:0008324 cation transmembrane transporter activity; GO:0008519 ammonium transmembrane transporter activity; GO:0015075 ion transmembrane transporter activity; GO:0015101 organic cation transmembrane transporter activity; GO:0015226 carnitine transmembrane transporter activity; GO:0015227 acyl carnitine tra…			C	KOG0758	Mitochondrial carnitine-acylcarnitine carrier protein
O43929	Origin recognition complex subunit 4 OS=Homo sapiens OX=9606 GN=ORC4 PE=1 SV=2	ORC4	0.451	Down	50.377	42.2	13	13	13	7	11	0.621255	1.37875	nucleus	K02606	ORC4; origin recognition complex subunit 4	hsa04110 Cell cycle	GO:0000082 G1/S transition of mitotic cell cycle; GO:0000278 mitotic cell cycle; GO:0006139 nucleobase-containing compound metabolic process; GO:0006259 DNA metabolic process; GO:0006260 DNA replication; GO:0006261 DNA-dependent DNA replication; GO:0006270 DNA replication initiation; GO:0006725 cellular aromatic compound metabolic process; GO:0006807 nitrogen compound metabolic process; GO:000704…	GO:0000228 nuclear chromosome; GO:0000808 origin recognition complex; GO:0005622 intracellular; GO:0005623 cell; GO:0005634 nucleus; GO:0005654 nucleoplasm; GO:0005664 nuclear origin of replication recognition complex; GO:0005694 chromosome; GO:0005730 nucleolus; GO:0005737 cytoplasm; GO:0005829 cytosol; GO:0031974 membrane-enclosed lumen; GO:0031981 nuclear lumen; GO:0032991 protein-containing c…	GO:0000166 nucleotide binding; GO:0003676 nucleic acid binding; GO:0003677 DNA binding; GO:0003688 DNA replication origin binding; GO:0003690 double-stranded DNA binding; GO:0005488 binding; GO:0036094 small molecule binding; GO:0043565 sequence-specific DNA binding; GO:0097159 organic cyclic compound binding; GO:1901265 nucleoside phosphate binding; GO:1901363 heterocyclic compound binding; GO:1…	PF13191	AAA ATPase domain	L	KOG2228	Origin recognition complex, subunit 4
O60220	Mitochondrial import inner membrane translocase subunit Tim8 A OS=Homo sapiens OX=9606 GN=TIMM8A PE=1 SV=1	TIMM8A	0.582	Down	10.998	79.4	5	5	5	4	5	0.735451	1.26455	extracellular	K17780			GO:0006810 transport; GO:0007275 multicellular organism development; GO:0007399 nervous system development; GO:0008104 protein localization; GO:0015031 protein transport; GO:0015833 peptide transport; GO:0032501 multicellular organismal process; GO:0032502 developmental process; GO:0033036 macromolecule localization; GO:0042886 amide transport; GO:0045184 establishment of protein localization; GO…	GO:0005622 intracellular; GO:0005623 cell; GO:0005737 cytoplasm; GO:0005739 mitochondrion; GO:0005740 mitochondrial envelope; GO:0005758 mitochondrial intermembrane space; GO:0031967 organelle envelope; GO:0031970 organelle envelope lumen; GO:0031974 membrane-enclosed lumen; GO:0031975 envelope; GO:0043226 organelle; GO:0043227 membrane-bounded organelle; GO:0043229 intracellular organelle; GO:00…		PF02953	Tim10/DDP family zinc finger	U	KOG3489	Mitochondrial import inner membrane translocase, subunit TIM8
O60232	Protein ZNRD2 OS=Homo sapiens OX=9606 GN=ZNRD2 PE=1 SV=1	ZNRD2	0.662	Down	21.474	59.3	6	6	6	6	5	0.796556	1.20344	extracellular				GO:0000278 mitotic cell cycle; GO:0007049 cell cycle; GO:0009987 cellular process;		GO:0005488 binding; GO:0005515 protein binding; GO:0042802 identical protein binding;			DV	KOG4537	Zn-ribbon-containing protein implicated in mitosis
O60282	Kinesin heavy chain isoform 5C OS=Homo sapiens OX=9606 GN=KIF5C PE=1 SV=1	KIF5C	0.465	Down	109.49	29.8	20	10	13	5	11	0.634709	1.36529	cytoplasm	K10396	KIF5; kinesin family member 5	hsa05223 Non-small cell lung cancer; hsa05016 Huntington disease; hsa05012 Parkinson disease; hsa05010 Alzheimer disease; hsa05132 Salmonella infection; hsa05022 Pathways of neurodegeneration - multiple diseases; hsa05014 Amyotrophic lateral sclerosis; hsa05020 Prion disease; hsa04144 Endocytosis; hsa04728 Dopaminergic synapse	GO:0000902 cell morphogenesis; GO:0000904 cell morphogenesis involved in differentiation; GO:0006139 nucleobase-containing compound metabolic process; GO:0006163 purine nucleotide metabolic process; GO:0006403 RNA localization; GO:0006725 cellular aromatic compound metabolic process; GO:0006753 nucleoside phosphate metabolic process; GO:0006793 phosphorus metabolic process; GO:0006796 phosphate-c…	GO:0005622 intracellular; GO:0005623 cell; GO:0005737 cytoplasm; GO:0005856 cytoskeleton; GO:0005871 kinesin complex; GO:0005875 microtubule associated complex; GO:0005929 cilium; GO:0015630 microtubule cytoskeleton; GO:0030424 axon; GO:0030425 dendrite; GO:0030426 growth cone; GO:0030427 site of polarized growth; GO:0032991 protein-containing complex; GO:0035253 ciliary rootlet; GO:0036477 somat…	GO:0003774 motor activity; GO:0003777 microtubule motor activity; GO:0003824 catalytic activity; GO:0005102 signaling receptor binding; GO:0005488 binding; GO:0005515 protein binding; GO:0008017 microtubule binding; GO:0008092 cytoskeletal protein binding; GO:0008574 ATP-dependent microtubule motor activity, plus-end-directed; GO:0015631 tubulin binding; GO:0016462 pyrophosphatase activity; GO:00…	PF00225	Kinesin motor domain	Z	KOG0240	Kinesin (SMY1 subfamily)
O60318	Germinal-center associated nuclear protein OS=Homo sapiens OX=9606 GN=MCM3AP PE=1 SV=2	MCM3AP	0.605	Down	218.4	16.6	19	19	19	11	14	0.753612	1.24639	nucleus	K24317				GO:0005622 intracellular; GO:0005623 cell; GO:0005634 nucleus; GO:0005635 nuclear envelope; GO:0005643 nuclear pore; GO:0005737 cytoplasm; GO:0005829 cytosol; GO:0012505 endomembrane system; GO:0016020 membrane; GO:0031090 organelle membrane; GO:0031965 nuclear membrane; GO:0031967 organelle envelope; GO:0031975 envelope; GO:0032991 protein-containing complex; GO:0043226 organelle; GO:0043227 mem…				DU	KOG1860	Nuclear protein export factor
O60476	Mannosyl-oligosaccharide 1,2-alpha-mannosidase IB OS=Homo sapiens OX=9606 GN=MAN1A2 PE=1 SV=1	MAN1A2	5.072	Up	73.003	13.9	7	7	7	6	4	1.6706	0.3294	mitochondria	K01230	MAN1A_C; mannosyl-oligosaccharide alpha-1,2-mannosidase [EC:3.2.1.113]	hsa00510 N-Glycan biosynthesis; hsa00513 Various types of N-glycan biosynthesis; hsa04141 Protein processing in endoplasmic reticulum; hsa01100 Metabolic pathways	GO:0006464 cellular protein modification process; GO:0006491 N-glycan processing; GO:0006517 protein deglycosylation; GO:0006807 nitrogen compound metabolic process; GO:0007275 multicellular organism development; GO:0007585 respiratory gaseous exchange by respiratory system; GO:0008152 metabolic process; GO:0009100 glycoprotein metabolic process; GO:0009987 cellular process; GO:0019538 protein me…	GO:0000139 Golgi membrane; GO:0005622 intracellular; GO:0005623 cell; GO:0005737 cytoplasm; GO:0005783 endoplasmic reticulum; GO:0005794 Golgi apparatus; GO:0012505 endomembrane system; GO:0016020 membrane; GO:0016021 integral component of membrane; GO:0031090 organelle membrane; GO:0031224 intrinsic component of membrane; GO:0031984 organelle subcompartment; GO:0043226 organelle; GO:0043227 memb…	GO:0003824 catalytic activity; GO:0004553 hydrolase activity, hydrolyzing O-glycosyl compounds; GO:0004559 alpha-mannosidase activity; GO:0004571 mannosyl-oligosaccharide 1,2-alpha-mannosidase activity; GO:0015923 mannosidase activity; GO:0015924 mannosyl-oligosaccharide mannosidase activity; GO:0016787 hydrolase activity; GO:0016798 hydrolase activity, acting on glycosyl bonds;	PF01532	Glycosyl hydrolase family 47	G	KOG2204	Mannosyl-oligosaccharide alpha-1,2-mannosidase and related glycosyl hydrolases
O60502	Protein O-GlcNAcase OS=Homo sapiens OX=9606 GN=OGA PE=1 SV=2	OGA	0.592	Down	102.91	39.8	23	23	23	20	18	0.743802	1.2562	cytoplasm	K15719	NCOAT; protein O-GlcNAcase / histone acetyltransferase [EC:3.2.1.169 2.3.1.48]	hsa04931 Insulin resistance	GO:0002791 regulation of peptide secretion; GO:0002793 positive regulation of peptide secretion; GO:0003254 regulation of membrane depolarization; GO:0006040 amino sugar metabolic process; GO:0006044 N-acetylglucosamine metabolic process; GO:0006139 nucleobase-containing compound metabolic process; GO:0006163 purine nucleotide metabolic process; GO:0006325 chromatin organization; GO:0006464 cellu…	GO:0005622 intracellular; GO:0005623 cell; GO:0005737 cytoplasm; GO:0005739 mitochondrion; GO:0005829 cytosol; GO:0043226 organelle; GO:0043227 membrane-bounded organelle; GO:0043229 intracellular organelle; GO:0043231 intracellular membrane-bounded organelle;	GO:0003824 catalytic activity; GO:0004402 histone acetyltransferase activity; GO:0004415 hyalurononglucosaminidase activity; GO:0004553 hydrolase activity, hydrolyzing O-glycosyl compounds; GO:0004563 beta-N-acetylhexosaminidase activity; GO:0008080 N-acetyltransferase activity; GO:0015929 hexosaminidase activity; GO:0016231 beta-N-acetylglucosaminidase activity; GO:0016407 acetyltransferase acti…			O	KOG3698	Hyaluronoglucosaminidase
O60508	Pre-mRNA-processing factor 17 OS=Homo sapiens OX=9606 GN=CDC40 PE=1 SV=1	CDC40	0.638	Down	65.521	42.1	18	18	18	15	14	0.778862	1.22114	nucleus	K12816	CDC40; pre-mRNA-processing factor 17	hsa03040 Spliceosome	GO:0000375 RNA splicing, via transesterification reactions; GO:0000377 RNA splicing, via transesterification reactions with bulged adenosine as nucleophile; GO:0000398 mRNA splicing, via spliceosome; GO:0006139 nucleobase-containing compound metabolic process; GO:0006396 RNA processing; GO:0006397 mRNA processing; GO:0006403 RNA localization; GO:0006405 RNA export from nucleus; GO:0006406 mRNA ex…	GO:0005622 intracellular; GO:0005623 cell; GO:0005634 nucleus; GO:0005654 nucleoplasm; GO:0005681 spliceosomal complex; GO:0005684 U2-type spliceosomal complex; GO:0031974 membrane-enclosed lumen; GO:0031981 nuclear lumen; GO:0032991 protein-containing complex; GO:0043226 organelle; GO:0043227 membrane-bounded organelle; GO:0043229 intracellular organelle; GO:0043231 intracellular membrane-bounde…				A	KOG0282	mRNA splicing factor
O60518	Ran-binding protein 6 OS=Homo sapiens OX=9606 GN=RANBP6 PE=1 SV=2	RANBP6	0.602	Down	124.71	12	9	7	7	3	6	0.751746	1.24825	cytoplasm				GO:0006606 protein import into nucleus; GO:0006607 NLS-bearing protein import into nucleus; GO:0006610 ribosomal protein import into nucleus; GO:0006810 transport; GO:0006886 intracellular protein transport; GO:0006913 nucleocytoplasmic transport; GO:0008104 protein localization; GO:0015031 protein transport; GO:0015833 peptide transport; GO:0017038 protein import; GO:0033036 macromolecule locali…	GO:0005622 intracellular; GO:0005623 cell; GO:0005634 nucleus; GO:0005635 nuclear envelope; GO:0005737 cytoplasm; GO:0012505 endomembrane system; GO:0016020 membrane; GO:0031090 organelle membrane; GO:0031965 nuclear membrane; GO:0031967 organelle envelope; GO:0031974 membrane-enclosed lumen; GO:0031975 envelope; GO:0031981 nuclear lumen; GO:0034399 nuclear periphery; GO:0043226 organelle; GO:004…	GO:0005048 signal sequence binding; GO:0005215 transporter activity; GO:0005488 binding; GO:0008139 nuclear localization sequence binding; GO:0033218 amide binding; GO:0042277 peptide binding;			U	KOG2171	Karyopherin (importin) beta 3
O60573	Eukaryotic translation initiation factor 4E type 2 OS=Homo sapiens OX=9606 GN=EIF4E2 PE=1 SV=1	EIF4E2	0.461	Down	28.362	46.5	10	10	10	8	9	0.631231	1.36877	cytoplasm	K03259	EIF4E; translation initiation factor 4E	hsa04066 HIF-1 signaling pathway; hsa04211 Longevity regulating pathway; hsa04150 mTOR signaling pathway; hsa01521 EGFR tyrosine kinase inhibitor resistance; hsa04151 PI3K-Akt signaling pathway; hsa04910 Insulin signaling pathway	GO:0001701 in utero embryonic development; GO:0006412 translation; GO:0006417 regulation of translation; GO:0006518 peptide metabolic process; GO:0006807 nitrogen compound metabolic process; GO:0007275 multicellular organism development; GO:0008152 metabolic process; GO:0009058 biosynthetic process; GO:0009059 macromolecule biosynthetic process; GO:0009790 embryo development; GO:0009792 embryo de…	GO:0005622 intracellular; GO:0005623 cell; GO:0005737 cytoplasm; GO:0005829 cytosol; GO:0005845 mRNA cap binding complex; GO:0032991 protein-containing complex; GO:0034518 RNA cap binding complex;	GO:0000339 RNA cap binding; GO:0003676 nucleic acid binding; GO:0003723 RNA binding; GO:0005488 binding; GO:0005515 protein binding; GO:0008135 translation factor activity, RNA binding; GO:0019899 enzyme binding; GO:0031625 ubiquitin protein ligase binding; GO:0044389 ubiquitin-like protein ligase binding; GO:0097159 organic cyclic compound binding; GO:1901363 heterocyclic compound binding;	PF01652	Eukaryotic initiation factor 4E	J	KOG1669	Predicted mRNA cap-binding protein related to eIF-4E
O60701	UDP-glucose 6-dehydrogenase OS=Homo sapiens OX=9606 GN=UGDH PE=1 SV=1	UGDH	0.657	Down	55.023	50.4	18	18	18	16	14	0.793289	1.20671	cytoplasm	K00012	UGDH; UDPglucose 6-dehydrogenase [EC:1.1.1.22]	hsa01250 Biosynthesis of nucleotide sugars; hsa01240 Biosynthesis of cofactors; hsa00053 Ascorbate and aldarate metabolism; hsa00520 Amino sugar and nucleotide sugar metabolism; hsa00040 Pentose and glucuronate interconversions; hsa01100 Metabolic pathways	GO:0001702 gastrulation with mouth forming second; GO:0006011 UDP-glucose metabolic process; GO:0006022 aminoglycan metabolic process; GO:0006023 aminoglycan biosynthetic process; GO:0006024 glycosaminoglycan biosynthetic process; GO:0006065 UDP-glucuronate biosynthetic process; GO:0006082 organic acid metabolic process; GO:0006091 generation of precursor metabolites and energy; GO:0006139 nucleo…	GO:0005622 intracellular; GO:0005623 cell; GO:0005634 nucleus; GO:0005654 nucleoplasm; GO:0005737 cytoplasm; GO:0005829 cytosol; GO:0031974 membrane-enclosed lumen; GO:0031981 nuclear lumen; GO:0043226 organelle; GO:0043227 membrane-bounded organelle; GO:0043229 intracellular organelle; GO:0043231 intracellular membrane-bounded organelle; GO:0043233 organelle lumen; GO:0070013 intracellular organ…	GO:0003824 catalytic activity; GO:0003979 UDP-glucose 6-dehydrogenase activity; GO:0009055 electron transfer activity; GO:0016491 oxidoreductase activity; GO:0016614 oxidoreductase activity, acting on CH-OH group of donors; GO:0016616 oxidoreductase activity, acting on the CH-OH group of donors, NAD or NADP as acceptor;	PF03721; PF00984; PF03720	UDP-glucose/GDP-mannose dehydrogenase family, NAD binding domain; UDP-glucose/GDP-mannose dehydrogenase family, central domain; UDP-glucose/GDP-mannose dehydrogenase family, UDP binding domain	GT	KOG2666	UDP-glucose/GDP-mannose dehydrogenase
O60784	Target of Myb protein 1 OS=Homo sapiens OX=9606 GN=TOM1 PE=1 SV=2	TOM1	6.628	Up	53.818	31.7	10	9	10	8	3	1.7378	0.262197	cytoplasm				GO:0001775 cell activation; GO:0002252 immune effector process; GO:0002263 cell activation involved in immune response; GO:0002274 myeloid leukocyte activation; GO:0002275 myeloid cell activation involved in immune response; GO:0002283 neutrophil activation involved in immune response; GO:0002366 leukocyte activation involved in immune response; GO:0002376 immune system process; GO:0002443 leukoc…	GO:0000323 lytic vacuole; GO:0005622 intracellular; GO:0005623 cell; GO:0005737 cytoplasm; GO:0005764 lysosome; GO:0005765 lysosomal membrane; GO:0005766 primary lysosome; GO:0005768 endosome; GO:0005769 early endosome; GO:0005773 vacuole; GO:0005774 vacuolar membrane; GO:0005829 cytosol; GO:0005886 plasma membrane; GO:0012505 endomembrane system; GO:0012506 vesicle membrane; GO:0016020 membrane;…	GO:0005488 binding; GO:0005515 protein binding; GO:0030276 clathrin binding;	PF00790; PF03127	VHS domain; GAT domain	U	KOG1087	Cytosolic sorting protein GGA2/TOM1
O60831	PRA1 family protein 2 OS=Homo sapiens OX=9606 GN=PRAF2 PE=1 SV=1	PRAF2	1.636	Up	19.258	16.9	3	3	3	3	3	1.2412	0.758801	plasma membrane	K20392			GO:0003333 amino acid transmembrane transport; GO:0006810 transport; GO:0006811 ion transport; GO:0006820 anion transport; GO:0006835 dicarboxylic acid transport; GO:0006836 neurotransmitter transport; GO:0006855 drug transmembrane transport; GO:0006865 amino acid transport; GO:0015711 organic anion transport; GO:0015800 acidic amino acid transport; GO:0015807 L-amino acid transport; GO:0015813 L…					U	KOG4050	Glutamate transporter EAAC1-interacting protein GTRAP3-18
O60869	Endothelial differentiation-related factor 1 OS=Homo sapiens OX=9606 GN=EDF1 PE=1 SV=1	EDF1	0.567	Down	16.368	31.8	5	5	5	5	3	0.723452	1.27655	mitochondria	K03627			GO:0003158 endothelium development; GO:0006355 regulation of transcription, DNA-templated; GO:0007275 multicellular organism development; GO:0009888 tissue development; GO:0009889 regulation of biosynthetic process; GO:0009891 positive regulation of biosynthetic process; GO:0009893 positive regulation of metabolic process; GO:0009987 cellular process; GO:0010468 regulation of gene expression; GO:…	GO:0005622 intracellular; GO:0005623 cell; GO:0005634 nucleus; GO:0005730 nucleolus; GO:0005737 cytoplasm; GO:0005829 cytosol; GO:0031974 membrane-enclosed lumen; GO:0031981 nuclear lumen; GO:0043226 organelle; GO:0043227 membrane-bounded organelle; GO:0043228 non-membrane-bounded organelle; GO:0043229 intracellular organelle; GO:0043231 intracellular membrane-bounded organelle; GO:0043232 intrac…	GO:0003712 transcription coregulator activity; GO:0003713 transcription coactivator activity; GO:0140110 transcription regulator activity;	PF01381	Helix-turn-helix	K	KOG3398	Transcription factor MBF1
O60879	Protein diaphanous homolog 2 OS=Homo sapiens OX=9606 GN=DIAPH2 PE=1 SV=1	DIAPH2	0.297	Down	125.57	20.3	14	14	14	5	14	0.457885	1.54211	nucleus	K05741	DIAPH2; diaphanous 2	hsa04810 Regulation of actin cytoskeleton	GO:0000003 reproduction; GO:0006996 organelle organization; GO:0007010 cytoskeleton organization; GO:0007015 actin filament organization; GO:0007276 gamete generation; GO:0007292 female gamete generation; GO:0008154 actin polymerization or depolymerization; GO:0009987 cellular process; GO:0016043 cellular component organization; GO:0019953 sexual reproduction; GO:0022414 reproductive process; GO:…	GO:0005622 intracellular; GO:0005623 cell; GO:0005634 nucleus; GO:0005730 nucleolus; GO:0005737 cytoplasm; GO:0005768 endosome; GO:0005769 early endosome; GO:0005783 endoplasmic reticulum; GO:0005829 cytosol; GO:0012505 endomembrane system; GO:0031410 cytoplasmic vesicle; GO:0031974 membrane-enclosed lumen; GO:0031981 nuclear lumen; GO:0031982 vesicle; GO:0043226 organelle; GO:0043227 membrane-bo…	GO:0003779 actin binding; GO:0005102 signaling receptor binding; GO:0005488 binding; GO:0005515 protein binding; GO:0008092 cytoskeletal protein binding;			Z	KOG1924	RhoA GTPase effector DIA/Diaphanous
O60921	Checkpoint protein HUS1 OS=Homo sapiens OX=9606 GN=HUS1 PE=1 SV=1	HUS1	0.62	Down	31.691	24.3	5	5	5	3	4	0.765674	1.23433	cytoplasm	K10903	HUS1; HUS1 checkpoint protein	hsa04218 Cellular senescence	GO:0000003 reproduction; GO:0000075 cell cycle checkpoint; GO:0000076 DNA replication checkpoint; GO:0000077 DNA damage checkpoint; GO:0000278 mitotic cell cycle; GO:0000724 double-strand break repair via homologous recombination; GO:0000725 recombinational repair; GO:0001932 regulation of protein phosphorylation; GO:0006139 nucleobase-containing compound metabolic process; GO:0006259 DNA metabol…	GO:0000228 nuclear chromosome; GO:0000793 condensed chromosome; GO:0000794 condensed nuclear chromosome; GO:0005622 intracellular; GO:0005623 cell; GO:0005634 nucleus; GO:0005654 nucleoplasm; GO:0005694 chromosome; GO:0030896 checkpoint clamp complex; GO:0031974 membrane-enclosed lumen; GO:0031981 nuclear lumen; GO:0032991 protein-containing complex; GO:0035861 site of double-strand break; GO:004…				L	KOG3999	Checkpoint 9-1-1 complex, HUS1 component
O75054	Immunoglobulin superfamily member 3 OS=Homo sapiens OX=9606 GN=IGSF3 PE=2 SV=3	IGSF3	0.544	Down	135.19	5.3	4	4	4	2	4	0.705017	1.29498	plasma membrane	K06522			GO:0007154 cell communication; GO:0007165 signal transduction; GO:0007166 cell surface receptor signaling pathway; GO:0007275 multicellular organism development; GO:0009987 cellular process; GO:0023052 signaling; GO:0032501 multicellular organismal process; GO:0032502 developmental process; GO:0032808 lacrimal gland development; GO:0035272 exocrine system development; GO:0048513 animal organ deve…	GO:0005623 cell; GO:0005886 plasma membrane; GO:0016020 membrane; GO:0016021 integral component of membrane; GO:0031224 intrinsic component of membrane; GO:0071944 cell periphery;		PF07686	Immunoglobulin V-set domain
O75063	Glycosaminoglycan xylosylkinase OS=Homo sapiens OX=9606 GN=FAM20B PE=1 SV=1	FAM20B	1.51	Up	46.432	28.6	7	7	7	6	4	1.20308	0.796917	extracellular	K20825				GO:0005622 intracellular; GO:0005623 cell; GO:0005634 nucleus; GO:0005654 nucleoplasm; GO:0005737 cytoplasm; GO:0005794 Golgi apparatus; GO:0012505 endomembrane system; GO:0031974 membrane-enclosed lumen; GO:0031981 nuclear lumen; GO:0043226 organelle; GO:0043227 membrane-bounded organelle; GO:0043229 intracellular organelle; GO:0043231 intracellular membrane-bounded organelle; GO:0043233 organel…	GO:0003824 catalytic activity; GO:0016740 transferase activity; GO:0016772 transferase activity, transferring phosphorus-containing groups; GO:0016773 phosphotransferase activity, alcohol group as acceptor;			S	KOG3829	Uncharacterized conserved protein
O75113	NEDD4-binding protein 1 OS=Homo sapiens OX=9606 GN=N4BP1 PE=1 SV=4	N4BP1	0.586	Down	100.38	17.4	9	9	9	3	9	0.738948	1.26105	cytoplasm				GO:0009314 response to radiation; GO:0009411 response to UV; GO:0009416 response to light stimulus; GO:0009628 response to abiotic stimulus; GO:0009892 negative regulation of metabolic process; GO:0009894 regulation of catabolic process; GO:0009895 negative regulation of catabolic process; GO:0009987 cellular process; GO:0010605 negative regulation of macromolecule metabolic process; GO:0019222 r…	GO:0005622 intracellular; GO:0005623 cell; GO:0005634 nucleus; GO:0005654 nucleoplasm; GO:0005730 nucleolus; GO:0016604 nuclear body; GO:0016605 PML body; GO:0031974 membrane-enclosed lumen; GO:0031981 nuclear lumen; GO:0043226 organelle; GO:0043227 membrane-bounded organelle; GO:0043228 non-membrane-bounded organelle; GO:0043229 intracellular organelle; GO:0043231 intracellular membrane-bounded …		PF11977	Zc3h12a-like Ribonuclease NYN domain	S	KOG3777	Uncharacterized conserved protein
O75147	Obscurin-like protein 1 OS=Homo sapiens OX=9606 GN=OBSL1 PE=1 SV=4	OBSL1	0.616	Down	206.94	4.8	6	6	6	2	6	0.76275	1.23725	nucleus	K19574			GO:0000226 microtubule cytoskeleton organization; GO:0003008 system process; GO:0003012 muscle system process; GO:0006464 cellular protein modification process; GO:0006807 nitrogen compound metabolic process; GO:0006936 muscle contraction; GO:0006941 striated muscle contraction; GO:0006996 organelle organization; GO:0007010 cytoskeleton organization; GO:0007015 actin filament organization; GO:000…	GO:0005622 intracellular; GO:0005623 cell; GO:0005737 cytoplasm; GO:0005794 Golgi apparatus; GO:0005813 centrosome; GO:0005815 microtubule organizing center; GO:0005829 cytosol; GO:0005856 cytoskeleton; GO:0005859 muscle myosin complex; GO:0005911 cell-cell junction; GO:0012505 endomembrane system; GO:0014704 intercalated disc; GO:0015629 actin cytoskeleton; GO:0015630 microtubule cytoskeleton; G…	GO:0003779 actin binding; GO:0005198 structural molecule activity; GO:0005488 binding; GO:0005515 protein binding; GO:0008092 cytoskeletal protein binding; GO:0008093 cytoskeletal anchor activity; GO:0008307 structural constituent of muscle; GO:0030674 protein-macromolecule adaptor activity; GO:0042805 actinin binding; GO:0044877 protein-containing complex binding; GO:0051015 actin filament bindi…	PF07679; PF13927	Immunoglobulin I-set domain; Immunoglobulin domain	Z	KOG0613	Projectin/twitchin and related proteins
O75157	TSC22 domain family protein 2 OS=Homo sapiens OX=9606 GN=TSC22D2 PE=1 SV=3	TSC22D2	0.496	Down	79.227	10.1	4	3	4	4	4	0.663226	1.33677	nucleus				GO:0006355 regulation of transcription, DNA-templated; GO:0006357 regulation of transcription by RNA polymerase II; GO:0009889 regulation of biosynthetic process; GO:0010468 regulation of gene expression; GO:0010556 regulation of macromolecule biosynthetic process; GO:0019219 regulation of nucleobase-containing compound metabolic process; GO:0019222 regulation of metabolic process; GO:0031323 reg…	GO:0005622 intracellular; GO:0005623 cell; GO:0005634 nucleus; GO:0005737 cytoplasm; GO:0043226 organelle; GO:0043227 membrane-bounded organelle; GO:0043229 intracellular organelle; GO:0043231 intracellular membrane-bounded organelle;	GO:0000981 DNA-binding transcription factor activity, RNA polymerase II-specific; GO:0003700 DNA-binding transcription factor activity; GO:0140110 transcription regulator activity;			K	KOG4797	Transcriptional regulator
O75182	Paired amphipathic helix protein Sin3b OS=Homo sapiens OX=9606 GN=SIN3B PE=1 SV=2	SIN3B	3.288	Up	133.06	6.6	5	5	5	4	3	1.53362	0.466382	nucleus	K23213			GO:0000122 negative regulation of transcription by RNA polymerase II; GO:0006325 chromatin organization; GO:0006355 regulation of transcription, DNA-templated; GO:0006357 regulation of transcription by RNA polymerase II; GO:0006464 cellular protein modification process; GO:0006476 protein deacetylation; GO:0006807 nitrogen compound metabolic process; GO:0006996 organelle organization; GO:0007275 …	GO:0000118 histone deacetylase complex; GO:0000228 nuclear chromosome; GO:0000785 chromatin; GO:0000790 nuclear chromatin; GO:0000803 sex chromosome; GO:0000805 X chromosome; GO:0000806 Y chromosome; GO:0001741 XY body; GO:0005622 intracellular; GO:0005623 cell; GO:0005634 nucleus; GO:0005654 nucleoplasm; GO:0005694 chromosome; GO:0005737 cytoplasm; GO:0016580 Sin3 complex; GO:0030849 autosome; G…	GO:0003682 chromatin binding; GO:0003712 transcription coregulator activity; GO:0003714 transcription corepressor activity; GO:0005488 binding; GO:0140110 transcription regulator activity;	PF08295	Sin3 family co-repressor	B	KOG4204	Histone deacetylase complex, SIN3 component
O75190	DnaJ homolog subfamily B member 6 OS=Homo sapiens OX=9606 GN=DNAJB6 PE=1 SV=2	DNAJB6	1.879	Up	36.087	19.6	5	5	5	4	3	1.30528	0.694717	nucleus	K09512			GO:0000003 reproduction; GO:0001701 in utero embryonic development; GO:0001890 placenta development; GO:0001892 embryonic placenta development; GO:0003006 developmental process involved in reproduction; GO:0006355 regulation of transcription, DNA-templated; GO:0006457 protein folding; GO:0006996 organelle organization; GO:0007010 cytoskeleton organization; GO:0007155 cell adhesion; GO:0007275 mul…	GO:0005622 intracellular; GO:0005623 cell; GO:0005634 nucleus; GO:0005654 nucleoplasm; GO:0005737 cytoplasm; GO:0005829 cytosol; GO:0030016 myofibril; GO:0030017 sarcomere; GO:0030018 Z disc; GO:0031674 I band; GO:0031974 membrane-enclosed lumen; GO:0031981 nuclear lumen; GO:0043226 organelle; GO:0043227 membrane-bounded organelle; GO:0043228 non-membrane-bounded organelle; GO:0043229 intracellul…	GO:0001671 ATPase activator activity; GO:0003676 nucleic acid binding; GO:0003677 DNA binding; GO:0005488 binding; GO:0005515 protein binding; GO:0008047 enzyme activator activity; GO:0030234 enzyme regulator activity; GO:0031072 heat shock protein binding; GO:0042802 identical protein binding; GO:0044183 protein folding chaperone; GO:0051082 unfolded protein binding; GO:0051087 chaperone binding…	PF00226	DnaJ domain	O	KOG0714	Molecular chaperone (DnaJ superfamily)
O75191	Xylulose kinase OS=Homo sapiens OX=9606 GN=XYLB PE=1 SV=3	XYLB	0.652	Down	58.382	23.9	7	7	7	3	6	0.789164	1.21084	nucleus	K00854	xylB; xylulokinase [EC:2.7.1.17]	hsa00040 Pentose and glucuronate interconversions; hsa01100 Metabolic pathways	GO:0005975 carbohydrate metabolic process; GO:0005996 monosaccharide metabolic process; GO:0005997 xylulose metabolic process; GO:0005998 xylulose catabolic process; GO:0006063 uronic acid metabolic process; GO:0006064 glucuronate catabolic process; GO:0006082 organic acid metabolic process; GO:0006091 generation of precursor metabolites and energy; GO:0006793 phosphorus metabolic process; GO:000…	GO:0005622 intracellular; GO:0005623 cell; GO:0005737 cytoplasm; GO:0005829 cytosol;	GO:0003824 catalytic activity; GO:0004856 xylulokinase activity; GO:0016301 kinase activity; GO:0016740 transferase activity; GO:0016772 transferase activity, transferring phosphorus-containing groups; GO:0016773 phosphotransferase activity, alcohol group as acceptor; GO:0019200 carbohydrate kinase activity;	PF00370; PF02782	FGGY family of carbohydrate kinases, N-terminal domain; FGGY family of carbohydrate kinases, C-terminal domain	G	KOG2531	Sugar (pentulose and hexulose) kinases
O75223	Gamma-glutamylcyclotransferase OS=Homo sapiens OX=9606 GN=GGCT PE=1 SV=1	GGCT	0.493	Down	21.007	39.4	5	5	5	3	5	0.660433	1.33957	cytoplasm	K00682	GGCT; gamma-glutamylcyclotransferase [EC:4.3.2.9]	hsa00480 Glutathione metabolism; hsa01100 Metabolic pathways	GO:0001836 release of cytochrome c from mitochondria; GO:0006518 peptide metabolic process; GO:0006575 cellular modified amino acid metabolic process; GO:0006749 glutathione metabolic process; GO:0006750 glutathione biosynthetic process; GO:0006790 sulfur compound metabolic process; GO:0006807 nitrogen compound metabolic process; GO:0006915 apoptotic process; GO:0006996 organelle organization; GO…	GO:0005622 intracellular; GO:0005623 cell; GO:0005737 cytoplasm; GO:0005829 cytosol;	GO:0003824 catalytic activity; GO:0003839 gamma-glutamylcyclotransferase activity; GO:0005488 binding; GO:0005515 protein binding; GO:0016829 lyase activity; GO:0016840 carbon-nitrogen lyase activity; GO:0016842 amidine-lyase activity; GO:0042802 identical protein binding; GO:0042803 protein homodimerization activity; GO:0046983 protein dimerization activity;			S	KOG4059	Uncharacterized conserved protein
O75352	Mannose-P-dolichol utilization defect 1 protein OS=Homo sapiens OX=9606 GN=MPDU1 PE=1 SV=2	MPDU1	0.501	Down	26.638	9.7	2	2	2	2	2	0.667838	1.33216	plasma membrane	K09660			GO:0005975 carbohydrate metabolic process; GO:0006457 protein folding; GO:0006464 cellular protein modification process; GO:0006486 protein glycosylation; GO:0006487 protein N-linked glycosylation; GO:0006488 dolichol-linked oligosaccharide biosynthetic process; GO:0006490 oligosaccharide-lipid intermediate biosynthetic process; GO:0006629 lipid metabolic process; GO:0006807 nitrogen compound met…	GO:0005622 intracellular; GO:0005623 cell; GO:0005737 cytoplasm; GO:0005783 endoplasmic reticulum; GO:0005789 endoplasmic reticulum membrane; GO:0012505 endomembrane system; GO:0016020 membrane; GO:0031984 organelle subcompartment; GO:0042175 nuclear outer membrane-endoplasmic reticulum membrane network; GO:0043226 organelle; GO:0043227 membrane-bounded organelle; GO:0043229 intracellular organel…				S	KOG3211	Predicted endoplasmic reticulum membrane protein Lec35/MPDU1 involved in monosaccharide-P-dolichol utilization
O75368	SH3 domain-binding glutamic acid-rich-like protein OS=Homo sapiens OX=9606 GN=SH3BGRL PE=1 SV=1	SH3BGRL	0.651	Down	12.774	78.9	8	8	8	5	8	0.788514	1.21149	mitochondria	K23740			GO:0009966 regulation of signal transduction; GO:0009967 positive regulation of signal transduction; GO:0010646 regulation of cell communication; GO:0010647 positive regulation of cell communication; GO:0023051 regulation of signaling; GO:0023056 positive regulation of signaling; GO:0048518 positive regulation of biological process; GO:0048522 positive regulation of cellular process; GO:0048583 r…	GO:0005622 intracellular; GO:0005623 cell; GO:0005634 nucleus; GO:0005737 cytoplasm; GO:0043226 organelle; GO:0043227 membrane-bounded organelle; GO:0043229 intracellular organelle; GO:0043231 intracellular membrane-bounded organelle;	GO:0005488 binding; GO:0005515 protein binding; GO:0030674 protein-macromolecule adaptor activity; GO:0035591 signaling adaptor activity; GO:0060090 molecular adaptor activity;			S	KOG4023	Uncharacterized conserved protein
O75394	39S ribosomal protein L33, mitochondrial OS=Homo sapiens OX=9606 GN=MRPL33 PE=1 SV=1	MRPL33	1.6	Up	7.6191	38.5	2	2	2	2	2	1.23065	0.769348	mitochondria	K02913	RP-L33; large subunit ribosomal protein L33	hsa03010 Ribosome	GO:0006412 translation; GO:0006414 translational elongation; GO:0006415 translational termination; GO:0006518 peptide metabolic process; GO:0006807 nitrogen compound metabolic process; GO:0008152 metabolic process; GO:0009058 biosynthetic process; GO:0009059 macromolecule biosynthetic process; GO:0009987 cellular process; GO:0010467 gene expression; GO:0016043 cellular component organization; GO:…	GO:0000313 organellar ribosome; GO:0000315 organellar large ribosomal subunit; GO:0005622 intracellular; GO:0005623 cell; GO:0005737 cytoplasm; GO:0005739 mitochondrion; GO:0005740 mitochondrial envelope; GO:0005743 mitochondrial inner membrane; GO:0005759 mitochondrial matrix; GO:0005761 mitochondrial ribosome; GO:0005762 mitochondrial large ribosomal subunit; GO:0005840 ribosome; GO:0015934 lar…				J	KOG3505	Mitochondrial/chloroplast ribosomal protein L33-like
O75396	Vesicle-trafficking protein SEC22b OS=Homo sapiens OX=9606 GN=SEC22B PE=1 SV=5	SEC22B	0.502	Down	24.74	54.4	12	12	12	9	12	0.668205	1.3318	cytoplasm	K08517	SEC22; vesicle transport protein SEC22	hsa04145 Phagosome; hsa05134 Legionellosis; hsa04130 SNARE interactions in vesicular transport	GO:0002376 immune system process; GO:0002474 antigen processing and presentation of peptide antigen via MHC class I; GO:0002478 antigen processing and presentation of exogenous peptide antigen; GO:0002479 antigen processing and presentation of exogenous peptide antigen via MHC class I, TAP-dependent; GO:0006810 transport; GO:0006888 endoplasmic reticulum to Golgi vesicle-mediated transport; GO:00…	GO:0000139 Golgi membrane; GO:0005622 intracellular; GO:0005623 cell; GO:0005737 cytoplasm; GO:0005783 endoplasmic reticulum; GO:0005789 endoplasmic reticulum membrane; GO:0005793 endoplasmic reticulum-Golgi intermediate compartment; GO:0005794 Golgi apparatus; GO:0005798 Golgi-associated vesicle; GO:0012505 endomembrane system; GO:0012506 vesicle membrane; GO:0012507 ER to Golgi transport vesicl…	GO:0000149 SNARE binding; GO:0005484 SNAP receptor activity; GO:0005488 binding; GO:0005515 protein binding; GO:0019905 syntaxin binding;	PF13774	Regulated-SNARE-like domain	U	KOG0862	Synaptobrevin/VAMP-like protein SEC22
O75438	NADH dehydrogenase [ubiquinone] 1 beta subcomplex subunit 1 OS=Homo sapiens OX=9606 GN=NDUFB1 PE=1 SV=1	NDUFB1	0.571	Down	6.9611	34.5	3	3	3	3	2	0.726588	1.27341	cytoplasm	K03957	NDUFB1; NADH dehydrogenase (ubiquinone) 1 beta subcomplex subunit 1	hsa04932 Non-alcoholic fatty liver disease; hsa05208 Chemical carcinogenesis - reactive oxygen species; hsa05016 Huntington disease; hsa00190 Oxidative phosphorylation; hsa05415 Diabetic cardiomyopathy; hsa05012 Parkinson disease; hsa05010 Alzheimer disease; hsa04723 Retrograde endocannabinoid signaling; hsa04714 Thermogenesis; hsa05022 Pathways of neurodegeneration - multiple diseases; hsa05014 …	GO:0006091 generation of precursor metabolites and energy; GO:0006119 oxidative phosphorylation; GO:0006120 mitochondrial electron transport, NADH to ubiquinone; GO:0006139 nucleobase-containing compound metabolic process; GO:0006163 purine nucleotide metabolic process; GO:0006725 cellular aromatic compound metabolic process; GO:0006753 nucleoside phosphate metabolic process; GO:0006793 phosphoru…	GO:0005622 intracellular; GO:0005623 cell; GO:0005634 nucleus; GO:0005654 nucleoplasm; GO:0005737 cytoplasm; GO:0005739 mitochondrion; GO:0005740 mitochondrial envelope; GO:0005743 mitochondrial inner membrane; GO:0005746 mitochondrial respirasome; GO:0005747 mitochondrial respiratory chain complex I; GO:0016020 membrane; GO:0016604 nuclear body; GO:0016607 nuclear speck; GO:0019866 organelle inn…	GO:0003824 catalytic activity; GO:0003954 NADH dehydrogenase activity; GO:0008137 NADH dehydrogenase (ubiquinone) activity; GO:0016491 oxidoreductase activity; GO:0016651 oxidoreductase activity, acting on NAD(P)H; GO:0016655 oxidoreductase activity, acting on NAD(P)H, quinone or similar compound as acceptor; GO:0050136 NADH dehydrogenase (quinone) activity;
O75475	PC4 and SFRS1-interacting protein OS=Homo sapiens OX=9606 GN=PSIP1 PE=1 SV=1	PSIP1	1.538	Up	60.103	37	16	15	16	14	16	1.21182	0.788176	nucleus	K25057			GO:0000245 spliceosomal complex assembly; GO:0000375 RNA splicing, via transesterification reactions; GO:0000377 RNA splicing, via transesterification reactions with bulged adenosine as nucleophile; GO:0000395 mRNA 5'-splice site recognition; GO:0000398 mRNA splicing, via spliceosome; GO:0006139 nucleobase-containing compound metabolic process; GO:0006355 regulation of transcription, DNA-template…	GO:0000228 nuclear chromosome; GO:0000785 chromatin; GO:0000790 nuclear chromatin; GO:0000792 heterochromatin; GO:0005622 intracellular; GO:0005623 cell; GO:0005634 nucleus; GO:0005654 nucleoplasm; GO:0005694 chromosome; GO:0005720 nuclear heterochromatin; GO:0005737 cytoplasm; GO:0005829 cytosol; GO:0031974 membrane-enclosed lumen; GO:0031981 nuclear lumen; GO:0034399 nuclear periphery; GO:00353…	GO:0003676 nucleic acid binding; GO:0003677 DNA binding; GO:0003682 chromatin binding; GO:0003690 double-stranded DNA binding; GO:0003712 transcription coregulator activity; GO:0003713 transcription coactivator activity; GO:0005488 binding; GO:0005515 protein binding; GO:0008134 transcription factor binding; GO:0033613 activating transcription factor binding; GO:0097100 supercoiled DNA binding; G…	PF00855	PWWP domain	K	KOG1904	Transcription coactivator
O75487	Glypican-4 OS=Homo sapiens OX=9606 GN=GPC4 PE=1 SV=4	GPC4	2.347	Up	62.411	30.4	11	10	11	10	7	1.40237	0.597629	extracellular	K08110	GPC4; glypican 4	hsa04310 Wnt signaling pathway	GO:0001523 retinoid metabolic process; GO:0006022 aminoglycan metabolic process; GO:0006023 aminoglycan biosynthetic process; GO:0006024 glycosaminoglycan biosynthetic process; GO:0006026 aminoglycan catabolic process; GO:0006027 glycosaminoglycan catabolic process; GO:0006629 lipid metabolic process; GO:0006720 isoprenoid metabolic process; GO:0006721 terpenoid metabolic process; GO:0006807 nitr…	GO:0000323 lytic vacuole; GO:0005622 intracellular; GO:0005623 cell; GO:0005737 cytoplasm; GO:0005764 lysosome; GO:0005773 vacuole; GO:0005775 vacuolar lumen; GO:0005794 Golgi apparatus; GO:0005796 Golgi lumen; GO:0005886 plasma membrane; GO:0009897 external side of plasma membrane; GO:0009986 cell surface; GO:0012505 endomembrane system; GO:0016020 membrane; GO:0031974 membrane-enclosed lumen; G…	GO:0015026 coreceptor activity; GO:0038023 signaling receptor activity; GO:0060089 molecular transducer activity; GO:0071936 coreceptor activity involved in Wnt signaling pathway; GO:1904929 coreceptor activity involved in Wnt signaling pathway, planar cell polarity pathway;			T	KOG3821	Heparin sulfate cell surface proteoglycan
O75503	Ceroid-lipofuscinosis neuronal protein 5 OS=Homo sapiens OX=9606 GN=CLN5 PE=1 SV=2	CLN5	4.084	Up	41.496	20.7	6	6	6	5	3	1.60661	0.393395	cytoplasm	K12390	CLN5; ceroid-lipofuscinosis neuronal protein 5	hsa04142 Lysosome	GO:0003008 system process; GO:0006465 signal peptide processing; GO:0006508 proteolysis; GO:0006518 peptide metabolic process; GO:0006807 nitrogen compound metabolic process; GO:0006810 transport; GO:0006873 cellular ion homeostasis; GO:0006885 regulation of pH; GO:0006996 organelle organization; GO:0007033 vacuole organization; GO:0007035 vacuolar acidification; GO:0007040 lysosome organization;…	GO:0000323 lytic vacuole; GO:0005622 intracellular; GO:0005623 cell; GO:0005737 cytoplasm; GO:0005764 lysosome; GO:0005765 lysosomal membrane; GO:0005773 vacuole; GO:0005774 vacuolar membrane; GO:0005775 vacuolar lumen; GO:0005783 endoplasmic reticulum; GO:0005794 Golgi apparatus; GO:0012505 endomembrane system; GO:0016020 membrane; GO:0016021 integral component of membrane; GO:0031090 organelle …	GO:0005488 binding; GO:0005537 mannose binding; GO:0030246 carbohydrate binding; GO:0036094 small molecule binding; GO:0048029 monosaccharide binding;
O75600	2-amino-3-ketobutyrate coenzyme A ligase, mitochondrial OS=Homo sapiens OX=9606 GN=GCAT PE=1 SV=1	GCAT	1.546	Up	45.285	35.8	10	10	10	9	8	1.21455	0.785449	mitochondria	K00639	kbl; glycine C-acetyltransferase [EC:2.3.1.29]	hsa00260 Glycine, serine and threonine metabolism; hsa01100 Metabolic pathways	GO:0006082 organic acid metabolic process; GO:0006355 regulation of transcription, DNA-templated; GO:0006357 regulation of transcription by RNA polymerase II; GO:0006520 cellular amino acid metabolic process; GO:0006807 nitrogen compound metabolic process; GO:0007154 cell communication; GO:0007165 signal transduction; GO:0007186 G protein-coupled receptor signaling pathway; GO:0007187 G protein-c…	GO:0005622 intracellular; GO:0005623 cell; GO:0005634 nucleus; GO:0005654 nucleoplasm; GO:0005737 cytoplasm; GO:0005739 mitochondrion; GO:0005740 mitochondrial envelope; GO:0005743 mitochondrial inner membrane; GO:0005886 plasma membrane; GO:0005887 integral component of plasma membrane; GO:0005929 cilium; GO:0016020 membrane; GO:0016021 integral component of membrane; GO:0016604 nuclear body; GO…	GO:0001653 peptide receptor activity; GO:0003824 catalytic activity; GO:0004888 transmembrane signaling receptor activity; GO:0004930 G protein-coupled receptor activity; GO:0004966 galanin receptor activity; GO:0005488 binding; GO:0008188 neuropeptide receptor activity; GO:0008528 G protein-coupled peptide receptor activity; GO:0008890 glycine C-acetyltransferase activity; GO:0016407 acetyltrans…	PF00155	Aminotransferase class I and II	E	KOG1359	Glycine C-acetyltransferase/2-amino-3-ketobutyrate-CoA ligase
O75629	Protein CREG1 OS=Homo sapiens OX=9606 GN=CREG1 PE=1 SV=1	CREG1	1.69	Up	24.074	19.5	3	3	3	3	2	1.25639	0.743615	extracellular	K25476			GO:0001775 cell activation; GO:0002252 immune effector process; GO:0002263 cell activation involved in immune response; GO:0002274 myeloid leukocyte activation; GO:0002275 myeloid cell activation involved in immune response; GO:0002283 neutrophil activation involved in immune response; GO:0002366 leukocyte activation involved in immune response; GO:0002376 immune system process; GO:0002443 leukoc…	GO:0000323 lytic vacuole; GO:0005576 extracellular region; GO:0005615 extracellular space; GO:0005622 intracellular; GO:0005623 cell; GO:0005667 transcription regulator complex; GO:0005737 cytoplasm; GO:0005764 lysosome; GO:0005766 primary lysosome; GO:0005773 vacuole; GO:0005775 vacuolar lumen; GO:0012505 endomembrane system; GO:0030141 secretory granule; GO:0031410 cytoplasmic vesicle; GO:00319…	GO:0003712 transcription coregulator activity; GO:0003714 transcription corepressor activity; GO:0005488 binding; GO:0005515 protein binding; GO:0008134 transcription factor binding; GO:0140110 transcription regulator activity;	PF13883	Pyridoxamine 5'-phosphate oxidase	K	KOG3374	Cellular repressor of transcription
O75683	Surfeit locus protein 6 OS=Homo sapiens OX=9606 GN=SURF6 PE=1 SV=3	SURF6	0.435	Down	41.45	11.4	3	3	3	3	2	0.606542	1.39346	nucleus				GO:0006996 organelle organization; GO:0009987 cellular process; GO:0016043 cellular component organization; GO:0022607 cellular component assembly; GO:0022613 ribonucleoprotein complex biogenesis; GO:0022618 ribonucleoprotein complex assembly; GO:0034622 cellular protein-containing complex assembly; GO:0042254 ribosome biogenesis; GO:0042255 ribosome assembly; GO:0042273 ribosomal large subunit b…	GO:0001652 granular component; GO:0005622 intracellular; GO:0005623 cell; GO:0005634 nucleus; GO:0005654 nucleoplasm; GO:0005730 nucleolus; GO:0005737 cytoplasm; GO:0005829 cytosol; GO:0005840 ribosome; GO:0015934 large ribosomal subunit; GO:0022625 cytosolic large ribosomal subunit; GO:0022626 cytosolic ribosome; GO:0031974 membrane-enclosed lumen; GO:0031981 nuclear lumen; GO:0032991 protein-co…	GO:0003676 nucleic acid binding; GO:0003677 DNA binding; GO:0003723 RNA binding; GO:0005488 binding; GO:0097159 organic cyclic compound binding; GO:1901363 heterocyclic compound binding;			S	KOG2885	Uncharacterized conserved protein
O75746	Calcium-binding mitochondrial carrier protein Aralar1 OS=Homo sapiens OX=9606 GN=SLC25A12 PE=1 SV=2	SLC25A12	1.507	Up	74.761	33.8	16	11	11	7	10	1.20213	0.797865	cytoplasm	K15105			GO:0003333 amino acid transmembrane transport; GO:0005975 carbohydrate metabolic process; GO:0005996 monosaccharide metabolic process; GO:0006006 glucose metabolic process; GO:0006091 generation of precursor metabolites and energy; GO:0006094 gluconeogenesis; GO:0006139 nucleobase-containing compound metabolic process; GO:0006163 purine nucleotide metabolic process; GO:0006164 purine nucleotide b…	GO:0005622 intracellular; GO:0005623 cell; GO:0005737 cytoplasm; GO:0005739 mitochondrion; GO:0005740 mitochondrial envelope; GO:0005743 mitochondrial inner membrane; GO:0016020 membrane; GO:0016021 integral component of membrane; GO:0019866 organelle inner membrane; GO:0031090 organelle membrane; GO:0031224 intrinsic component of membrane; GO:0031966 mitochondrial membrane; GO:0031967 organelle …	GO:0005215 transporter activity; GO:0005310 dicarboxylic acid transmembrane transporter activity; GO:0005313 L-glutamate transmembrane transporter activity; GO:0005326 neurotransmitter transmembrane transporter activity; GO:0005342 organic acid transmembrane transporter activity; GO:0005488 binding; GO:0005509 calcium ion binding; GO:0005515 protein binding; GO:0008509 anion transmembrane transpo…			C	KOG0751	Mitochondrial aspartate/glutamate carrier protein Aralar/Citrin (contains EF-hand Ca2+-binding domains)
O75817	Ribonuclease P protein subunit p20 OS=Homo sapiens OX=9606 GN=POP7 PE=1 SV=2	POP7	0.601	Down	15.651	31.4	3	3	3	2	3	0.750467	1.24953	nucleus	K14527	RPP20; ribonuclease P/MRP protein subunit RPP20 [EC:3.1.26.5]	hsa03008 Ribosome biogenesis in eukaryotes	GO:0000966 RNA 5'-end processing; GO:0001682 tRNA 5'-leader removal; GO:0006139 nucleobase-containing compound metabolic process; GO:0006396 RNA processing; GO:0006399 tRNA metabolic process; GO:0006725 cellular aromatic compound metabolic process; GO:0006807 nitrogen compound metabolic process; GO:0008033 tRNA processing; GO:0008152 metabolic process; GO:0009987 cellular process; GO:0010467 gene…	GO:0000172 ribonuclease MRP complex; GO:0005622 intracellular; GO:0005623 cell; GO:0005634 nucleus; GO:0005654 nucleoplasm; GO:0005655 nucleolar ribonuclease P complex; GO:0005730 nucleolus; GO:0005732 small nucleolar ribonucleoprotein complex; GO:0030677 ribonuclease P complex; GO:0030681 multimeric ribonuclease P complex; GO:0031974 membrane-enclosed lumen; GO:0031981 nuclear lumen; GO:0032991 …	GO:0003824 catalytic activity; GO:0004518 nuclease activity; GO:0004519 endonuclease activity; GO:0004521 endoribonuclease activity; GO:0004526 ribonuclease P activity; GO:0004540 ribonuclease activity; GO:0004549 tRNA-specific ribonuclease activity; GO:0016787 hydrolase activity; GO:0016788 hydrolase activity, acting on ester bonds; GO:0016891 endoribonuclease activity, producing 5'-phosphomonoe…			J	KOG3631	Alpha-parvin and related focal adhesion proteins
O75818	Ribonuclease P protein subunit p40 OS=Homo sapiens OX=9606 GN=RPP40 PE=1 SV=3	RPP40	0.528	Down	41.833	43.3	11	11	11	9	10	0.691496	1.3085	nucleus	K14530	RPP40; ribonucleases P/MRP protein subunit RPP40 [EC:3.1.26.5]	hsa03008 Ribosome biogenesis in eukaryotes	GO:0000966 RNA 5'-end processing; GO:0001682 tRNA 5'-leader removal; GO:0006139 nucleobase-containing compound metabolic process; GO:0006396 RNA processing; GO:0006399 tRNA metabolic process; GO:0006725 cellular aromatic compound metabolic process; GO:0006807 nitrogen compound metabolic process; GO:0008033 tRNA processing; GO:0008152 metabolic process; GO:0009987 cellular process; GO:0010467 gene…	GO:0005622 intracellular; GO:0005623 cell; GO:0005634 nucleus; GO:0005654 nucleoplasm; GO:0005655 nucleolar ribonuclease P complex; GO:0005730 nucleolus; GO:0030677 ribonuclease P complex; GO:0030681 multimeric ribonuclease P complex; GO:0031974 membrane-enclosed lumen; GO:0031981 nuclear lumen; GO:0032991 protein-containing complex; GO:0043226 organelle; GO:0043227 membrane-bounded organelle; GO…	GO:0003824 catalytic activity; GO:0004518 nuclease activity; GO:0004519 endonuclease activity; GO:0004521 endoribonuclease activity; GO:0004526 ribonuclease P activity; GO:0004540 ribonuclease activity; GO:0004549 tRNA-specific ribonuclease activity; GO:0016787 hydrolase activity; GO:0016788 hydrolase activity, acting on ester bonds; GO:0016891 endoribonuclease activity, producing 5'-phosphomonoe…
O75832	26S proteasome non-ATPase regulatory subunit 10 OS=Homo sapiens OX=9606 GN=PSMD10 PE=1 SV=1	PSMD10	0.572	Down	24.428	53.5	10	10	10	10	9	0.727693	1.27231	cytoplasm	K06694			GO:0000079 regulation of cyclin-dependent protein serine/threonine kinase activity; GO:0000122 negative regulation of transcription by RNA polymerase II; GO:0001558 regulation of cell growth; GO:0001932 regulation of protein phosphorylation; GO:0001933 negative regulation of protein phosphorylation; GO:0001934 positive regulation of protein phosphorylation; GO:0006355 regulation of transcription,…	GO:0000502 proteasome complex; GO:0005622 intracellular; GO:0005623 cell; GO:0005634 nucleus; GO:0005654 nucleoplasm; GO:0005737 cytoplasm; GO:0005829 cytosol; GO:0005838 proteasome regulatory particle; GO:0005856 cytoskeleton; GO:0022624 proteasome accessory complex; GO:0031974 membrane-enclosed lumen; GO:0031981 nuclear lumen; GO:0032991 protein-containing complex; GO:0043226 organelle; GO:0043…	GO:0005488 binding; GO:0005515 protein binding; GO:0008134 transcription factor binding;			O	KOG4412	26S proteasome regulatory complex, subunit PSMD10
O75884	Serine hydrolase RBBP9 OS=Homo sapiens OX=9606 GN=RBBP9 PE=1 SV=2	RBBP9	0.55	Down	21	50	6	6	6	4	5	0.709883	1.29012	cytoplasm	K07002			GO:0042127 regulation of cell population proliferation; GO:0050789 regulation of biological process; GO:0050794 regulation of cellular process; GO:0065007 biological regulation;	GO:0005622 intracellular; GO:0005623 cell; GO:0005634 nucleus; GO:0005654 nucleoplasm; GO:0031974 membrane-enclosed lumen; GO:0031981 nuclear lumen; GO:0043226 organelle; GO:0043227 membrane-bounded organelle; GO:0043229 intracellular organelle; GO:0043231 intracellular membrane-bounded organelle; GO:0043233 organelle lumen; GO:0070013 intracellular organelle lumen;		PF06821	Serine hydrolase
O75909	Cyclin-K OS=Homo sapiens OX=9606 GN=CCNK PE=1 SV=2	CCNK	1.606	Up	64.239	23.3	8	8	8	8	5	1.23243	0.76757	cytoplasm,nucleus	K23326			GO:0000079 regulation of cyclin-dependent protein serine/threonine kinase activity; GO:0001701 in utero embryonic development; GO:0001932 regulation of protein phosphorylation; GO:0001934 positive regulation of protein phosphorylation; GO:0006139 nucleobase-containing compound metabolic process; GO:0006351 transcription, DNA-templated; GO:0006354 DNA-templated transcription, elongation; GO:000635…	GO:0000307 cyclin-dependent protein kinase holoenzyme complex; GO:0002944 cyclin K-CDK12 complex; GO:0002945 cyclin K-CDK13 complex; GO:0005622 intracellular; GO:0005623 cell; GO:0005634 nucleus; GO:0005654 nucleoplasm; GO:0031974 membrane-enclosed lumen; GO:0031981 nuclear lumen; GO:0032991 protein-containing complex; GO:0043226 organelle; GO:0043227 membrane-bounded organelle; GO:0043229 intrac…	GO:0003824 catalytic activity; GO:0004672 protein kinase activity; GO:0004674 protein serine/threonine kinase activity; GO:0004693 cyclin-dependent protein serine/threonine kinase activity; GO:0005488 binding; GO:0005515 protein binding; GO:0008353 RNA polymerase II CTD heptapeptide repeat kinase activity; GO:0016301 kinase activity; GO:0016538 cyclin-dependent protein serine/threonine kinase reg…	PF00134; PF02984	Cyclin, N-terminal domain; Cyclin, C-terminal domain	D	KOG0834	CDK9 kinase-activating protein cyclin T
O75915	PRA1 family protein 3 OS=Homo sapiens OX=9606 GN=ARL6IP5 PE=1 SV=1	ARL6IP5	1.89	Up	21.614	21.3	4	4	4	3	4	1.30788	0.69212	plasma membrane	K20393			GO:0001505 regulation of neurotransmitter levels; GO:0001932 regulation of protein phosphorylation; GO:0001934 positive regulation of protein phosphorylation; GO:0002036 regulation of L-glutamate import across plasma membrane; GO:0002037 negative regulation of L-glutamate import across plasma membrane; GO:0003333 amino acid transmembrane transport; GO:0006810 transport; GO:0006811 ion transport; …	GO:0005622 intracellular; GO:0005623 cell; GO:0005737 cytoplasm; GO:0016020 membrane;	GO:0005488 binding; GO:0005515 protein binding; GO:0008022 protein C-terminus binding;			U	KOG4050	Glutamate transporter EAAC1-interacting protein GTRAP3-18
O76071	Probable cytosolic iron-sulfur protein assembly protein CIAO1 OS=Homo sapiens OX=9606 GN=CIAO1 PE=1 SV=1	CIAO1	0.656	Down	37.84	44.5	8	8	8	7	7	0.792617	1.20738	nucleus	K24730			GO:0006355 regulation of transcription, DNA-templated; GO:0006357 regulation of transcription by RNA polymerase II; GO:0006790 sulfur compound metabolic process; GO:0008152 metabolic process; GO:0008284 positive regulation of cell population proliferation; GO:0009889 regulation of biosynthetic process; GO:0009987 cellular process; GO:0010468 regulation of gene expression; GO:0010556 regulation of…	GO:0005622 intracellular; GO:0005623 cell; GO:0005737 cytoplasm; GO:0005819 spindle; GO:0005829 cytosol; GO:0005856 cytoskeleton; GO:0015630 microtubule cytoskeleton; GO:0032991 protein-containing complex; GO:0043226 organelle; GO:0043228 non-membrane-bounded organelle; GO:0043229 intracellular organelle; GO:0043232 intracellular non-membrane-bounded organelle; GO:0071817 MMXD complex; GO:0097361…	GO:0003700 DNA-binding transcription factor activity; GO:0140110 transcription regulator activity;			S	KOG0645	WD40 repeat protein
O76075	DNA fragmentation factor subunit beta OS=Homo sapiens OX=9606 GN=DFFB PE=1 SV=1	DFFB	0.664	Down	39.109	22.2	5	5	5	3	4	0.797998	1.202	mitochondria	K02311	DFFB; DNA fragmentation factor, 40 kD, beta subunit [EC:3.-.-.-]	hsa04210 Apoptosis	GO:0000737 DNA catabolic process, endonucleolytic; GO:0006139 nucleobase-containing compound metabolic process; GO:0006259 DNA metabolic process; GO:0006308 DNA catabolic process; GO:0006309 apoptotic DNA fragmentation; GO:0006323 DNA packaging; GO:0006725 cellular aromatic compound metabolic process; GO:0006807 nitrogen compound metabolic process; GO:0006915 apoptotic process; GO:0006921 cellula…	GO:0000228 nuclear chromosome; GO:0000785 chromatin; GO:0000790 nuclear chromatin; GO:0005622 intracellular; GO:0005623 cell; GO:0005634 nucleus; GO:0005654 nucleoplasm; GO:0005694 chromosome; GO:0005730 nucleolus; GO:0005737 cytoplasm; GO:0005829 cytosol; GO:0031974 membrane-enclosed lumen; GO:0031981 nuclear lumen; GO:0043226 organelle; GO:0043227 membrane-bounded organelle; GO:0043228 non-memb…	GO:0003676 nucleic acid binding; GO:0003677 DNA binding; GO:0003824 catalytic activity; GO:0004518 nuclease activity; GO:0004536 deoxyribonuclease activity; GO:0005488 binding; GO:0005515 protein binding; GO:0016787 hydrolase activity; GO:0016788 hydrolase activity, acting on ester bonds; GO:0019899 enzyme binding; GO:0019904 protein domain specific binding; GO:0042802 identical protein binding; …	PF02017; PF09230	CIDE-N domain; DNA fragmentation factor 40 kDa
O94760	N(G),N(G)-dimethylarginine dimethylaminohydrolase 1 OS=Homo sapiens OX=9606 GN=DDAH1 PE=1 SV=3	DDAH1	0.587	Down	31.121	56.1	13	13	13	8	11	0.739872	1.26013	cytoplasm	K01482			GO:0000052 citrulline metabolic process; GO:0001505 regulation of neurotransmitter levels; GO:0003008 system process; GO:0003013 circulatory system process; GO:0003018 vascular process in circulatory system; GO:0003073 regulation of systemic arterial blood pressure; GO:0006082 organic acid metabolic process; GO:0006464 cellular protein modification process; GO:0006520 cellular amino acid metaboli…	GO:0005622 intracellular; GO:0005623 cell; GO:0005737 cytoplasm; GO:0005829 cytosol;	GO:0003824 catalytic activity; GO:0005488 binding; GO:0008270 zinc ion binding; GO:0016403 dimethylargininase activity; GO:0016787 hydrolase activity; GO:0016810 hydrolase activity, acting on carbon-nitrogen (but not peptide) bonds; GO:0016813 hydrolase activity, acting on carbon-nitrogen (but not peptide) bonds, in linear amidines; GO:0043167 ion binding; GO:0043169 cation binding; GO:0046872 me…
O94763	Unconventional prefoldin RPB5 interactor 1 OS=Homo sapiens OX=9606 GN=URI1 PE=1 SV=3	URI1	0.506	Down	59.832	23.7	8	8	8	5	7	0.67215	1.32785	nucleus	K17560			GO:0000122 negative regulation of transcription by RNA polymerase II; GO:0001558 regulation of cell growth; GO:0006355 regulation of transcription, DNA-templated; GO:0006357 regulation of transcription by RNA polymerase II; GO:0009605 response to external stimulus; GO:0009607 response to biotic stimulus; GO:0009615 response to virus; GO:0009719 response to endogenous stimulus; GO:0009725 response…	GO:0000428 DNA-directed RNA polymerase complex; GO:0005622 intracellular; GO:0005623 cell; GO:0005634 nucleus; GO:0005654 nucleoplasm; GO:0005665 RNA polymerase II, core complex; GO:0005737 cytoplasm; GO:0005829 cytosol; GO:0016591 RNA polymerase II, holoenzyme; GO:0030880 RNA polymerase complex; GO:0031974 membrane-enclosed lumen; GO:0031981 nuclear lumen; GO:0032991 protein-containing complex; …	GO:0003682 chromatin binding; GO:0003712 transcription coregulator activity; GO:0003714 transcription corepressor activity; GO:0004857 enzyme inhibitor activity; GO:0005488 binding; GO:0005515 protein binding; GO:0019208 phosphatase regulator activity; GO:0019212 phosphatase inhibitor activity; GO:0030234 enzyme regulator activity; GO:0051219 phosphoprotein binding; GO:0098772 molecular function …			K	KOG3130	Uncharacterized conserved protein
O94782	Ubiquitin carboxyl-terminal hydrolase 1 OS=Homo sapiens OX=9606 GN=USP1 PE=1 SV=1	USP1	77.589	Up	88.206	58.3	46	46	46	46	11	1.97455	0.025449	nucleus	K11832	USP1; ubiquitin carboxyl-terminal hydrolase 1 [EC:3.4.19.12]	hsa03460 Fanconi anemia pathway	GO:0001501 skeletal system development; GO:0006282 regulation of DNA repair; GO:0006464 cellular protein modification process; GO:0006508 proteolysis; GO:0006807 nitrogen compound metabolic process; GO:0006950 response to stress; GO:0006974 cellular response to DNA damage stimulus; GO:0007275 multicellular organism development; GO:0008152 metabolic process; GO:0009314 response to radiation; GO:00…	GO:0005622 intracellular; GO:0005623 cell; GO:0005634 nucleus; GO:0005654 nucleoplasm; GO:0031974 membrane-enclosed lumen; GO:0031981 nuclear lumen; GO:0043226 organelle; GO:0043227 membrane-bounded organelle; GO:0043229 intracellular organelle; GO:0043231 intracellular membrane-bounded organelle; GO:0043233 organelle lumen; GO:0070013 intracellular organelle lumen;	GO:0003824 catalytic activity; GO:0004175 endopeptidase activity; GO:0004197 cysteine-type endopeptidase activity; GO:0004843 thiol-dependent ubiquitin-specific protease activity; GO:0008233 peptidase activity; GO:0008234 cysteine-type peptidase activity; GO:0016787 hydrolase activity; GO:0019783 ubiquitin-like protein-specific protease activity; GO:0036459 thiol-dependent ubiquitinyl hydrolase a…			L	KOG1864	Ubiquitin-specific protease
O94808	Glutamine--fructose-6-phosphate aminotransferase [isomerizing] 2 OS=Homo sapiens OX=9606 GN=GFPT2 PE=1 SV=3	GFPT2	0.324	Down	76.93	29.2	13	9	9	3	9	0.489228	1.51077	mitochondria	K00820	glmS; glutamine---fructose-6-phosphate transaminase (isomerizing) [EC:2.6.1.16]	hsa01250 Biosynthesis of nucleotide sugars; hsa00520 Amino sugar and nucleotide sugar metabolism; hsa05415 Diabetic cardiomyopathy; hsa00250 Alanine, aspartate and glutamate metabolism; hsa04931 Insulin resistance; hsa01100 Metabolic pathways	GO:0006002 fructose 6-phosphate metabolic process; GO:0006040 amino sugar metabolic process; GO:0006047 UDP-N-acetylglucosamine metabolic process; GO:0006048 UDP-N-acetylglucosamine biosynthetic process; GO:0006082 organic acid metabolic process; GO:0006091 generation of precursor metabolites and energy; GO:0006112 energy reserve metabolic process; GO:0006139 nucleobase-containing compound metabo…	GO:0005622 intracellular; GO:0005623 cell; GO:0005737 cytoplasm; GO:0005829 cytosol;	GO:0003824 catalytic activity; GO:0004360 glutamine-fructose-6-phosphate transaminase (isomerizing) activity; GO:0008483 transaminase activity; GO:0016740 transferase activity; GO:0016769 transferase activity, transferring nitrogenous groups; GO:0070548 L-glutamine aminotransferase activity;	PF13522; PF01380	Glutamine amidotransferase domain; SIS domain	M	KOG1268	Glucosamine 6-phosphate synthetases, contain amidotransferase and phosphosugar isomerase domains
O94830	Phospholipase DDHD2 OS=Homo sapiens OX=9606 GN=DDHD2 PE=1 SV=2	DDHD2	0.445	Down	81.031	9	5	5	5	3	4	0.616348	1.38365	nucleus	K16545			GO:0003008 system process; GO:0006629 lipid metabolic process; GO:0006638 neutral lipid metabolic process; GO:0006639 acylglycerol metabolic process; GO:0006641 triglyceride metabolic process; GO:0006810 transport; GO:0006888 endoplasmic reticulum to Golgi vesicle-mediated transport; GO:0006996 organelle organization; GO:0007610 behavior; GO:0007611 learning or memory; GO:0007612 learning; GO:000…	GO:0005622 intracellular; GO:0005623 cell; GO:0005737 cytoplasm; GO:0005793 endoplasmic reticulum-Golgi intermediate compartment; GO:0005794 Golgi apparatus; GO:0005798 Golgi-associated vesicle; GO:0005801 cis-Golgi network; GO:0005815 microtubule organizing center; GO:0005829 cytosol; GO:0005856 cytoskeleton; GO:0012505 endomembrane system; GO:0015630 microtubule cytoskeleton; GO:0016020 membran…	GO:0003824 catalytic activity; GO:0004620 phospholipase activity; GO:0004806 triglyceride lipase activity; GO:0016298 lipase activity; GO:0016787 hydrolase activity; GO:0016788 hydrolase activity, acting on ester bonds; GO:0052689 carboxylic ester hydrolase activity;	PF00536	SAM domain (Sterile alpha motif)	IU	KOG2308	Phosphatidic acid-preferring phospholipase A1, contains DDHD domain
O94842	TOX high mobility group box family member 4 OS=Homo sapiens OX=9606 GN=TOX4 PE=1 SV=1	TOX4	0.313	Down	66.194	17.4	7	7	7	5	4	0.476531	1.52347	nucleus				GO:0006355 regulation of transcription, DNA-templated; GO:0006357 regulation of transcription by RNA polymerase II; GO:0009889 regulation of biosynthetic process; GO:0010468 regulation of gene expression; GO:0010556 regulation of macromolecule biosynthetic process; GO:0019219 regulation of nucleobase-containing compound metabolic process; GO:0019222 regulation of metabolic process; GO:0031323 reg…	GO:0000785 chromatin; GO:0005622 intracellular; GO:0005623 cell; GO:0005694 chromosome; GO:0008287 protein serine/threonine phosphatase complex; GO:0032991 protein-containing complex; GO:0043226 organelle; GO:0043228 non-membrane-bounded organelle; GO:0043229 intracellular organelle; GO:0043232 intracellular non-membrane-bounded organelle; GO:0072357 PTW/PP1 phosphatase complex; GO:1902494 cataly…	GO:0000981 DNA-binding transcription factor activity, RNA polymerase II-specific; GO:0003700 DNA-binding transcription factor activity; GO:0140110 transcription regulator activity;	PF00505	HMG (high mobility group) box	K	KOG0381	HMG box-containing protein
O94864	STAGA complex 65 subunit gamma OS=Homo sapiens OX=9606 GN=SUPT7L PE=1 SV=1	SUPT7L	2.711	Up	46.192	8	3	3	3	2	3	1.46108	0.538922	nucleus	K11316			GO:0006325 chromatin organization; GO:0006464 cellular protein modification process; GO:0006473 protein acetylation; GO:0006475 internal protein amino acid acetylation; GO:0006807 nitrogen compound metabolic process; GO:0006996 organelle organization; GO:0008104 protein localization; GO:0008152 metabolic process; GO:0009889 regulation of biosynthetic process; GO:0009891 positive regulation of bio…	GO:0000123 histone acetyltransferase complex; GO:0005622 intracellular; GO:0005623 cell; GO:0005634 nucleus; GO:0005654 nucleoplasm; GO:0030914 STAGA complex; GO:0031248 protein acetyltransferase complex; GO:0031974 membrane-enclosed lumen; GO:0031981 nuclear lumen; GO:0032991 protein-containing complex; GO:0043226 organelle; GO:0043227 membrane-bounded organelle; GO:0043229 intracellular organel…	GO:0003712 transcription coregulator activity; GO:0003713 transcription coactivator activity; GO:0140110 transcription regulator activity;	PF07524	Bromodomain associated
O94874	E3 UFM1-protein ligase 1 OS=Homo sapiens OX=9606 GN=UFL1 PE=1 SV=2	UFL1	1.541	Up	89.594	34.1	21	21	21	20	11	1.21283	0.787174	nucleus	K22755			GO:0001101 response to acid chemical; GO:0006355 regulation of transcription, DNA-templated; GO:0006464 cellular protein modification process; GO:0006807 nitrogen compound metabolic process; GO:0006950 response to stress; GO:0007275 multicellular organism development; GO:0007399 nervous system development; GO:0007584 response to nutrient; GO:0008152 metabolic process; GO:0008284 positive regulati…	GO:0005622 intracellular; GO:0005623 cell; GO:0005737 cytoplasm; GO:0005783 endoplasmic reticulum; GO:0005789 endoplasmic reticulum membrane; GO:0012505 endomembrane system; GO:0016020 membrane; GO:0031984 organelle subcompartment; GO:0032991 protein-containing complex; GO:0042175 nuclear outer membrane-endoplasmic reticulum membrane network; GO:0042995 cell projection; GO:0043005 neuron projecti…	GO:0003824 catalytic activity; GO:0016740 transferase activity; GO:0019787 ubiquitin-like protein transferase activity; GO:0071568 UFM1 transferase activity; GO:0140096 catalytic activity, acting on a protein;			K	KOG2235	Uncharacterized conserved protein
O94915	Protein furry homolog-like OS=Homo sapiens OX=9606 GN=FRYL PE=1 SV=2	FRYL	0.54	Down	339.59	5.2	9	9	9	4	7	0.701469	1.29853	plasma membrane				GO:0000902 cell morphogenesis; GO:0006996 organelle organization; GO:0007010 cytoskeleton organization; GO:0007015 actin filament organization; GO:0007275 multicellular organism development; GO:0007399 nervous system development; GO:0009653 anatomical structure morphogenesis; GO:0009987 cellular process; GO:0016043 cellular component organization; GO:0022008 neurogenesis; GO:0030029 actin filamen…	GO:0005622 intracellular; GO:0005623 cell; GO:0005737 cytoplasm; GO:0005938 cell cortex; GO:0030427 site of polarized growth; GO:0071944 cell periphery; GO:0099568 cytoplasmic region;				K	KOG1825	Fry-like conserved proteins
O94953	Lysine-specific demethylase 4B OS=Homo sapiens OX=9606 GN=KDM4B PE=1 SV=4	KDM4B	0.434	Down	121.9	20	12	12	12	6	11	0.604922	1.39508	nucleus	K06709			GO:0006325 chromatin organization; GO:0006464 cellular protein modification process; GO:0006482 protein demethylation; GO:0006807 nitrogen compound metabolic process; GO:0006996 organelle organization; GO:0008152 metabolic process; GO:0008214 protein dealkylation; GO:0009892 negative regulation of metabolic process; GO:0009987 cellular process; GO:0010605 negative regulation of macromolecule meta…	GO:0000228 nuclear chromosome; GO:0000775 chromosome, centromeric region; GO:0000785 chromatin; GO:0000790 nuclear chromatin; GO:0000792 heterochromatin; GO:0005622 intracellular; GO:0005623 cell; GO:0005634 nucleus; GO:0005654 nucleoplasm; GO:0005694 chromosome; GO:0005720 nuclear heterochromatin; GO:0005721 pericentric heterochromatin; GO:0005737 cytoplasm; GO:0005829 cytosol; GO:0031618 nuclea…	GO:0003824 catalytic activity; GO:0016491 oxidoreductase activity; GO:0016705 oxidoreductase activity, acting on paired donors, with incorporation or reduction of molecular oxygen; GO:0016706 2-oxoglutarate-dependent dioxygenase activity; GO:0032451 demethylase activity; GO:0032452 histone demethylase activity; GO:0032454 histone demethylase activity (H3-K9 specific); GO:0051213 dioxygenase activ…	PF02373; PF13832	JmjC domain, hydroxylase; PHD-zinc-finger like domain	K	KOG0958	DNA damage-responsive repressor GIS1/RPH1, jumonji superfamily
O95139	NADH dehydrogenase [ubiquinone] 1 beta subcomplex subunit 6 OS=Homo sapiens OX=9606 GN=NDUFB6 PE=1 SV=3	NDUFB6	1.653	Up	15.489	24.2	2	2	2	2	2	1.24603	0.753968	cytoplasm	K03962	NDUFB6; NADH dehydrogenase (ubiquinone) 1 beta subcomplex subunit 6	hsa04932 Non-alcoholic fatty liver disease; hsa05208 Chemical carcinogenesis - reactive oxygen species; hsa05016 Huntington disease; hsa00190 Oxidative phosphorylation; hsa05415 Diabetic cardiomyopathy; hsa05012 Parkinson disease; hsa05010 Alzheimer disease; hsa04723 Retrograde endocannabinoid signaling; hsa04714 Thermogenesis; hsa05022 Pathways of neurodegeneration - multiple diseases; hsa05014 …	GO:0006091 generation of precursor metabolites and energy; GO:0006119 oxidative phosphorylation; GO:0006120 mitochondrial electron transport, NADH to ubiquinone; GO:0006139 nucleobase-containing compound metabolic process; GO:0006163 purine nucleotide metabolic process; GO:0006725 cellular aromatic compound metabolic process; GO:0006753 nucleoside phosphate metabolic process; GO:0006793 phosphoru…	GO:0005622 intracellular; GO:0005623 cell; GO:0005634 nucleus; GO:0005654 nucleoplasm; GO:0005737 cytoplasm; GO:0005739 mitochondrion; GO:0005740 mitochondrial envelope; GO:0005743 mitochondrial inner membrane; GO:0005746 mitochondrial respirasome; GO:0005747 mitochondrial respiratory chain complex I; GO:0016020 membrane; GO:0019866 organelle inner membrane; GO:0030964 NADH dehydrogenase complex;…	GO:0003824 catalytic activity; GO:0003954 NADH dehydrogenase activity; GO:0008137 NADH dehydrogenase (ubiquinone) activity; GO:0016491 oxidoreductase activity; GO:0016651 oxidoreductase activity, acting on NAD(P)H; GO:0016655 oxidoreductase activity, acting on NAD(P)H, quinone or similar compound as acceptor; GO:0050136 NADH dehydrogenase (quinone) activity;			C	KOG4633	NADH:ubiquinone oxidoreductase, NDUFB6/B17 subunit
O95159	Zinc finger protein-like 1 OS=Homo sapiens OX=9606 GN=ZFPL1 PE=1 SV=2	ZFPL1	0.586	Down	34.114	21.6	8	8	8	6	6	0.738728	1.26127	nucleus				GO:0006355 regulation of transcription, DNA-templated; GO:0009889 regulation of biosynthetic process; GO:0010468 regulation of gene expression; GO:0010556 regulation of macromolecule biosynthetic process; GO:0019219 regulation of nucleobase-containing compound metabolic process; GO:0019222 regulation of metabolic process; GO:0031323 regulation of cellular metabolic process; GO:0031326 regulation …	GO:0005622 intracellular; GO:0005623 cell; GO:0005634 nucleus; GO:0005737 cytoplasm; GO:0005794 Golgi apparatus; GO:0012505 endomembrane system; GO:0043226 organelle; GO:0043227 membrane-bounded organelle; GO:0043229 intracellular organelle; GO:0043231 intracellular membrane-bounded organelle;	GO:0003676 nucleic acid binding; GO:0003677 DNA binding; GO:0005488 binding; GO:0008270 zinc ion binding; GO:0043167 ion binding; GO:0043169 cation binding; GO:0046872 metal ion binding; GO:0046914 transition metal ion binding; GO:0097159 organic cyclic compound binding; GO:1901363 heterocyclic compound binding;			O	KOG3970	Predicted E3 ubiquitin ligase
O95163	Elongator complex protein 1 OS=Homo sapiens OX=9606 GN=ELP1 PE=1 SV=3	ELP1	0.609	Down	150.25	47.3	40	40	40	27	33	0.756953	1.24305	nucleus	K11373			GO:0001932 regulation of protein phosphorylation; GO:0002376 immune system process; GO:0006139 nucleobase-containing compound metabolic process; GO:0006351 transcription, DNA-templated; GO:0006354 DNA-templated transcription, elongation; GO:0006355 regulation of transcription, DNA-templated; GO:0006357 regulation of transcription by RNA polymerase II; GO:0006366 transcription by RNA polymerase II…	GO:0000123 histone acetyltransferase complex; GO:0005622 intracellular; GO:0005623 cell; GO:0005634 nucleus; GO:0005654 nucleoplasm; GO:0005730 nucleolus; GO:0005737 cytoplasm; GO:0005829 cytosol; GO:0008023 transcription elongation factor complex; GO:0031248 protein acetyltransferase complex; GO:0031974 membrane-enclosed lumen; GO:0031981 nuclear lumen; GO:0032991 protein-containing complex; GO:…	GO:0000166 nucleotide binding; GO:0003824 catalytic activity; GO:0004672 protein kinase activity; GO:0005488 binding; GO:0005524 ATP binding; GO:0008144 drug binding; GO:0008607 phosphorylase kinase regulator activity; GO:0016301 kinase activity; GO:0016740 transferase activity; GO:0016772 transferase activity, transferring phosphorus-containing groups; GO:0016773 phosphotransferase activity, alc…			K	KOG1920	IkappaB kinase complex, IKAP component
O95197	Reticulon-3 OS=Homo sapiens OX=9606 GN=RTN3 PE=1 SV=2	RTN3	0.616	Down	112.61	6.8	4	4	4	3	4	0.762099	1.2379	plasma membrane	K20723	RTN3; reticulon-3	hsa05010 Alzheimer disease	GO:0006996 organelle organization; GO:0007029 endoplasmic reticulum organization; GO:0009987 cellular process; GO:0010256 endomembrane system organization; GO:0016043 cellular component organization; GO:0022607 cellular component assembly; GO:0044085 cellular component biogenesis; GO:0071786 endoplasmic reticulum tubular network organization; GO:0071787 endoplasmic reticulum tubular network forma…	GO:0005576 extracellular region; GO:0005615 extracellular space; GO:0005622 intracellular; GO:0005623 cell; GO:0005737 cytoplasm; GO:0005783 endoplasmic reticulum; GO:0005789 endoplasmic reticulum membrane; GO:0005886 plasma membrane; GO:0012505 endomembrane system; GO:0016020 membrane; GO:0031984 organelle subcompartment; GO:0042175 nuclear outer membrane-endoplasmic reticulum membrane network; …				U	KOG1792	Reticulon
O95208	Epsin-2 OS=Homo sapiens OX=9606 GN=EPN2 PE=1 SV=3	EPN2	2.046	Up	68.481	8.4	3	3	3	3	2	1.3433	0.656703	nucleus	K12471	EPN; epsin	hsa04144 Endocytosis	GO:0001701 in utero embryonic development; GO:0007154 cell communication; GO:0007165 signal transduction; GO:0007166 cell surface receptor signaling pathway; GO:0007219 Notch signaling pathway; GO:0007275 multicellular organism development; GO:0008593 regulation of Notch signaling pathway; GO:0009790 embryo development; GO:0009792 embryo development ending in birth or egg hatching; GO:0009966 reg…	GO:0005622 intracellular; GO:0005623 cell; GO:0005737 cytoplasm; GO:0005829 cytosol; GO:0012506 vesicle membrane; GO:0016020 membrane; GO:0030117 membrane coat; GO:0030118 clathrin coat; GO:0030120 vesicle coat; GO:0030125 clathrin vesicle coat; GO:0030128 clathrin coat of endocytic vesicle; GO:0030135 coated vesicle; GO:0030136 clathrin-coated vesicle; GO:0030139 endocytic vesicle; GO:0030659 cy…		PF01417	ENTH domain	F	KOG2056	Equilibrative nucleoside transporter protein
O95219	Sorting nexin-4 OS=Homo sapiens OX=9606 GN=SNX4 PE=1 SV=1	SNX4	0.557	Down	51.908	38.7	12	12	12	8	10	0.715378	1.28462	cytoplasm	K17919	SNX4; sorting nexin-4	hsa04144 Endocytosis	GO:0002682 regulation of immune system process; GO:0002684 positive regulation of immune system process; GO:0002694 regulation of leukocyte activation; GO:0002696 positive regulation of leukocyte activation; GO:0002697 regulation of immune effector process; GO:0002699 positive regulation of immune effector process; GO:0002703 regulation of leukocyte mediated immunity; GO:0002705 positive regulati…	GO:0005622 intracellular; GO:0005623 cell; GO:0005737 cytoplasm; GO:0005768 endosome; GO:0005769 early endosome; GO:0005856 cytoskeleton; GO:0005868 cytoplasmic dynein complex; GO:0005875 microtubule associated complex; GO:0005886 plasma membrane; GO:0010008 endosome membrane; GO:0012505 endomembrane system; GO:0015630 microtubule cytoskeleton; GO:0016020 membrane; GO:0019898 extrinsic component …	GO:0005102 signaling receptor binding; GO:0005154 epidermal growth factor receptor binding; GO:0005158 insulin receptor binding; GO:0005488 binding; GO:0005515 protein binding; GO:0005543 phospholipid binding; GO:0008289 lipid binding; GO:0035091 phosphatidylinositol binding; GO:0043167 ion binding; GO:0043168 anion binding; GO:0044877 protein-containing complex binding; GO:0070851 growth factor …	PF00787	PX domain	U	KOG2273	Membrane coat complex Retromer, subunit VPS5/SNX1, Sorting nexins, and related PX domain-containing proteins
O95229	ZW10 interactor OS=Homo sapiens OX=9606 GN=ZWINT PE=1 SV=2	ZWINT	1.963	Up	31.293	26	6	6	6	4	4	1.3249	0.675102	cytoplasm	K19943			GO:0000070 mitotic sister chromatid segregation; GO:0000075 cell cycle checkpoint; GO:0000278 mitotic cell cycle; GO:0000280 nuclear division; GO:0000819 sister chromatid segregation; GO:0006996 organelle organization; GO:0007049 cell cycle; GO:0007059 chromosome segregation; GO:0007093 mitotic cell cycle checkpoint; GO:0007346 regulation of mitotic cell cycle; GO:0009987 cellular process; GO:001…	GO:0000775 chromosome, centromeric region; GO:0000776 kinetochore; GO:0000777 condensed chromosome kinetochore; GO:0000779 condensed chromosome, centromeric region; GO:0000793 condensed chromosome; GO:0005622 intracellular; GO:0005623 cell; GO:0005634 nucleus; GO:0005654 nucleoplasm; GO:0005694 chromosome; GO:0005737 cytoplasm; GO:0005829 cytosol; GO:0016604 nuclear body; GO:0030425 dendrite; GO:…	GO:0005488 binding; GO:0005515 protein binding; GO:0047485 protein N-terminus binding;
O95249	Golgi SNAP receptor complex member 1 OS=Homo sapiens OX=9606 GN=GOSR1 PE=1 SV=1	GOSR1	0.443	Down	28.612	18	4	4	4	2	4	0.613614	1.38639	cytoplasm	K08495	GOSR1; golgi SNAP receptor complex member 1	hsa04130 SNARE interactions in vesicular transport	GO:0006810 transport; GO:0006888 endoplasmic reticulum to Golgi vesicle-mediated transport; GO:0006891 intra-Golgi vesicle-mediated transport; GO:0006906 vesicle fusion; GO:0006996 organelle organization; GO:0009987 cellular process; GO:0016043 cellular component organization; GO:0016050 vesicle organization; GO:0016192 vesicle-mediated transport; GO:0016197 endosomal transport; GO:0016482 cytoso…	GO:0000138 Golgi trans cisterna; GO:0000139 Golgi membrane; GO:0005622 intracellular; GO:0005623 cell; GO:0005737 cytoplasm; GO:0005794 Golgi apparatus; GO:0005795 Golgi stack; GO:0005797 Golgi medial cisterna; GO:0005801 cis-Golgi network; GO:0012505 endomembrane system; GO:0016020 membrane; GO:0016021 integral component of membrane; GO:0030133 transport vesicle; GO:0031090 organelle membrane; G…	GO:0000149 SNARE binding; GO:0005484 SNAP receptor activity; GO:0005488 binding; GO:0005515 protein binding;	PF12352	Snare region anchored in the vesicle membrane C-terminus	U	KOG3208	SNARE protein GS28
O95295	SNARE-associated protein Snapin OS=Homo sapiens OX=9606 GN=SNAPIN PE=1 SV=1	SNAPIN	1.639	Up	14.874	44.9	4	4	4	3	3	1.24207	0.757926	cytoplasm	K20002			GO:0001505 regulation of neurotransmitter levels; GO:0006807 nitrogen compound metabolic process; GO:0006810 transport; GO:0006836 neurotransmitter transport; GO:0006873 cellular ion homeostasis; GO:0006885 regulation of pH; GO:0006886 intracellular protein transport; GO:0006887 exocytosis; GO:0006906 vesicle fusion; GO:0006914 autophagy; GO:0006928 movement of cell or subcellular component; GO:0…	GO:0005622 intracellular; GO:0005623 cell; GO:0005737 cytoplasm; GO:0005829 cytosol; GO:0008021 synaptic vesicle; GO:0012505 endomembrane system; GO:0030133 transport vesicle; GO:0030141 secretory granule; GO:0031082 BLOC complex; GO:0031083 BLOC-1 complex; GO:0031410 cytoplasmic vesicle; GO:0031982 vesicle; GO:0032991 protein-containing complex; GO:0043226 organelle; GO:0043227 membrane-bounded …	GO:0000149 SNARE binding; GO:0005488 binding; GO:0005515 protein binding;
O95297	Myelin protein zero-like protein 1 OS=Homo sapiens OX=9606 GN=MPZL1 PE=1 SV=1	MPZL1	2.516	Up	29.082	20.1	3	3	3	3	3	1.43117	0.568827	plasma membrane	K06770	MPZ; myelin protein zero	hsa04514 Cell adhesion molecules	GO:0007154 cell communication; GO:0007165 signal transduction; GO:0007166 cell surface receptor signaling pathway; GO:0007167 enzyme linked receptor protein signaling pathway; GO:0007169 transmembrane receptor protein tyrosine kinase signaling pathway; GO:0007267 cell-cell signaling; GO:0009987 cellular process; GO:0023052 signaling; GO:0050789 regulation of biological process; GO:0050794 regulat…	GO:0005623 cell; GO:0005886 plasma membrane; GO:0005887 integral component of plasma membrane; GO:0016020 membrane; GO:0016021 integral component of membrane; GO:0031224 intrinsic component of membrane; GO:0031226 intrinsic component of plasma membrane; GO:0071944 cell periphery;	GO:0005198 structural molecule activity;	PF07686	Immunoglobulin V-set domain
O95352	Ubiquitin-like modifier-activating enzyme ATG7 OS=Homo sapiens OX=9606 GN=ATG7 PE=1 SV=1	ATG7	0.542	Down	77.959	19.2	9	9	9	4	7	0.703226	1.29677	cytoplasm	K08337	ATG7; ubiquitin-like modifier-activating enzyme ATG7	hsa04215 Apoptosis - multiple species; hsa04216 Ferroptosis; hsa04613 Neutrophil extracellular trap formation; hsa04140 Autophagy - animal	GO:0000045 autophagosome assembly; GO:0000302 response to reactive oxygen species; GO:0000422 autophagy of mitochondrion; GO:0000902 cell morphogenesis; GO:0000904 cell morphogenesis involved in differentiation; GO:0001101 response to acid chemical; GO:0001775 cell activation; GO:0001889 liver development; GO:0002252 immune effector process; GO:0002263 cell activation involved in immune response;…	GO:0000407 phagophore assembly site; GO:0005576 extracellular region; GO:0005622 intracellular; GO:0005623 cell; GO:0005737 cytoplasm; GO:0005829 cytosol; GO:0005856 cytoskeleton; GO:0005929 cilium; GO:0005930 axoneme; GO:0012505 endomembrane system; GO:0030141 secretory granule; GO:0030424 axon; GO:0031410 cytoplasmic vesicle; GO:0031974 membrane-enclosed lumen; GO:0031982 vesicle; GO:0031983 ve…	GO:0003824 catalytic activity; GO:0004839 ubiquitin activating enzyme activity; GO:0005488 binding; GO:0005515 protein binding; GO:0008134 transcription factor binding; GO:0008641 ubiquitin-like modifier activating enzyme activity; GO:0016740 transferase activity; GO:0016874 ligase activity; GO:0016877 ligase activity, forming carbon-sulfur bonds; GO:0019778 Atg12 activating enzyme activity; GO:0…	PF00899	ThiF family	K	KOG2337	Ubiquitin activating E1 enzyme-like protein
O95400	CD2 antigen cytoplasmic tail-binding protein 2 OS=Homo sapiens OX=9606 GN=CD2BP2 PE=1 SV=1	CD2BP2	1.745	Up	37.646	34.9	8	8	8	6	7	1.27133	0.728671	nucleus	K13099			GO:0000244 spliceosomal tri-snRNP complex assembly; GO:0000375 RNA splicing, via transesterification reactions; GO:0000377 RNA splicing, via transesterification reactions with bulged adenosine as nucleophile; GO:0000387 spliceosomal snRNP assembly; GO:0000398 mRNA splicing, via spliceosome; GO:0006139 nucleobase-containing compound metabolic process; GO:0006396 RNA processing; GO:0006397 mRNA pro…	GO:0001650 fibrillar center; GO:0005622 intracellular; GO:0005623 cell; GO:0005634 nucleus; GO:0005654 nucleoplasm; GO:0005682 U5 snRNP; GO:0005730 nucleolus; GO:0005737 cytoplasm; GO:0005829 cytosol; GO:0016604 nuclear body; GO:0016607 nuclear speck; GO:0030532 small nuclear ribonucleoprotein complex; GO:0031974 membrane-enclosed lumen; GO:0031981 nuclear lumen; GO:0032991 protein-containing com…	GO:0005488 binding; GO:0043021 ribonucleoprotein complex binding; GO:0044877 protein-containing complex binding;	PF02213	GYF domain	A	KOG2950	Uncharacterized protein involved in protein-protein interaction, contains polyproline-binding GYF domain
O95429	BAG family molecular chaperone regulator 4 OS=Homo sapiens OX=9606 GN=BAG4 PE=1 SV=1	BAG4	0.635	Down	49.593	18.4	5	5	5	5	3	0.776926	1.22307	nucleus	K09558	BAG4; BCL2-associated athanogene 4	hsa04668 TNF signaling pathway	GO:0001932 regulation of protein phosphorylation; GO:0001934 positive regulation of protein phosphorylation; GO:0006457 protein folding; GO:0007154 cell communication; GO:0007165 signal transduction; GO:0007166 cell surface receptor signaling pathway; GO:0008064 regulation of actin polymerization or depolymerization; GO:0008104 protein localization; GO:0009719 response to endogenous stimulus; GO:…	GO:0005622 intracellular; GO:0005623 cell; GO:0005634 nucleus; GO:0005737 cytoplasm; GO:0005829 cytosol; GO:0005886 plasma membrane; GO:0016020 membrane; GO:0043226 organelle; GO:0043227 membrane-bounded organelle; GO:0043229 intracellular organelle; GO:0043231 intracellular membrane-bounded organelle; GO:0071944 cell periphery;	GO:0000166 nucleotide binding; GO:0000774 adenyl-nucleotide exchange factor activity; GO:0005488 binding; GO:0005515 protein binding; GO:0017076 purine nucleotide binding; GO:0019899 enzyme binding; GO:0030234 enzyme regulator activity; GO:0030554 adenyl nucleotide binding; GO:0031625 ubiquitin protein ligase binding; GO:0036094 small molecule binding; GO:0044389 ubiquitin-like protein ligase bin…			T	KOG4361	BCL2-associated athanogene-like proteins and related BAG family chaperone regulators
O95490	Adhesion G protein-coupled receptor L2 OS=Homo sapiens OX=9606 GN=ADGRL2 PE=1 SV=2	ADGRL2	0.222	Down	163.35	5.5	5	5	5	3	4	0.363307	1.63669	plasma membrane	K04593			GO:0007154 cell communication; GO:0007165 signal transduction; GO:0007186 G protein-coupled receptor signaling pathway; GO:0007275 multicellular organism development; GO:0007399 nervous system development; GO:0007417 central nervous system development; GO:0007420 brain development; GO:0009605 response to external stimulus; GO:0009607 response to biotic stimulus; GO:0009617 response to bacterium; …	GO:0005623 cell; GO:0016020 membrane; GO:0016021 integral component of membrane; GO:0031224 intrinsic component of membrane; GO:0042995 cell projection; GO:0043005 neuron projection; GO:0120025 plasma membrane bounded cell projection;	GO:0004888 transmembrane signaling receptor activity; GO:0004930 G protein-coupled receptor activity; GO:0005488 binding; GO:0005515 protein binding; GO:0016524 latrotoxin receptor activity; GO:0019904 protein domain specific binding; GO:0030165 PDZ domain binding; GO:0038023 signaling receptor activity; GO:0060089 molecular transducer activity;	PF02140	Galactose binding lectin domain	TW	KOG4729	Galactoside-binding lectin
O95571	Persulfide dioxygenase ETHE1, mitochondrial OS=Homo sapiens OX=9606 GN=ETHE1 PE=1 SV=2	ETHE1	0.384	Down	27.873	52.8	7	7	7	2	7	0.554436	1.44556	mitochondria	K17725	ETHE1; sulfur dioxygenase [EC:1.13.11.18]	hsa00920 Sulfur metabolism; hsa01100 Metabolic pathways	GO:0006518 peptide metabolic process; GO:0006575 cellular modified amino acid metabolic process; GO:0006749 glutathione metabolic process; GO:0006790 sulfur compound metabolic process; GO:0006807 nitrogen compound metabolic process; GO:0008152 metabolic process; GO:0009404 toxin metabolic process; GO:0009987 cellular process; GO:0017144 drug metabolic process; GO:0019418 sulfide oxidation; GO:001…	GO:0005622 intracellular; GO:0005623 cell; GO:0005634 nucleus; GO:0005654 nucleoplasm; GO:0005737 cytoplasm; GO:0005739 mitochondrion; GO:0005759 mitochondrial matrix; GO:0031974 membrane-enclosed lumen; GO:0031981 nuclear lumen; GO:0043226 organelle; GO:0043227 membrane-bounded organelle; GO:0043229 intracellular organelle; GO:0043231 intracellular membrane-bounded organelle; GO:0043233 organell…	GO:0003824 catalytic activity; GO:0005488 binding; GO:0005506 iron ion binding; GO:0016491 oxidoreductase activity; GO:0016701 oxidoreductase activity, acting on single donors with incorporation of molecular oxygen; GO:0016702 oxidoreductase activity, acting on single donors with incorporation of molecular oxygen, incorporation of two atoms of oxygen; GO:0043167 ion binding; GO:0043169 cation bin…	PF00753	Metallo-beta-lactamase superfamily	C	KOG0814	Glyoxylase
O95613	Pericentrin OS=Homo sapiens OX=9606 GN=PCNT PE=1 SV=4	PCNT	0.631	Down	378.03	5.8	14	14	14	9	11	0.774095	1.22591	nucleus	K16481			GO:0000086 G2/M transition of mitotic cell cycle; GO:0000226 microtubule cytoskeleton organization; GO:0000278 mitotic cell cycle; GO:0001654 eye development; GO:0001655 urogenital system development; GO:0001701 in utero embryonic development; GO:0001764 neuron migration; GO:0001822 kidney development; GO:0001944 vasculature development; GO:0006928 movement of cell or subcellular component; GO:00…	GO:0000242 pericentriolar material; GO:0005576 extracellular region; GO:0005622 intracellular; GO:0005623 cell; GO:0005737 cytoplasm; GO:0005813 centrosome; GO:0005814 centriole; GO:0005815 microtubule organizing center; GO:0005829 cytosol; GO:0005856 cytoskeleton; GO:0005929 cilium; GO:0015630 microtubule cytoskeleton; GO:0031514 motile cilium; GO:0034451 centriolar satellite; GO:0036064 ciliary…		PF10495	Pericentrin-AKAP-450 domain of centrosomal targeting protein
O95671	Probable bifunctional dTTP/UTP pyrophosphatase/methyltransferase protein OS=Homo sapiens OX=9606 GN=ASMTL PE=1 SV=3	ASMTL	0.326	Down	68.856	24	11	11	11	7	11	0.491635	1.50836	mitochondria	K25435	ASMTL; putative bifunctional nucleoside triphosphate pyrophosphatase / methyltransferase [EC:3.6.1.- 2.1.1.-]	hsa00240 Pyrimidine metabolism; hsa01100 Metabolic pathways		GO:0005622 intracellular; GO:0005623 cell; GO:0005737 cytoplasm; GO:0005829 cytosol;		PF02545; PF00891	Maf-like protein; O-methyltransferase	D	KOG3178	Hydroxyindole-O-methyltransferase and related SAM-dependent methyltransferases
O95696	Bromodomain-containing protein 1 OS=Homo sapiens OX=9606 GN=BRD1 PE=1 SV=1	BRD1	1.911	Up	119.52	8.7	7	6	7	6	4	1.31307	0.686932	nucleus	K11349			GO:0006325 chromatin organization; GO:0006464 cellular protein modification process; GO:0006473 protein acetylation; GO:0006475 internal protein amino acid acetylation; GO:0006807 nitrogen compound metabolic process; GO:0006996 organelle organization; GO:0008152 metabolic process; GO:0009987 cellular process; GO:0016043 cellular component organization; GO:0016569 covalent chromatin modification; …	GO:0000123 histone acetyltransferase complex; GO:0005622 intracellular; GO:0005623 cell; GO:0005634 nucleus; GO:0005654 nucleoplasm; GO:0016604 nuclear body; GO:0016607 nuclear speck; GO:0031248 protein acetyltransferase complex; GO:0031974 membrane-enclosed lumen; GO:0031981 nuclear lumen; GO:0032991 protein-containing complex; GO:0043226 organelle; GO:0043227 membrane-bounded organelle; GO:0043…	GO:0005488 binding; GO:0005515 protein binding; GO:0042393 histone binding;	PF13832; PF00439; PF00855	PHD-zinc-finger like domain; Bromodomain; PWWP domain	S	KOG0955	PHD finger protein BR140/LIN-49
O95817	BAG family molecular chaperone regulator 3 OS=Homo sapiens OX=9606 GN=BAG3 PE=1 SV=3	BAG3	0.426	Down	61.594	53.7	18	18	18	11	16	0.597698	1.4023	nucleus	K09557			GO:0000122 negative regulation of transcription by RNA polymerase II; GO:0006355 regulation of transcription, DNA-templated; GO:0006357 regulation of transcription by RNA polymerase II; GO:0006457 protein folding; GO:0006915 apoptotic process; GO:0006950 response to stress; GO:0007154 cell communication; GO:0007165 signal transduction; GO:0007166 cell surface receptor signaling pathway; GO:000821…	GO:0005622 intracellular; GO:0005623 cell; GO:0005634 nucleus; GO:0005737 cytoplasm; GO:0005829 cytosol; GO:0005886 plasma membrane; GO:0016020 membrane; GO:0030016 myofibril; GO:0030017 sarcomere; GO:0030018 Z disc; GO:0031674 I band; GO:0042995 cell projection; GO:0043005 neuron projection; GO:0043226 organelle; GO:0043227 membrane-bounded organelle; GO:0043228 non-membrane-bounded organelle; G…	GO:0000166 nucleotide binding; GO:0000774 adenyl-nucleotide exchange factor activity; GO:0005488 binding; GO:0017076 purine nucleotide binding; GO:0030234 enzyme regulator activity; GO:0030554 adenyl nucleotide binding; GO:0036094 small molecule binding; GO:0044877 protein-containing complex binding; GO:0060589 nucleoside-triphosphatase regulator activity; GO:0060590 ATPase regulator activity; GO…	PF00397	WW domain	OT	KOG4361	BCL2-associated athanogene-like proteins and related BAG family chaperone regulators
O95825	Quinone oxidoreductase-like protein 1 OS=Homo sapiens OX=9606 GN=CRYZL1 PE=1 SV=2	CRYZL1	0.567	Down	38.696	27.5	6	6	6	5	5	0.723415	1.27659	cytoplasm				GO:0008152 metabolic process; GO:0009987 cellular process; GO:0042180 cellular ketone metabolic process; GO:0044237 cellular metabolic process; GO:0044281 small molecule metabolic process; GO:0051186 cofactor metabolic process; GO:0055114 oxidation-reduction process; GO:0071704 organic substance metabolic process; GO:1901661 quinone metabolic process;		GO:0000166 nucleotide binding; GO:0003824 catalytic activity; GO:0003960 NADPH:quinone reductase activity; GO:0005488 binding; GO:0016491 oxidoreductase activity; GO:0016651 oxidoreductase activity, acting on NAD(P)H; GO:0016655 oxidoreductase activity, acting on NAD(P)H, quinone or similar compound as acceptor; GO:0036094 small molecule binding; GO:0048037 cofactor binding; GO:0050661 NADP bindi…			C	KOG1198	Zinc-binding oxidoreductase
O95864	Acyl-CoA 6-desaturase OS=Homo sapiens OX=9606 GN=FADS2 PE=1 SV=1	FADS2	3.571	Up	52.259	12.2	4	4	4	3	3	1.56245	0.437552	plasma membrane	K10226	FADS2; acyl-CoA 6-desaturase (Delta-6 desaturase) [EC:1.14.19.3]	hsa00592 alpha-Linolenic acid metabolism; hsa03320 PPAR signaling pathway; hsa01040 Biosynthesis of unsaturated fatty acids; hsa01212 Fatty acid metabolism; hsa01100 Metabolic pathways	GO:0000038 very long-chain fatty acid metabolic process; GO:0001676 long-chain fatty acid metabolic process; GO:0006082 organic acid metabolic process; GO:0006629 lipid metabolic process; GO:0006631 fatty acid metabolic process; GO:0006633 fatty acid biosynthetic process; GO:0006636 unsaturated fatty acid biosynthetic process; GO:0008152 metabolic process; GO:0008610 lipid biosynthetic process; G…	GO:0005622 intracellular; GO:0005623 cell; GO:0005737 cytoplasm; GO:0005783 endoplasmic reticulum; GO:0005789 endoplasmic reticulum membrane; GO:0005886 plasma membrane; GO:0005887 integral component of plasma membrane; GO:0012505 endomembrane system; GO:0016020 membrane; GO:0016021 integral component of membrane; GO:0031224 intrinsic component of membrane; GO:0031226 intrinsic component of plasm…	GO:0003824 catalytic activity; GO:0004768 stearoyl-CoA 9-desaturase activity; GO:0016213 linoleoyl-CoA desaturase activity; GO:0016215 acyl-CoA desaturase activity; GO:0016491 oxidoreductase activity; GO:0016705 oxidoreductase activity, acting on paired donors, with incorporation or reduction of molecular oxygen; GO:0016717 oxidoreductase activity, acting on paired donors, with oxidation of a pai…	PF00173; PF00487	Cytochrome b5-like Heme/Steroid binding domain; Fatty acid desaturase	I	KOG4232	Delta 6-fatty acid desaturase/delta-8 sphingolipid desaturase
O95905	Protein ecdysoneless homolog OS=Homo sapiens OX=9606 GN=ECD PE=1 SV=1	ECD	0.393	Down	72.757	15.8	7	7	7	6	4	0.564177	1.43582	cytoskeleton				GO:0006109 regulation of carbohydrate metabolic process; GO:0006110 regulation of glycolytic process; GO:0006139 nucleobase-containing compound metabolic process; GO:0006140 regulation of nucleotide metabolic process; GO:0006351 transcription, DNA-templated; GO:0006355 regulation of transcription, DNA-templated; GO:0006357 regulation of transcription by RNA polymerase II; GO:0006366 transcription…	GO:0005622 intracellular; GO:0005623 cell; GO:0005634 nucleus; GO:0005654 nucleoplasm; GO:0005737 cytoplasm; GO:0005829 cytosol; GO:0031974 membrane-enclosed lumen; GO:0031981 nuclear lumen; GO:0043226 organelle; GO:0043227 membrane-bounded organelle; GO:0043229 intracellular organelle; GO:0043231 intracellular membrane-bounded organelle; GO:0043233 organelle lumen; GO:0070013 intracellular organ…	GO:0003712 transcription coregulator activity; GO:0003713 transcription coactivator activity; GO:0005488 binding; GO:0005515 protein binding; GO:0019899 enzyme binding; GO:0035035 histone acetyltransferase binding; GO:0140110 transcription regulator activity;			K	KOG2406	MADS box transcription factor
O96017	Serine/threonine-protein kinase Chk2 OS=Homo sapiens OX=9606 GN=CHEK2 PE=1 SV=1	CHEK2	2.245	Up	60.914	14.7	5	5	5	5	2	1.38364	0.61636	cytoplasm	K06641	CHEK2; serine/threonine-protein kinase CHEK2 [EC:2.7.11.1]	hsa04110 Cell cycle; hsa04115 p53 signaling pathway; hsa04218 Cellular senescence; hsa05166 Human T-cell leukemia virus 1 infection	GO:0000075 cell cycle checkpoint; GO:0000077 DNA damage checkpoint; GO:0000086 G2/M transition of mitotic cell cycle; GO:0000226 microtubule cytoskeleton organization; GO:0000278 mitotic cell cycle; GO:0000280 nuclear division; GO:0001302 replicative cell aging; GO:0001932 regulation of protein phosphorylation; GO:0001934 positive regulation of protein phosphorylation; GO:0006139 nucleobase-conta…	GO:0005622 intracellular; GO:0005623 cell; GO:0005634 nucleus; GO:0005654 nucleoplasm; GO:0005737 cytoplasm; GO:0005794 Golgi apparatus; GO:0012505 endomembrane system; GO:0016604 nuclear body; GO:0016605 PML body; GO:0031974 membrane-enclosed lumen; GO:0031981 nuclear lumen; GO:0043226 organelle; GO:0043227 membrane-bounded organelle; GO:0043229 intracellular organelle; GO:0043231 intracellular …	GO:0003824 catalytic activity; GO:0004672 protein kinase activity; GO:0004674 protein serine/threonine kinase activity; GO:0005488 binding; GO:0005515 protein binding; GO:0016301 kinase activity; GO:0016740 transferase activity; GO:0016772 transferase activity, transferring phosphorus-containing groups; GO:0016773 phosphotransferase activity, alcohol group as acceptor; GO:0019899 enzyme binding; …	PF00069	Protein kinase domain	D	KOG0615	Serine/threonine protein kinase Chk2 and related proteins
O96028	Histone-lysine N-methyltransferase NSD2 OS=Homo sapiens OX=9606 GN=NSD2 PE=1 SV=1	NSD2	1.649	Up	152.26	14.8	12	12	12	12	6	1.24505	0.754946	nucleus	K11424	WHSC1; [histone H3]-lysine36 N-dimethyltransferase NSD2 [EC:2.1.1.357]	hsa00310 Lysine degradation; hsa05202 Transcriptional misregulation in cancer; hsa01100 Metabolic pathways	GO:0000018 regulation of DNA recombination; GO:0000122 negative regulation of transcription by RNA polymerase II; GO:0000726 non-recombinational repair; GO:0001501 skeletal system development; GO:0002637 regulation of immunoglobulin production; GO:0002639 positive regulation of immunoglobulin production; GO:0002682 regulation of immune system process; GO:0002684 positive regulation of immune syst…	GO:0005622 intracellular; GO:0005623 cell; GO:0005634 nucleus; GO:0005654 nucleoplasm; GO:0005737 cytoplasm; GO:0031974 membrane-enclosed lumen; GO:0031981 nuclear lumen; GO:0043226 organelle; GO:0043227 membrane-bounded organelle; GO:0043229 intracellular organelle; GO:0043231 intracellular membrane-bounded organelle; GO:0043233 organelle lumen; GO:0070013 intracellular organelle lumen;	GO:0000981 DNA-binding transcription factor activity, RNA polymerase II-specific; GO:0003676 nucleic acid binding; GO:0003677 DNA binding; GO:0003682 chromatin binding; GO:0003700 DNA-binding transcription factor activity; GO:0003824 catalytic activity; GO:0005488 binding; GO:0008168 methyltransferase activity; GO:0008170 N-methyltransferase activity; GO:0008276 protein methyltransferase activity…	PF00855; PF00505	PWWP domain; HMG (high mobility group) box	B	KOG1081	Transcription factor NSD1 and related SET domain proteins
P00352	Aldehyde dehydrogenase 1A1 OS=Homo sapiens OX=9606 GN=ALDH1A1 PE=1 SV=2	ALDH1A1	0.104	Down	54.861	29.5	9	8	8	2	8	0.188824	1.81118	cytoplasm	K07249	ALDH1A; retinal dehydrogenase [EC:1.2.1.36]	hsa00830 Retinol metabolism; hsa01100 Metabolic pathways	GO:0001523 retinoid metabolic process; GO:0005975 carbohydrate metabolic process; GO:0005996 monosaccharide metabolic process; GO:0006000 fructose metabolic process; GO:0006001 fructose catabolic process; GO:0006066 alcohol metabolic process; GO:0006067 ethanol metabolic process; GO:0006069 ethanol oxidation; GO:0006081 cellular aldehyde metabolic process; GO:0006091 generation of precursor metab…	GO:0005622 intracellular; GO:0005623 cell; GO:0005737 cytoplasm; GO:0005829 cytosol;	GO:0000166 nucleotide binding; GO:0001758 retinal dehydrogenase activity; GO:0003824 catalytic activity; GO:0004029 aldehyde dehydrogenase (NAD+) activity; GO:0005096 GTPase activator activity; GO:0005488 binding; GO:0005497 androgen binding; GO:0008047 enzyme activator activity; GO:0016491 oxidoreductase activity; GO:0016620 oxidoreductase activity, acting on the aldehyde or oxo group of donors,…			C	KOG2450	Aldehyde dehydrogenase
P00750	Tissue-type plasminogen activator OS=Homo sapiens OX=9606 GN=PLAT PE=1 SV=1	PLAT	1.84	Up	62.916	15.5	5	5	5	4	5	1.29576	0.704238	extracellular	K01343	PLAT; tissue plasminogen activator [EC:3.4.21.68]	hsa05215 Prostate cancer; hsa04610 Complement and coagulation cascades; hsa05202 Transcriptional misregulation in cancer; hsa05418 Fluid shear stress and atherosclerosis; hsa04371 Apelin signaling pathway	GO:0001101 response to acid chemical; GO:0001666 response to hypoxia; GO:0006464 cellular protein modification process; GO:0006508 proteolysis; GO:0006807 nitrogen compound metabolic process; GO:0006928 movement of cell or subcellular component; GO:0006950 response to stress; GO:0007154 cell communication; GO:0007165 signal transduction; GO:0007166 cell surface receptor signaling pathway; GO:0007…	GO:0005576 extracellular region; GO:0005615 extracellular space; GO:0005622 intracellular; GO:0005623 cell; GO:0005737 cytoplasm; GO:0009986 cell surface; GO:0012505 endomembrane system; GO:0030141 secretory granule; GO:0031410 cytoplasmic vesicle; GO:0031982 vesicle; GO:0043226 organelle; GO:0043227 membrane-bounded organelle; GO:0043229 intracellular organelle; GO:0045177 apical part of cell; G…	GO:0003824 catalytic activity; GO:0004175 endopeptidase activity; GO:0004252 serine-type endopeptidase activity; GO:0005102 signaling receptor binding; GO:0005488 binding; GO:0005515 protein binding; GO:0008233 peptidase activity; GO:0008236 serine-type peptidase activity; GO:0016787 hydrolase activity; GO:0017171 serine hydrolase activity; GO:0051219 phosphoprotein binding; GO:0070011 peptidase …	PF00039; PF00008; PF00051; PF00089	Fibronectin type I domain; EGF-like domain; Kringle domain; Trypsin	O	KOG3627	Trypsin
P00918	Carbonic anhydrase 2 OS=Homo sapiens OX=9606 GN=CA2 PE=1 SV=2	CA2	1.525	Up	29.246	71.2	18	18	18	17	18	1.20788	0.792119	cytoplasm	K18245	CA2; carbonic anhydrase 2 [EC:4.2.1.1]	hsa04972 Pancreatic secretion; hsa04964 Proximal tubule bicarbonate reclamation; hsa04976 Bile secretion; hsa00910 Nitrogen metabolism; hsa04966 Collecting duct acid secretion; hsa04971 Gastric acid secretion; hsa01100 Metabolic pathways	GO:0001655 urogenital system development; GO:0001822 kidney development; GO:0002009 morphogenesis of an epithelium; GO:0002376 immune system process; GO:0002520 immune system development; GO:0002521 leukocyte differentiation; GO:0002573 myeloid leukocyte differentiation; GO:0002682 regulation of immune system process; GO:0002684 positive regulation of immune system process; GO:0002761 regulation …	GO:0005576 extracellular region; GO:0005615 extracellular space; GO:0005622 intracellular; GO:0005623 cell; GO:0005737 cytoplasm; GO:0005829 cytosol; GO:0005886 plasma membrane; GO:0005902 microvillus; GO:0016020 membrane; GO:0016323 basolateral plasma membrane; GO:0030424 axon; GO:0042995 cell projection; GO:0043005 neuron projection; GO:0043209 myelin sheath; GO:0045177 apical part of cell; GO:…	GO:0003824 catalytic activity; GO:0004064 arylesterase activity; GO:0004089 carbonate dehydratase activity; GO:0005488 binding; GO:0008270 zinc ion binding; GO:0016787 hydrolase activity; GO:0016788 hydrolase activity, acting on ester bonds; GO:0016829 lyase activity; GO:0016835 carbon-oxygen lyase activity; GO:0016836 hydro-lyase activity; GO:0043167 ion binding; GO:0043169 cation binding; GO:00…	PF00194	Eukaryotic-type carbonic anhydrase	P	KOG0382	Carbonic anhydrase
P00966	Argininosuccinate synthase OS=Homo sapiens OX=9606 GN=ASS1 PE=1 SV=2	ASS1	0.465	Down	46.53	23.5	7	7	7	6	6	0.634559	1.36544	cytoplasm	K01940	argG; argininosuccinate synthase [EC:6.3.4.5]	hsa00220 Arginine biosynthesis; hsa01230 Biosynthesis of amino acids; hsa00250 Alanine, aspartate and glutamate metabolism; hsa05418 Fluid shear stress and atherosclerosis; hsa01100 Metabolic pathways	GO:0000050 urea cycle; GO:0000052 citrulline metabolic process; GO:0000053 argininosuccinate metabolic process; GO:0001505 regulation of neurotransmitter levels; GO:0006082 organic acid metabolic process; GO:0006520 cellular amino acid metabolic process; GO:0006525 arginine metabolic process; GO:0006526 arginine biosynthetic process; GO:0006531 aspartate metabolic process; GO:0006575 cellular mod…	GO:0005622 intracellular; GO:0005623 cell; GO:0005737 cytoplasm; GO:0005829 cytosol;	GO:0003824 catalytic activity; GO:0004055 argininosuccinate synthase activity; GO:0005488 binding; GO:0005515 protein binding; GO:0016597 amino acid binding; GO:0016874 ligase activity; GO:0016879 ligase activity, forming carbon-nitrogen bonds; GO:0031406 carboxylic acid binding; GO:0036094 small molecule binding; GO:0042802 identical protein binding; GO:0043167 ion binding; GO:0043168 anion bind…			E	KOG1706	Argininosuccinate synthase
P02792	Ferritin light chain OS=Homo sapiens OX=9606 GN=FTL PE=1 SV=2	FTL	2.506	Up	20.019	28.6	4	4	4	3	4	1.42948	0.57052	cytoplasm	K13625	FTL; ferritin light chain	hsa04216 Ferroptosis; hsa04978 Mineral absorption; hsa04217 Necroptosis				PF00210	Ferritin-like domain	P	KOG2332	Ferritin
P02794	Ferritin heavy chain OS=Homo sapiens OX=9606 GN=FTH1 PE=1 SV=2	FTH1	1.534	Up	21.225	48.6	6	6	6	6	5	1.21089	0.789112	cytoplasm	K00522	FTH1; ferritin heavy chain [EC:1.16.3.2]	hsa04216 Ferroptosis; hsa04978 Mineral absorption; hsa04217 Necroptosis	GO:0002376 immune system process; GO:0006873 cellular ion homeostasis; GO:0006875 cellular metal ion homeostasis; GO:0006879 cellular iron ion homeostasis; GO:0006880 intracellular sequestering of iron ion; GO:0006955 immune response; GO:0008285 negative regulation of cell population proliferation; GO:0009987 cellular process; GO:0019725 cellular homeostasis; GO:0030003 cellular cation homeostasi…	GO:0005622 intracellular; GO:0005623 cell; GO:0005737 cytoplasm;	GO:0005488 binding; GO:0005506 iron ion binding; GO:0043167 ion binding; GO:0043169 cation binding; GO:0046872 metal ion binding; GO:0046914 transition metal ion binding;	PF00210	Ferritin-like domain	P	KOG2332	Ferritin
P04049	RAF proto-oncogene serine/threonine-protein kinase OS=Homo sapiens OX=9606 GN=RAF1 PE=1 SV=1	RAF1	3.486	Up	73.051	12.3	6	5	5	4	4	1.55421	0.445791	nucleus	K04366	RAF1; RAF proto-oncogene serine/threonine-protein kinase [EC:2.7.11.1]	hsa04666 Fc gamma R-mediated phagocytosis; hsa05160 Hepatitis C; hsa04014 Ras signaling pathway; hsa05224 Breast cancer; hsa04270 Vascular smooth muscle contraction; hsa01521 EGFR tyrosine kinase inhibitor resistance; hsa04360 Axon guidance; hsa04919 Thyroid hormone signaling pathway; hsa04650 Natural killer cell mediated cytotoxicity; hsa05200 Pathways in cancer; hsa04210 Apoptosis; hsa05205 Pro…	GO:0000165 MAPK cascade; GO:0000186 activation of MAPKK activity; GO:0001666 response to hypoxia; GO:0001678 cellular glucose homeostasis; GO:0001932 regulation of protein phosphorylation; GO:0001934 positive regulation of protein phosphorylation; GO:0002376 immune system process; GO:0002520 immune system development; GO:0002790 peptide secretion; GO:0006355 regulation of transcription, DNA-templ…	GO:0005622 intracellular; GO:0005623 cell; GO:0005634 nucleus; GO:0005654 nucleoplasm; GO:0005737 cytoplasm; GO:0005794 Golgi apparatus; GO:0005829 cytosol; GO:0005886 plasma membrane; GO:0012505 endomembrane system; GO:0016020 membrane; GO:0016604 nuclear body; GO:0016607 nuclear speck; GO:0031143 pseudopodium; GO:0031974 membrane-enclosed lumen; GO:0031981 nuclear lumen; GO:0042995 cell project…	GO:0000166 nucleotide binding; GO:0003824 catalytic activity; GO:0004672 protein kinase activity; GO:0004674 protein serine/threonine kinase activity; GO:0004709 MAP kinase kinase kinase activity; GO:0005488 binding; GO:0005515 protein binding; GO:0005524 ATP binding; GO:0008047 enzyme activator activity; GO:0008144 drug binding; GO:0008179 adenylate cyclase binding; GO:0010856 adenylate cyclase …	PF02196; PF00130; PF07714	Raf-like Ras-binding domain; Phorbol esters/diacylglycerol binding domain (C1 domain); Protein tyrosine kinase	T	KOG0193	Serine/threonine protein kinase RAF
P04083	Annexin A1 OS=Homo sapiens OX=9606 GN=ANXA1 PE=1 SV=2	ANXA1	0.171	Down	38.714	52.9	13	13	13	9	12	0.292223	1.70778	cytoplasm	K17091			GO:0000003 reproduction; GO:0000302 response to reactive oxygen species; GO:0001655 urogenital system development; GO:0001775 cell activation; GO:0001776 leukocyte homeostasis; GO:0001780 neutrophil homeostasis; GO:0001817 regulation of cytokine production; GO:0001818 negative regulation of cytokine production; GO:0001819 positive regulation of cytokine production; GO:0001889 liver development; G…	GO:0000323 lytic vacuole; GO:0001533 cornified envelope; GO:0005576 extracellular region; GO:0005615 extracellular space; GO:0005622 intracellular; GO:0005623 cell; GO:0005634 nucleus; GO:0005654 nucleoplasm; GO:0005737 cytoplasm; GO:0005739 mitochondrion; GO:0005740 mitochondrial envelope; GO:0005764 lysosome; GO:0005768 endosome; GO:0005769 early endosome; GO:0005773 vacuole; GO:0005829 cytosol…	GO:0003676 nucleic acid binding; GO:0003677 DNA binding; GO:0003697 single-stranded DNA binding; GO:0003824 catalytic activity; GO:0004857 enzyme inhibitor activity; GO:0004859 phospholipase inhibitor activity; GO:0005102 signaling receptor binding; GO:0005198 structural molecule activity; GO:0005488 binding; GO:0005509 calcium ion binding; GO:0005515 protein binding; GO:0005543 phospholipid bind…			U	KOG0819	Annexin
P04179	Superoxide dismutase [Mn], mitochondrial OS=Homo sapiens OX=9606 GN=SOD2 PE=1 SV=3	SOD2	0.553	Down	24.75	44.6	6	6	6	6	5	0.712553	1.28745	mitochondria	K04564	SOD2; superoxide dismutase, Fe-Mn family [EC:1.15.1.1]	hsa04211 Longevity regulating pathway; hsa05208 Chemical carcinogenesis - reactive oxygen species; hsa05016 Huntington disease; hsa04146 Peroxisome; hsa04068 FoxO signaling pathway; hsa04213 Longevity regulating pathway - multiple species; hsa05417 Lipid and atherosclerosis	GO:0000302 response to reactive oxygen species; GO:0000303 response to superoxide; GO:0000305 response to oxygen radical; GO:0001101 response to acid chemical; GO:0001306 age-dependent response to oxidative stress; GO:0001315 age-dependent response to reactive oxygen species; GO:0001505 regulation of neurotransmitter levels; GO:0001666 response to hypoxia; GO:0001836 release of cytochrome c from …	GO:0005622 intracellular; GO:0005623 cell; GO:0005737 cytoplasm; GO:0005739 mitochondrion; GO:0005759 mitochondrial matrix; GO:0009295 nucleoid; GO:0031974 membrane-enclosed lumen; GO:0042645 mitochondrial nucleoid; GO:0043209 myelin sheath; GO:0043226 organelle; GO:0043227 membrane-bounded organelle; GO:0043228 non-membrane-bounded organelle; GO:0043229 intracellular organelle; GO:0043231 intrac…	GO:0003676 nucleic acid binding; GO:0003677 DNA binding; GO:0003824 catalytic activity; GO:0004784 superoxide dismutase activity; GO:0005488 binding; GO:0005515 protein binding; GO:0008144 drug binding; GO:0016209 antioxidant activity; GO:0016491 oxidoreductase activity; GO:0016721 oxidoreductase activity, acting on superoxide radicals as acceptor; GO:0019825 oxygen binding; GO:0019899 enzyme bin…	PF00081; PF02777	Iron/manganese superoxide dismutases, alpha-hairpin domain; Iron/manganese superoxide dismutases, C-terminal domain	C	KOG0876	Manganese superoxide dismutase
P04183	Thymidine kinase, cytosolic OS=Homo sapiens OX=9606 GN=TK1 PE=1 SV=2	TK1	0.542	Down	25.468	61.5	13	12	13	7	11	0.703032	1.29697	cytoplasm	K00857	tdk; thymidine kinase [EC:2.7.1.21]	hsa00983 Drug metabolism - other enzymes; hsa00240 Pyrimidine metabolism; hsa01100 Metabolic pathways	GO:0000003 reproduction; GO:0001889 liver development; GO:0006139 nucleobase-containing compound metabolic process; GO:0006213 pyrimidine nucleoside metabolic process; GO:0006259 DNA metabolic process; GO:0006725 cellular aromatic compound metabolic process; GO:0006753 nucleoside phosphate metabolic process; GO:0006793 phosphorus metabolic process; GO:0006796 phosphate-containing compound metabol…	GO:0005622 intracellular; GO:0005623 cell; GO:0005737 cytoplasm; GO:0005829 cytosol;	GO:0003824 catalytic activity; GO:0004797 thymidine kinase activity; GO:0005488 binding; GO:0005515 protein binding; GO:0008270 zinc ion binding; GO:0016301 kinase activity; GO:0016740 transferase activity; GO:0016772 transferase activity, transferring phosphorus-containing groups; GO:0019136 deoxynucleoside kinase activity; GO:0019205 nucleobase-containing compound kinase activity; GO:0019206 nu…			F	KOG3125	Thymidine kinase
P04350	Tubulin beta-4A chain OS=Homo sapiens OX=9606 GN=TUBB4A PE=1 SV=2	TUBB4A	0.635	Down	49.585	66.7	23	3	5	5	5	0.77683	1.22317	cytoplasm,nucleus	K07375	TUBB; tubulin beta	hsa05016 Huntington disease; hsa04540 Gap junction; hsa05012 Parkinson disease; hsa05010 Alzheimer disease; hsa05132 Salmonella infection; hsa04145 Phagosome; hsa05130 Pathogenic Escherichia coli infection; hsa05022 Pathways of neurodegeneration - multiple diseases; hsa05014 Amyotrophic lateral sclerosis; hsa05020 Prion disease	GO:0000086 G2/M transition of mitotic cell cycle; GO:0000278 mitotic cell cycle; GO:0006996 organelle organization; GO:0007049 cell cycle; GO:0007346 regulation of mitotic cell cycle; GO:0009987 cellular process; GO:0010389 regulation of G2/M transition of mitotic cell cycle; GO:0010564 regulation of cell cycle process; GO:0010639 negative regulation of organelle organization; GO:0016043 cellular…	GO:0005622 intracellular; GO:0005623 cell; GO:0005737 cytoplasm; GO:0005829 cytosol; GO:0005856 cytoskeleton; GO:0005874 microtubule; GO:0005929 cilium; GO:0005930 axoneme; GO:0015630 microtubule cytoskeleton; GO:0030424 axon; GO:0032838 plasma membrane bounded cell projection cytoplasm; GO:0033269 internode region of axon; GO:0036477 somatodendritic compartment; GO:0042995 cell projection; GO:00…	GO:0005488 binding; GO:0005509 calcium ion binding; GO:0043167 ion binding; GO:0043169 cation binding; GO:0046872 metal ion binding;	PF00091; PF03953	Tubulin/FtsZ family, GTPase domain; Tubulin C-terminal domain	Z	KOG1375	Beta tubulin
P04637	Cellular tumor antigen p53 OS=Homo sapiens OX=9606 GN=TP53 PE=1 SV=4	TP53	1.641	Up	43.653	58	15	15	15	14	12	1.24268	0.757316	nucleus	K04451	TP53; tumor protein p53	hsa05216 Thyroid cancer; hsa05160 Hepatitis C; hsa05224 Breast cancer; hsa05203 Viral carcinogenesis; hsa04919 Thyroid hormone signaling pathway; hsa05166 Human T-cell leukemia virus 1 infection; hsa05200 Pathways in cancer; hsa05012 Parkinson disease; hsa04310 Wnt signaling pathway; hsa05225 Hepatocellular carcinoma; hsa04211 Longevity regulating pathway; hsa04210 Apoptosis; hsa05205 Proteoglyca…	GO:0000075 cell cycle checkpoint; GO:0000077 DNA damage checkpoint; GO:0000122 negative regulation of transcription by RNA polymerase II; GO:0000278 mitotic cell cycle; GO:0000733 DNA strand renaturation; GO:0001558 regulation of cell growth; GO:0001666 response to hypoxia; GO:0001932 regulation of protein phosphorylation; GO:0001934 positive regulation of protein phosphorylation; GO:0002791 regu…	GO:0000228 nuclear chromosome; GO:0000785 chromatin; GO:0000790 nuclear chromatin; GO:0005622 intracellular; GO:0005623 cell; GO:0005634 nucleus; GO:0005654 nucleoplasm; GO:0005657 replication fork; GO:0005667 transcription regulator complex; GO:0005694 chromosome; GO:0005730 nucleolus; GO:0005737 cytoplasm; GO:0005739 mitochondrion; GO:0005759 mitochondrial matrix; GO:0005783 endoplasmic reticul…	GO:0000166 nucleotide binding; GO:0000976 transcription regulatory region sequence-specific DNA binding; GO:0000977 RNA polymerase II transcription regulatory region sequence-specific DNA binding; GO:0000978 RNA polymerase II cis-regulatory region sequence-specific DNA binding; GO:0000981 DNA-binding transcription factor activity, RNA polymerase II-specific; GO:0000987 cis-regulatory region seque…	PF00870	P53 DNA-binding domain
P04792	Heat shock protein beta-1 OS=Homo sapiens OX=9606 GN=HSPB1 PE=1 SV=2	HSPB1	2.201	Up	22.782	57.6	8	8	8	8	6	1.37517	0.624831	nucleus	K04455	HSPB1; heat shock protein beta-1	hsa05146 Amoebiasis; hsa04370 VEGF signaling pathway; hsa04010 MAPK signaling pathway	GO:0000003 reproduction; GO:0000302 response to reactive oxygen species; GO:0001101 response to acid chemical; GO:0001817 regulation of cytokine production; GO:0001819 positive regulation of cytokine production; GO:0001932 regulation of protein phosphorylation; GO:0001933 negative regulation of protein phosphorylation; GO:0002931 response to ischemia; GO:0006417 regulation of translation; GO:0006…	GO:0000502 proteasome complex; GO:0005622 intracellular; GO:0005623 cell; GO:0005634 nucleus; GO:0005737 cytoplasm; GO:0005829 cytosol; GO:0005856 cytoskeleton; GO:0005886 plasma membrane; GO:0014069 postsynaptic density; GO:0016020 membrane; GO:0030016 myofibril; GO:0030017 sarcomere; GO:0030018 Z disc; GO:0030424 axon; GO:0030425 dendrite; GO:0031430 M band; GO:0031672 A band; GO:0031674 I band…	GO:0004857 enzyme inhibitor activity; GO:0004860 protein kinase inhibitor activity; GO:0005080 protein kinase C binding; GO:0005488 binding; GO:0005515 protein binding; GO:0008426 protein kinase C inhibitor activity; GO:0019207 kinase regulator activity; GO:0019210 kinase inhibitor activity; GO:0019887 protein kinase regulator activity; GO:0019899 enzyme binding; GO:0019900 kinase binding; GO:001…			O	KOG3591	Alpha crystallins
P05026	Sodium/potassium-transporting ATPase subunit beta-1 OS=Homo sapiens OX=9606 GN=ATP1B1 PE=1 SV=1	ATP1B1	2.558	Up	35.061	14.9	4	4	4	4	2	1.43789	0.562111	plasma membrane	K01540	ATP1B; sodium/potassium-transporting ATPase subunit beta	hsa04972 Pancreatic secretion; hsa04960 Aldosterone-regulated sodium reabsorption; hsa04919 Thyroid hormone signaling pathway; hsa04911 Insulin secretion; hsa04970 Salivary secretion; hsa04261 Adrenergic signaling in cardiomyocytes; hsa04961 Endocrine and other factor-regulated calcium reabsorption; hsa04260 Cardiac muscle contraction; hsa04978 Mineral absorption; hsa04971 Gastric acid secretion;…	GO:0001508 action potential; GO:0001666 response to hypoxia; GO:0002028 regulation of sodium ion transport; GO:0002376 immune system process; GO:0003008 system process; GO:0003012 muscle system process; GO:0003013 circulatory system process; GO:0003015 heart process; GO:0006139 nucleobase-containing compound metabolic process; GO:0006163 purine nucleotide metabolic process; GO:0006725 cellular ar…	GO:0005623 cell; GO:0005886 plasma membrane; GO:0005887 integral component of plasma membrane; GO:0005890 sodium:potassium-exchanging ATPase complex; GO:0005901 caveola; GO:0005911 cell-cell junction; GO:0014704 intercalated disc; GO:0016020 membrane; GO:0016021 integral component of membrane; GO:0016323 basolateral plasma membrane; GO:0016324 apical plasma membrane; GO:0030054 cell junction; GO:…	GO:0001671 ATPase activator activity; GO:0003824 catalytic activity; GO:0005215 transporter activity; GO:0005391 sodium:potassium-exchanging ATPase activity; GO:0005488 binding; GO:0005515 protein binding; GO:0008022 protein C-terminus binding; GO:0008047 enzyme activator activity; GO:0008324 cation transmembrane transporter activity; GO:0008556 potassium transmembrane transporter activity, phosp…			C	KOG3927	Na+/K+ ATPase, beta subunit
P05091	Aldehyde dehydrogenase, mitochondrial OS=Homo sapiens OX=9606 GN=ALDH2 PE=1 SV=2	ALDH2	1.931	Up	56.381	52.4	19	17	19	16	15	1.31756	0.682438	mitochondria	K00128	ALDH; aldehyde dehydrogenase (NAD+) [EC:1.2.1.3]	hsa04936 Alcoholic liver disease; hsa01240 Biosynthesis of cofactors; hsa00071 Fatty acid degradation; hsa00410 beta-Alanine metabolism; hsa00770 Pantothenate and CoA biosynthesis; hsa00620 Pyruvate metabolism; hsa00310 Lysine degradation; hsa00380 Tryptophan metabolism; hsa00010 Glycolysis / Gluconeogenesis; hsa00053 Ascorbate and aldarate metabolism; hsa00561 Glycerolipid metabolism; hsa00340 H…	GO:0001101 response to acid chemical; GO:0001889 liver development; GO:0002237 response to molecule of bacterial origin; GO:0005975 carbohydrate metabolic process; GO:0006066 alcohol metabolic process; GO:0006067 ethanol metabolic process; GO:0006069 ethanol oxidation; GO:0006091 generation of precursor metabolites and energy; GO:0006950 response to stress; GO:0007275 multicellular organism devel…	GO:0005622 intracellular; GO:0005623 cell; GO:0005737 cytoplasm; GO:0005739 mitochondrion; GO:0005759 mitochondrial matrix; GO:0031974 membrane-enclosed lumen; GO:0043226 organelle; GO:0043227 membrane-bounded organelle; GO:0043229 intracellular organelle; GO:0043231 intracellular membrane-bounded organelle; GO:0043233 organelle lumen; GO:0070013 intracellular organelle lumen;	GO:0000166 nucleotide binding; GO:0003824 catalytic activity; GO:0004029 aldehyde dehydrogenase (NAD+) activity; GO:0004030 aldehyde dehydrogenase [NAD(P)+] activity; GO:0005488 binding; GO:0005515 protein binding; GO:0009055 electron transfer activity; GO:0016491 oxidoreductase activity; GO:0016620 oxidoreductase activity, acting on the aldehyde or oxo group of donors, NAD or NADP as acceptor; G…			C	KOG2450	Aldehyde dehydrogenase
P05114	Non-histone chromosomal protein HMG-14 OS=Homo sapiens OX=9606 GN=HMGN1 PE=1 SV=3	HMGN1	2.724	Up	10.659	34	4	4	4	4	3	1.46296	0.537041	nucleus	K11299
P05141	ADP/ATP translocase 2 OS=Homo sapiens OX=9606 GN=SLC25A5 PE=1 SV=7	SLC25A5	1.721	Up	32.852	52	21	10	21	18	18	1.26509	0.734909	cytoplasm	K05863	SLC25A4S; solute carrier family 25 (mitochondrial adenine nucleotide translocator), member 4/5/6/31	hsa05017 Spinocerebellar ataxia; hsa04613 Neutrophil extracellular trap formation; hsa05208 Chemical carcinogenesis - reactive oxygen species; hsa05016 Huntington disease; hsa04020 Calcium signaling pathway; hsa05164 Influenza A; hsa05166 Human T-cell leukemia virus 1 infection; hsa05415 Diabetic cardiomyopathy; hsa05012 Parkinson disease; hsa05010 Alzheimer disease; hsa04218 Cellular senescence;…	GO:0002791 regulation of peptide secretion; GO:0006810 transport; GO:0006811 ion transport; GO:0006820 anion transport; GO:0006839 mitochondrial transport; GO:0006855 drug transmembrane transport; GO:0006862 nucleotide transport; GO:0006863 purine nucleobase transport; GO:0006996 organelle organization; GO:0007005 mitochondrion organization; GO:0007006 mitochondrial membrane organization; GO:0008…	GO:0005622 intracellular; GO:0005623 cell; GO:0005737 cytoplasm; GO:0005739 mitochondrion; GO:0005740 mitochondrial envelope; GO:0005743 mitochondrial inner membrane; GO:0005759 mitochondrial matrix; GO:0005819 spindle; GO:0005856 cytoskeleton; GO:0005886 plasma membrane; GO:0005887 integral component of plasma membrane; GO:0009295 nucleoid; GO:0015630 microtubule cytoskeleton; GO:0016020 membran…	GO:0000295 adenine nucleotide transmembrane transporter activity; GO:0005215 transporter activity; GO:0005345 purine nucleobase transmembrane transporter activity; GO:0005346 purine ribonucleotide transmembrane transporter activity; GO:0005347 ATP transmembrane transporter activity; GO:0005471 ATP:ADP antiporter activity; GO:0005488 binding; GO:0005515 protein binding; GO:0008509 anion transmembr…			C	KOG0749	Mitochondrial ADP/ATP carrier proteins
P05161	Ubiquitin-like protein ISG15 OS=Homo sapiens OX=9606 GN=ISG15 PE=1 SV=5	ISG15	0.648	Down	17.887	17.6	2	2	2	2	2	0.786305	1.21369	nucleus	K12159	ISG15; ubiquitin cross-reactive protein	hsa04622 RIG-I-like receptor signaling pathway; hsa05165 Human papillomavirus infection; hsa05169 Epstein-Barr virus infection; hsa05171 Coronavirus disease - COVID-19	GO:0000731 DNA synthesis involved in DNA repair; GO:0001817 regulation of cytokine production; GO:0001818 negative regulation of cytokine production; GO:0002252 immune effector process; GO:0002376 immune system process; GO:0002682 regulation of immune system process; GO:0002684 positive regulation of immune system process; GO:0006139 nucleobase-containing compound metabolic process; GO:0006259 DN…	GO:0005576 extracellular region; GO:0005622 intracellular; GO:0005623 cell; GO:0005634 nucleus; GO:0005654 nucleoplasm; GO:0005737 cytoplasm; GO:0005829 cytosol; GO:0031974 membrane-enclosed lumen; GO:0031981 nuclear lumen; GO:0043226 organelle; GO:0043227 membrane-bounded organelle; GO:0043229 intracellular organelle; GO:0043231 intracellular membrane-bounded organelle; GO:0043233 organelle lume…	GO:0031386 protein tag;	PF00240	Ubiquitin family	K	KOG0001	Ubiquitin and ubiquitin-like proteins
P05204	Non-histone chromosomal protein HMG-17 OS=Homo sapiens OX=9606 GN=HMGN2 PE=1 SV=3	HMGN2	7.335	Up	9.3926	35.6	4	4	4	4	3	1.76005	0.239951	nucleus	K11300
P05412	Transcription factor AP-1 OS=Homo sapiens OX=9606 GN=JUN PE=1 SV=2	JUN	1.589	Up	35.675	26.9	5	5	5	4	4	1.22736	0.772636	nucleus	K04448	JUN; transcription factor AP-1	hsa05120 Epithelial cell signaling in Helicobacter pylori infection; hsa05224 Breast cancer; hsa05211 Renal cell carcinoma; hsa05203 Viral carcinogenesis; hsa05166 Human T-cell leukemia virus 1 infection; hsa05200 Pathways in cancer; hsa04310 Wnt signaling pathway; hsa04621 NOD-like receptor signaling pathway; hsa04210 Apoptosis; hsa04012 ErbB signaling pathway; hsa04660 T cell receptor signaling…	GO:0000122 negative regulation of transcription by RNA polymerase II; GO:0000302 response to reactive oxygen species; GO:0001525 angiogenesis; GO:0001568 blood vessel development; GO:0001654 eye development; GO:0001774 microglial cell activation; GO:0001775 cell activation; GO:0001836 release of cytochrome c from mitochondria; GO:0001889 liver development; GO:0001932 regulation of protein phospho…	GO:0000228 nuclear chromosome; GO:0000785 chromatin; GO:0000790 nuclear chromatin; GO:0000791 euchromatin; GO:0005622 intracellular; GO:0005623 cell; GO:0005634 nucleus; GO:0005654 nucleoplasm; GO:0005667 transcription regulator complex; GO:0005694 chromosome; GO:0005719 nuclear euchromatin; GO:0005737 cytoplasm; GO:0005829 cytosol; GO:0017053 transcription repressor complex; GO:0031974 membrane-…	GO:0000976 transcription regulatory region sequence-specific DNA binding; GO:0000977 RNA polymerase II transcription regulatory region sequence-specific DNA binding; GO:0000978 RNA polymerase II cis-regulatory region sequence-specific DNA binding; GO:0000981 DNA-binding transcription factor activity, RNA polymerase II-specific; GO:0000987 cis-regulatory region sequence-specific DNA binding; GO:00…			K	KOG0837	Transcriptional activator of the JUN family
P06280	Alpha-galactosidase A OS=Homo sapiens OX=9606 GN=GLA PE=1 SV=1	GLA	1.877	Up	48.766	44.8	16	16	16	14	14	1.30481	0.695188	extracellular	K01189	GLA; alpha-galactosidase [EC:3.2.1.22]	hsa00603 Glycosphingolipid biosynthesis - globo and isoglobo series; hsa04142 Lysosome; hsa00052 Galactose metabolism; hsa00600 Sphingolipid metabolism; hsa00561 Glycerolipid metabolism; hsa01100 Metabolic pathways	GO:0001505 regulation of neurotransmitter levels; GO:0001775 cell activation; GO:0002252 immune effector process; GO:0002263 cell activation involved in immune response; GO:0002274 myeloid leukocyte activation; GO:0002275 myeloid cell activation involved in immune response; GO:0002283 neutrophil activation involved in immune response; GO:0002366 leukocyte activation involved in immune response; G…	GO:0000323 lytic vacuole; GO:0005576 extracellular region; GO:0005615 extracellular space; GO:0005622 intracellular; GO:0005623 cell; GO:0005737 cytoplasm; GO:0005764 lysosome; GO:0005766 primary lysosome; GO:0005773 vacuole; GO:0005775 vacuolar lumen; GO:0005794 Golgi apparatus; GO:0012505 endomembrane system; GO:0030141 secretory granule; GO:0031410 cytoplasmic vesicle; GO:0031974 membrane-encl…	GO:0003824 catalytic activity; GO:0004553 hydrolase activity, hydrolyzing O-glycosyl compounds; GO:0004557 alpha-galactosidase activity; GO:0005102 signaling receptor binding; GO:0005488 binding; GO:0005515 protein binding; GO:0015925 galactosidase activity; GO:0016787 hydrolase activity; GO:0016798 hydrolase activity, acting on glycosyl bonds; GO:0016936 galactoside binding; GO:0042802 identical…			G	KOG2366	Alpha-D-galactosidase (melibiase)
P06454	Prothymosin alpha OS=Homo sapiens OX=9606 GN=PTMA PE=1 SV=2	PTMA	0.574	Down	12.203	38.7	8	8	8	8	8	0.728976	1.27102	cytoplasm	K13784			GO:0006355 regulation of transcription, DNA-templated; GO:0006357 regulation of transcription by RNA polymerase II; GO:0008283 cell population proliferation; GO:0009889 regulation of biosynthetic process; GO:0009891 positive regulation of biosynthetic process; GO:0009892 negative regulation of metabolic process; GO:0009893 positive regulation of metabolic process; GO:0009987 cellular process; GO:…	GO:0005622 intracellular; GO:0005623 cell; GO:0005634 nucleus; GO:0043226 organelle; GO:0043227 membrane-bounded organelle; GO:0043229 intracellular organelle; GO:0043231 intracellular membrane-bounded organelle;
P06493	Cyclin-dependent kinase 1 OS=Homo sapiens OX=9606 GN=CDK1 PE=1 SV=3	CDK1	0.614	Down	34.095	65	16	15	15	12	12	0.760667	1.23933	cytoplasm	K02087	CDK1; cyclin-dependent kinase 1 [EC:2.7.11.22 2.7.11.23]	hsa04115 p53 signaling pathway; hsa05170 Human immunodeficiency virus 1 infection; hsa05203 Viral carcinogenesis; hsa04540 Gap junction; hsa04110 Cell cycle; hsa04218 Cellular senescence; hsa04914 Progesterone-mediated oocyte maturation; hsa04114 Oocyte meiosis	GO:0000003 reproduction; GO:0000075 cell cycle checkpoint; GO:0000077 DNA damage checkpoint; GO:0000086 G2/M transition of mitotic cell cycle; GO:0000187 activation of MAPK activity; GO:0000226 microtubule cytoskeleton organization; GO:0000278 mitotic cell cycle; GO:0000302 response to reactive oxygen species; GO:0000741 karyogamy; GO:0001932 regulation of protein phosphorylation; GO:0001934 posi…	GO:0000307 cyclin-dependent protein kinase holoenzyme complex; GO:0005622 intracellular; GO:0005623 cell; GO:0005634 nucleus; GO:0005654 nucleoplasm; GO:0005737 cytoplasm; GO:0005739 mitochondrion; GO:0005783 endoplasmic reticulum; GO:0005789 endoplasmic reticulum membrane; GO:0005813 centrosome; GO:0005815 microtubule organizing center; GO:0005819 spindle; GO:0005829 cytosol; GO:0005856 cytoskel…	GO:0003682 chromatin binding; GO:0003824 catalytic activity; GO:0004672 protein kinase activity; GO:0004674 protein serine/threonine kinase activity; GO:0004693 cyclin-dependent protein serine/threonine kinase activity; GO:0005488 binding; GO:0005515 protein binding; GO:0008353 RNA polymerase II CTD heptapeptide repeat kinase activity; GO:0016301 kinase activity; GO:0016740 transferase activity; …	PF00069	Protein kinase domain	D	KOG0594	Protein kinase PCTAIRE and related kinases
P07197	Neurofilament medium polypeptide OS=Homo sapiens OX=9606 GN=NEFM PE=1 SV=3	NEFM	1.888	Up	102.47	32	21	18	20	18	15	1.30747	0.692525	nucleus	K04573	NEF3; neurofilament medium polypeptide (neurofilament 3)	hsa05022 Pathways of neurodegeneration - multiple diseases; hsa05014 Amyotrophic lateral sclerosis	GO:0000226 microtubule cytoskeleton organization; GO:0006810 transport; GO:0006928 movement of cell or subcellular component; GO:0006950 response to stress; GO:0006979 response to oxidative stress; GO:0006996 organelle organization; GO:0007010 cytoskeleton organization; GO:0007017 microtubule-based process; GO:0007018 microtubule-based movement; GO:0007275 multicellular organism development; GO:0…	GO:0005622 intracellular; GO:0005623 cell; GO:0005737 cytoplasm; GO:0005856 cytoskeleton; GO:0005882 intermediate filament; GO:0005883 neurofilament; GO:0014069 postsynaptic density; GO:0016234 inclusion body; GO:0030424 axon; GO:0031594 neuromuscular junction; GO:0032279 asymmetric synapse; GO:0036477 somatodendritic compartment; GO:0042995 cell projection; GO:0043005 neuron projection; GO:00430…	GO:0005102 signaling receptor binding; GO:0005198 structural molecule activity; GO:0005200 structural constituent of cytoskeleton; GO:0005488 binding; GO:0005515 protein binding; GO:0008017 microtubule binding; GO:0008092 cytoskeletal protein binding; GO:0015631 tubulin binding; GO:0015643 toxic substance binding; GO:0046982 protein heterodimerization activity; GO:0046983 protein dimerization act…			Z	KOG1216	von Willebrand factor and related coagulation proteins
P07203	Glutathione peroxidase 1 OS=Homo sapiens OX=9606 GN=GPX1 PE=1 SV=4	GPX1	0.48	Down	22.088	63.5	11	11	11	9	11	0.648735	1.35126	extracellular	K00432	gpx; glutathione peroxidase [EC:1.11.1.9]	hsa00480 Glutathione metabolism; hsa00590 Arachidonic acid metabolism; hsa05016 Huntington disease; hsa04918 Thyroid hormone synthesis; hsa05022 Pathways of neurodegeneration - multiple diseases; hsa05014 Amyotrophic lateral sclerosis; hsa01100 Metabolic pathways	GO:0000302 response to reactive oxygen species; GO:0001101 response to acid chemical; GO:0001525 angiogenesis; GO:0001568 blood vessel development; GO:0001659 temperature homeostasis; GO:0001667 ameboidal-type cell migration; GO:0001678 cellular glucose homeostasis; GO:0001885 endothelial cell development; GO:0001944 vasculature development; GO:0002064 epithelial cell development; GO:0002682 regu…	GO:0005622 intracellular; GO:0005623 cell; GO:0005634 nucleus; GO:0005737 cytoplasm; GO:0005739 mitochondrion; GO:0005759 mitochondrial matrix; GO:0005829 cytosol; GO:0031974 membrane-enclosed lumen; GO:0043226 organelle; GO:0043227 membrane-bounded organelle; GO:0043229 intracellular organelle; GO:0043231 intracellular membrane-bounded organelle; GO:0043233 organelle lumen; GO:0070013 intracellu…	GO:0003824 catalytic activity; GO:0004601 peroxidase activity; GO:0004602 glutathione peroxidase activity; GO:0005488 binding; GO:0005515 protein binding; GO:0016209 antioxidant activity; GO:0016491 oxidoreductase activity; GO:0016684 oxidoreductase activity, acting on peroxide as acceptor; GO:0017124 SH3 domain binding; GO:0019904 protein domain specific binding;			O	KOG1651	Glutathione peroxidase
P07305	Histone H1.0 OS=Homo sapiens OX=9606 GN=H1-0 PE=1 SV=3	H1-0	1.566	Up	20.863	22.2	4	4	4	4	4	1.22073	0.779274	nucleus	K11275			GO:0000737 DNA catabolic process, endonucleolytic; GO:0006139 nucleobase-containing compound metabolic process; GO:0006259 DNA metabolic process; GO:0006308 DNA catabolic process; GO:0006309 apoptotic DNA fragmentation; GO:0006725 cellular aromatic compound metabolic process; GO:0006807 nitrogen compound metabolic process; GO:0006915 apoptotic process; GO:0006921 cellular component disassembly in…	GO:0000228 nuclear chromosome; GO:0000785 chromatin; GO:0000790 nuclear chromatin; GO:0000791 euchromatin; GO:0005622 intracellular; GO:0005623 cell; GO:0005634 nucleus; GO:0005654 nucleoplasm; GO:0005694 chromosome; GO:0005719 nuclear euchromatin; GO:0005737 cytoplasm; GO:0005794 Golgi apparatus; GO:0005856 cytoskeleton; GO:0012505 endomembrane system; GO:0015629 actin cytoskeleton; GO:0016604 n…	GO:0003676 nucleic acid binding; GO:0003677 DNA binding; GO:0003680 AT DNA binding; GO:0003682 chromatin binding; GO:0003690 double-stranded DNA binding; GO:0005488 binding; GO:0031490 chromatin DNA binding; GO:0043565 sequence-specific DNA binding; GO:0097159 organic cyclic compound binding; GO:1901363 heterocyclic compound binding; GO:1990837 sequence-specific double-stranded DNA binding;	PF00538	linker histone H1 and H5 family	B	KOG4012	Histone H1
P07711	Procathepsin L OS=Homo sapiens OX=9606 GN=CTSL PE=1 SV=2	CTSL	1.876	Up	37.564	18.3	4	4	4	2	4	1.30457	0.695428	extracellular	K01365	CTSL; cathepsin L [EC:3.4.22.15]	hsa04142 Lysosome; hsa04612 Antigen processing and presentation; hsa04140 Autophagy - animal; hsa05418 Fluid shear stress and atherosclerosis; hsa04145 Phagosome; hsa05205 Proteoglycans in cancer; hsa04210 Apoptosis; hsa05323 Rheumatoid arthritis	GO:0002250 adaptive immune response; GO:0002376 immune system process; GO:0002478 antigen processing and presentation of exogenous peptide antigen; GO:0002495 antigen processing and presentation of peptide antigen via MHC class II; GO:0002504 antigen processing and presentation of peptide or polysaccharide antigen via MHC class II; GO:0006508 proteolysis; GO:0006807 nitrogen compound metabolic pr…	GO:0000323 lytic vacuole; GO:0005576 extracellular region; GO:0005615 extracellular space; GO:0005622 intracellular; GO:0005623 cell; GO:0005634 nucleus; GO:0005737 cytoplasm; GO:0005764 lysosome; GO:0005768 endosome; GO:0005773 vacuole; GO:0005775 vacuolar lumen; GO:0012505 endomembrane system; GO:0031410 cytoplasmic vesicle; GO:0031904 endosome lumen; GO:0031974 membrane-enclosed lumen; GO:0031…	GO:0001968 fibronectin binding; GO:0003824 catalytic activity; GO:0004175 endopeptidase activity; GO:0004197 cysteine-type endopeptidase activity; GO:0004252 serine-type endopeptidase activity; GO:0005488 binding; GO:0005515 protein binding; GO:0005518 collagen binding; GO:0008233 peptidase activity; GO:0008234 cysteine-type peptidase activity; GO:0008236 serine-type peptidase activity; GO:001678…	PF08246; PF00112	Cathepsin propeptide inhibitor domain (I29); Papain family cysteine protease	O	KOG1543	Cysteine proteinase Cathepsin L
P07947	Tyrosine-protein kinase Yes OS=Homo sapiens OX=9606 GN=YES1 PE=1 SV=3	YES1	1.514	Up	60.801	21.7	7	4	4	4	3	1.20457	0.795432	cytoplasm,mitochondria	K05705	YES1; tyrosine-protein kinase Yes [EC:2.7.10.2]	hsa04520 Adherens junction	GO:0001101 response to acid chemical; GO:0001932 regulation of protein phosphorylation; GO:0001934 positive regulation of protein phosphorylation; GO:0002252 immune effector process; GO:0002253 activation of immune response; GO:0002376 immune system process; GO:0002429 immune response-activating cell surface receptor signaling pathway; GO:0002431 Fc receptor mediated stimulatory signaling pathway…	GO:0005622 intracellular; GO:0005623 cell; GO:0005737 cytoplasm; GO:0005794 Golgi apparatus; GO:0005815 microtubule organizing center; GO:0005829 cytosol; GO:0005856 cytoskeleton; GO:0005884 actin filament; GO:0005886 plasma membrane; GO:0009898 cytoplasmic side of plasma membrane; GO:0012505 endomembrane system; GO:0015629 actin cytoskeleton; GO:0015630 microtubule cytoskeleton; GO:0016020 membr…	GO:0001784 phosphotyrosine residue binding; GO:0003824 catalytic activity; GO:0004672 protein kinase activity; GO:0004713 protein tyrosine kinase activity; GO:0004715 non-membrane spanning protein tyrosine kinase activity; GO:0005102 signaling receptor binding; GO:0005154 epidermal growth factor receptor binding; GO:0005488 binding; GO:0005515 protein binding; GO:0016301 kinase activity; GO:00167…	PF00018; PF00017; PF07714	SH3 domain; SH2 domain; Protein tyrosine kinase	T	KOG0197	Tyrosine kinases
P07992	DNA excision repair protein ERCC-1 OS=Homo sapiens OX=9606 GN=ERCC1 PE=1 SV=1	ERCC1	3.412	Up	32.562	13.5	3	3	3	2	3	1.54665	0.453351	nucleus	K10849	ERCC1; DNA excision repair protein ERCC-1	hsa03460 Fanconi anemia pathway; hsa01524 Platinum drug resistance; hsa03420 Nucleotide excision repair	GO:0000003 reproduction; GO:0000710 meiotic mismatch repair; GO:0000720 pyrimidine dimer repair by nucleotide-excision repair; GO:0000722 telomere maintenance via recombination; GO:0000723 telomere maintenance; GO:0000726 non-recombinational repair; GO:0001302 replicative cell aging; GO:0001325 formation of extrachromosomal circular DNA; GO:0001775 cell activation; GO:0002200 somatic diversificat…	GO:0000109 nucleotide-excision repair complex; GO:0000110 nucleotide-excision repair factor 1 complex; GO:0000228 nuclear chromosome; GO:0000428 DNA-directed RNA polymerase complex; GO:0000781 chromosome, telomeric region; GO:0000784 nuclear chromosome, telomeric region; GO:0005622 intracellular; GO:0005623 cell; GO:0005634 nucleus; GO:0005654 nucleoplasm; GO:0005667 transcription regulator compl…	GO:0000014 single-stranded DNA endodeoxyribonuclease activity; GO:0001085 RNA polymerase II transcription factor binding; GO:0001091 RNA polymerase II general transcription initiation factor binding; GO:0001094 TFIID-class transcription factor complex binding; GO:0001098 basal transcription machinery binding; GO:0001099 basal RNA polymerase II transcription machinery binding; GO:0003676 nucleic a…			L	KOG2841	Structure-specific endonuclease ERCC1-XPF, ERCC1 component
P08047	Transcription factor Sp1 OS=Homo sapiens OX=9606 GN=SP1 PE=1 SV=3	SP1	1.696	Up	80.692	8	4	4	4	4	4	1.25807	0.741934	nucleus	K04684	SP1; transcription factor Sp1	hsa05017 Spinocerebellar ataxia; hsa05224 Breast cancer; hsa05016 Huntington disease; hsa04350 TGF-beta signaling pathway; hsa04928 Parathyroid hormone synthesis, secretion and action; hsa05200 Pathways in cancer; hsa05202 Transcriptional misregulation in cancer; hsa05415 Diabetic cardiomyopathy; hsa05163 Human cytomegalovirus infection; hsa05231 Choline metabolism in cancer; hsa04927 Cortisol sy…	GO:0000003 reproduction; GO:0001501 skeletal system development; GO:0001503 ossification; GO:0001654 eye development; GO:0001701 in utero embryonic development; GO:0001824 blastocyst development; GO:0001825 blastocyst formation; GO:0001829 trophectodermal cell differentiation; GO:0001889 liver development; GO:0001890 placenta development; GO:0001892 embryonic placenta development; GO:0001936 regu…	GO:0000228 nuclear chromosome; GO:0000785 chromatin; GO:0000790 nuclear chromatin; GO:0005622 intracellular; GO:0005623 cell; GO:0005634 nucleus; GO:0005654 nucleoplasm; GO:0005694 chromosome; GO:0005737 cytoplasm; GO:0017053 transcription repressor complex; GO:0031974 membrane-enclosed lumen; GO:0031981 nuclear lumen; GO:0032991 protein-containing complex; GO:0032993 protein-DNA complex; GO:0043…	GO:0000976 transcription regulatory region sequence-specific DNA binding; GO:0000977 RNA polymerase II transcription regulatory region sequence-specific DNA binding; GO:0000978 RNA polymerase II cis-regulatory region sequence-specific DNA binding; GO:0000981 DNA-binding transcription factor activity, RNA polymerase II-specific; GO:0000987 cis-regulatory region sequence-specific DNA binding; GO:00…	PF00096	Zinc finger, C2H2 type	K	KOG1721	FOG: Zn-finger
P08648	Integrin alpha-5 OS=Homo sapiens OX=9606 GN=ITGA5 PE=1 SV=2	ITGA5	0.621	Down	114.54	14.7	10	10	10	4	8	0.766172	1.23383	nucleus	K06484	ITGA5; integrin alpha 5	hsa05410 Hypertrophic cardiomyopathy; hsa04510 Focal adhesion; hsa05412 Arrhythmogenic right ventricular cardiomyopathy; hsa05131 Shigellosis; hsa05100 Bacterial invasion of epithelial cells; hsa04810 Regulation of actin cytoskeleton; hsa04512 ECM-receptor interaction; hsa04145 Phagosome; hsa05168 Herpes simplex virus 1 infection; hsa05165 Human papillomavirus infection; hsa05133 Pertussis; hsa05…	GO:0001525 angiogenesis; GO:0001568 blood vessel development; GO:0001704 formation of primary germ layer; GO:0001706 endoderm formation; GO:0001932 regulation of protein phosphorylation; GO:0001934 positive regulation of protein phosphorylation; GO:0001944 vasculature development; GO:0002009 morphogenesis of an epithelium; GO:0002011 morphogenesis of an epithelial sheet; GO:0002376 immune system …	GO:0001726 ruffle; GO:0005622 intracellular; GO:0005623 cell; GO:0005737 cytoplasm; GO:0005783 endoplasmic reticulum; GO:0005794 Golgi apparatus; GO:0005886 plasma membrane; GO:0005887 integral component of plasma membrane; GO:0005912 adherens junction; GO:0005925 focal adhesion; GO:0008305 integrin complex; GO:0009897 external side of plasma membrane; GO:0009986 cell surface; GO:0012505 endomemb…	GO:0005102 signaling receptor binding; GO:0005126 cytokine receptor binding; GO:0005154 epidermal growth factor receptor binding; GO:0005161 platelet-derived growth factor receptor binding; GO:0005172 vascular endothelial growth factor receptor binding; GO:0005178 integrin binding; GO:0005488 binding; GO:0005515 protein binding; GO:0043184 vascular endothelial growth factor receptor 2 binding; GO…			W	KOG3637	Vitronectin receptor, alpha subunit
P08754	Guanine nucleotide-binding protein G(i) subunit alpha-3 OS=Homo sapiens OX=9606 GN=GNAI3 PE=1 SV=3	GNAI3	1.552	Up	40.532	48	13	7	13	13	12	1.21629	0.783705	cytoplasm	K04630	GNAI; guanine nucleotide-binding protein G(i) subunit alpha	hsa04923 Regulation of lipolysis in adipocytes; hsa04360 Axon guidance; hsa05200 Pathways in cancer; hsa04935 Growth hormone synthesis, secretion and action; hsa04371 Apelin signaling pathway; hsa04261 Adrenergic signaling in cardiomyocytes; hsa05012 Parkinson disease; hsa04914 Progesterone-mediated oocyte maturation; hsa04071 Sphingolipid signaling pathway; hsa04934 Cushing syndrome; hsa05034 Al…	GO:0006139 nucleobase-containing compound metabolic process; GO:0006163 purine nucleotide metabolic process; GO:0006457 protein folding; GO:0006725 cellular aromatic compound metabolic process; GO:0006753 nucleoside phosphate metabolic process; GO:0006793 phosphorus metabolic process; GO:0006796 phosphate-containing compound metabolic process; GO:0006807 nitrogen compound metabolic process; GO:00…	GO:0000139 Golgi membrane; GO:0005622 intracellular; GO:0005623 cell; GO:0005634 nucleus; GO:0005730 nucleolus; GO:0005737 cytoplasm; GO:0005794 Golgi apparatus; GO:0005813 centrosome; GO:0005815 microtubule organizing center; GO:0005834 heterotrimeric G-protein complex; GO:0005856 cytoskeleton; GO:0005886 plasma membrane; GO:0005938 cell cortex; GO:0009898 cytoplasmic side of plasma membrane; GO…	GO:0000166 nucleotide binding; GO:0000287 magnesium ion binding; GO:0001664 G protein-coupled receptor binding; GO:0001882 nucleoside binding; GO:0001883 purine nucleoside binding; GO:0003824 catalytic activity; GO:0003924 GTPase activity; GO:0005102 signaling receptor binding; GO:0005488 binding; GO:0005515 protein binding; GO:0005525 GTP binding; GO:0016462 pyrophosphatase activity; GO:0016787 …	PF00503	G-protein alpha subunit	DT	KOG0082	G-protein alpha subunit (small G protein superfamily)
P08962	CD63 antigen OS=Homo sapiens OX=9606 GN=CD63 PE=1 SV=2	CD63	9.204	Up	25.636	16.8	3	3	3	3	2	1.80399	0.196009	plasma membrane	K06497	CD63; CD63 antigen	hsa04142 Lysosome; hsa05205 Proteoglycans in cancer	GO:0001775 cell activation; GO:0002090 regulation of receptor internalization; GO:0002092 positive regulation of receptor internalization; GO:0002252 immune effector process; GO:0002263 cell activation involved in immune response; GO:0002274 myeloid leukocyte activation; GO:0002275 myeloid cell activation involved in immune response; GO:0002283 neutrophil activation involved in immune response; G…	GO:0000323 lytic vacuole; GO:0005576 extracellular region; GO:0005615 extracellular space; GO:0005622 intracellular; GO:0005623 cell; GO:0005737 cytoplasm; GO:0005764 lysosome; GO:0005765 lysosomal membrane; GO:0005766 primary lysosome; GO:0005768 endosome; GO:0005770 late endosome; GO:0005771 multivesicular body; GO:0005773 vacuole; GO:0005774 vacuolar membrane; GO:0005886 plasma membrane; GO:00…	GO:0005488 binding; GO:0044877 protein-containing complex binding;			U	KOG3882	Tetraspanin family integral membrane protein
P09110	3-ketoacyl-CoA thiolase, peroxisomal OS=Homo sapiens OX=9606 GN=ACAA1 PE=1 SV=2	ACAA1	1.915	Up	44.292	47.9	12	12	12	11	8	1.31388	0.686124	mitochondria	K07513	ACAA1; acetyl-CoA acyltransferase 1 [EC:2.3.1.16]	hsa00592 alpha-Linolenic acid metabolism; hsa03320 PPAR signaling pathway; hsa00071 Fatty acid degradation; hsa01040 Biosynthesis of unsaturated fatty acids; hsa04146 Peroxisome; hsa00280 Valine, leucine and isoleucine degradation; hsa01212 Fatty acid metabolism; hsa01100 Metabolic pathways	GO:0000038 very long-chain fatty acid metabolic process; GO:0001676 long-chain fatty acid metabolic process; GO:0001775 cell activation; GO:0002252 immune effector process; GO:0002263 cell activation involved in immune response; GO:0002274 myeloid leukocyte activation; GO:0002275 myeloid cell activation involved in immune response; GO:0002283 neutrophil activation involved in immune response; GO:…	GO:0005576 extracellular region; GO:0005622 intracellular; GO:0005623 cell; GO:0005737 cytoplasm; GO:0005777 peroxisome; GO:0005782 peroxisomal matrix; GO:0005829 cytosol; GO:0012505 endomembrane system; GO:0030141 secretory granule; GO:0031410 cytoplasmic vesicle; GO:0031907 microbody lumen; GO:0031974 membrane-enclosed lumen; GO:0031982 vesicle; GO:0031983 vesicle lumen; GO:0034774 secretory gr…	GO:0003824 catalytic activity; GO:0003985 acetyl-CoA C-acetyltransferase activity; GO:0003988 acetyl-CoA C-acyltransferase activity; GO:0003997 acyl-CoA oxidase activity; GO:0008410 CoA-transferase activity; GO:0008775 acetate CoA-transferase activity; GO:0016401 palmitoyl-CoA oxidase activity; GO:0016407 acetyltransferase activity; GO:0016408 C-acyltransferase activity; GO:0016453 C-acetyltransf…	PF00108; PF02803	Thiolase, N-terminal domain; Thiolase, C-terminal domain	I	KOG1389	3-oxoacyl CoA thiolase
P09382	Galectin-1 OS=Homo sapiens OX=9606 GN=LGALS1 PE=1 SV=2	LGALS1	0.515	Down	14.716	51.1	5	5	5	4	5	0.680165	1.31984	extracellular	K06830			GO:0001678 cellular glucose homeostasis; GO:0001775 cell activation; GO:0002252 immune effector process; GO:0002263 cell activation involved in immune response; GO:0002285 lymphocyte activation involved in immune response; GO:0002312 B cell activation involved in immune response; GO:0002313 mature B cell differentiation involved in immune response; GO:0002317 plasma cell differentiation; GO:00023…	GO:0005576 extracellular region; GO:0005615 extracellular space; GO:0005622 intracellular; GO:0005623 cell; GO:0005634 nucleus; GO:0005737 cytoplasm; GO:0005783 endoplasmic reticulum; GO:0005788 endoplasmic reticulum lumen; GO:0005829 cytosol; GO:0009986 cell surface; GO:0012505 endomembrane system; GO:0031974 membrane-enclosed lumen; GO:0043226 organelle; GO:0043227 membrane-bounded organelle; G…	GO:0005488 binding; GO:0005515 protein binding; GO:0005534 galactose binding; GO:0030246 carbohydrate binding; GO:0030395 lactose binding; GO:0036094 small molecule binding; GO:0042802 identical protein binding; GO:0042803 protein homodimerization activity; GO:0043236 laminin binding; GO:0046983 protein dimerization activity; GO:0048029 monosaccharide binding; GO:0048030 disaccharide binding; GO:…	PF00337	Galactoside-binding lectin	W	KOG3587	Galectin, galactose-binding lectin
P09874	Poly [ADP-ribose] polymerase 1 OS=Homo sapiens OX=9606 GN=PARP1 PE=1 SV=4	PARP1	1.544	Up	113.08	61	60	60	60	56	53	1.21393	0.786066	nucleus	K24070	PARP1; poly [ADP-ribose] polymerase 1 [EC:2.4.2.30]	hsa04064 NF-kappa B signaling pathway; hsa04210 Apoptosis; hsa03410 Base excision repair; hsa04217 Necroptosis; hsa05415 Diabetic cardiomyopathy	GO:0000002 mitochondrial genome maintenance; GO:0000122 negative regulation of transcription by RNA polymerase II; GO:0000302 response to reactive oxygen species; GO:0000303 response to superoxide; GO:0000305 response to oxygen radical; GO:0000715 nucleotide-excision repair, DNA damage recognition; GO:0000723 telomere maintenance; GO:0000724 double-strand break repair via homologous recombination…	GO:0005622 intracellular; GO:0005623 cell; GO:0005634 nucleus; GO:0005635 nuclear envelope; GO:0005654 nucleoplasm; GO:0005667 transcription regulator complex; GO:0005730 nucleolus; GO:0005737 cytoplasm; GO:0005739 mitochondrion; GO:0012505 endomembrane system; GO:0031967 organelle envelope; GO:0031974 membrane-enclosed lumen; GO:0031975 envelope; GO:0031981 nuclear lumen; GO:0032991 protein-cont…	GO:0000166 nucleotide binding; GO:0000976 transcription regulatory region sequence-specific DNA binding; GO:0000977 RNA polymerase II transcription regulatory region sequence-specific DNA binding; GO:0000981 DNA-binding transcription factor activity, RNA polymerase II-specific; GO:0001067 regulatory region nucleic acid binding; GO:0001228 DNA-binding transcription activator activity, RNA polymera…	PF00645; PF08063; PF05406; PF02877	Poly(ADP-ribose) polymerase and DNA-Ligase Zn-finger region; PADR1 (NUC008) domain; WGR domain; Poly(ADP-ribose) polymerase, regulatory domain	KLO	KOG1037	NAD+ ADP-ribosyltransferase Parp, required for poly-ADP ribosylation of nuclear proteins
P0CG12	Decreased expression in renal and prostate cancer protein OS=Homo sapiens OX=9606 GN=DERPC PE=1 SV=1	DERPC	0.592	Down	51.391	6.9	2	2	2	2	2	0.743457	1.25654	nucleus				GO:0000070 mitotic sister chromatid segregation; GO:0000278 mitotic cell cycle; GO:0000280 nuclear division; GO:0000819 sister chromatid segregation; GO:0006275 regulation of DNA replication; GO:0006996 organelle organization; GO:0007049 cell cycle; GO:0007059 chromosome segregation; GO:0007062 sister chromatid cohesion; GO:0007064 mitotic sister chromatid cohesion; GO:0009889 regulation of biosy…	GO:0005622 intracellular; GO:0005623 cell; GO:0005634 nucleus; GO:0005654 nucleoplasm; GO:0005694 chromosome; GO:0031390 Ctf18 RFC-like complex; GO:0031974 membrane-enclosed lumen; GO:0031981 nuclear lumen; GO:0032991 protein-containing complex; GO:0043226 organelle; GO:0043227 membrane-bounded organelle; GO:0043228 non-membrane-bounded organelle; GO:0043229 intracellular organelle; GO:0043231 in…
P10301	Ras-related protein R-Ras OS=Homo sapiens OX=9606 GN=RRAS PE=1 SV=1	RRAS	0.563	Down	23.48	32.1	5	4	4	3	4	0.720633	1.27937	nucleus	K07829	RRAS; Ras-related protein R-Ras	hsa04014 Ras signaling pathway; hsa04072 Phospholipase D signaling pathway; hsa04140 Autophagy - animal; hsa04360 Axon guidance; hsa04371 Apelin signaling pathway; hsa05132 Salmonella infection; hsa04810 Regulation of actin cytoskeleton; hsa04024 cAMP signaling pathway; hsa04137 Mitophagy - animal; hsa04218 Cellular senescence; hsa05205 Proteoglycans in cancer; hsa04015 Rap1 signaling pathway; hs…	GO:0001932 regulation of protein phosphorylation; GO:0002376 immune system process; GO:0002520 immune system development; GO:0002521 leukocyte differentiation; GO:0007154 cell communication; GO:0007165 signal transduction; GO:0007264 small GTPase mediated signal transduction; GO:0007265 Ras protein signal transduction; GO:0007275 multicellular organism development; GO:0009653 anatomical structure…	GO:0005622 intracellular; GO:0005623 cell; GO:0005737 cytoplasm; GO:0005829 cytosol; GO:0005886 plasma membrane; GO:0016020 membrane; GO:0071944 cell periphery;	GO:0000166 nucleotide binding; GO:0001882 nucleoside binding; GO:0001883 purine nucleoside binding; GO:0003824 catalytic activity; GO:0003924 GTPase activity; GO:0005488 binding; GO:0016462 pyrophosphatase activity; GO:0016787 hydrolase activity; GO:0016817 hydrolase activity, acting on acid anhydrides; GO:0016818 hydrolase activity, acting on acid anhydrides, in phosphorus-containing anhydrides;…	PF00071	Ras family	S	KOG0395	Ras-related GTPase
P10412	Histone H1.4 OS=Homo sapiens OX=9606 GN=H1-4 PE=1 SV=2	H1-4	1.956	Up	21.865	32.9	9	2	9	8	8	1.32337	0.676625	nucleus	K11275			GO:0000122 negative regulation of transcription by RNA polymerase II; GO:0006323 DNA packaging; GO:0006325 chromatin organization; GO:0006333 chromatin assembly or disassembly; GO:0006355 regulation of transcription, DNA-templated; GO:0006357 regulation of transcription by RNA polymerase II; GO:0006464 cellular protein modification process; GO:0006479 protein methylation; GO:0006807 nitrogen comp…	GO:0000228 nuclear chromosome; GO:0000785 chromatin; GO:0000790 nuclear chromatin; GO:0000791 euchromatin; GO:0005622 intracellular; GO:0005623 cell; GO:0005634 nucleus; GO:0005694 chromosome; GO:0005719 nuclear euchromatin; GO:0031974 membrane-enclosed lumen; GO:0031981 nuclear lumen; GO:0035327 transcriptionally active chromatin; GO:0043226 organelle; GO:0043227 membrane-bounded organelle; GO:0…	GO:0003676 nucleic acid binding; GO:0003677 DNA binding; GO:0003682 chromatin binding; GO:0005488 binding; GO:0031490 chromatin DNA binding; GO:0097159 organic cyclic compound binding; GO:1901363 heterocyclic compound binding;	PF00538	linker histone H1 and H5 family	B	KOG4012	Histone H1
P10515	Dihydrolipoyllysine-residue acetyltransferase component of pyruvate dehydrogenase complex, mitochondrial OS=Homo sapiens OX=9606 GN=DLAT PE=1 SV=3	DLAT	1.899	Up	68.996	43.3	19	19	19	18	17	1.31022	0.689782	mitochondria	K00627	DLAT; pyruvate dehydrogenase E2 component (dihydrolipoamide acetyltransferase) [EC:2.3.1.12]	hsa00620 Pyruvate metabolism; hsa00010 Glycolysis / Gluconeogenesis; hsa01200 Carbon metabolism; hsa00020 Citrate cycle (TCA cycle); hsa01100 Metabolic pathways	GO:0006082 organic acid metabolic process; GO:0006084 acetyl-CoA metabolic process; GO:0006085 acetyl-CoA biosynthetic process; GO:0006086 acetyl-CoA biosynthetic process from pyruvate; GO:0006090 pyruvate metabolic process; GO:0006139 nucleobase-containing compound metabolic process; GO:0006163 purine nucleotide metabolic process; GO:0006164 purine nucleotide biosynthetic process; GO:0006637 acy…	GO:0005622 intracellular; GO:0005623 cell; GO:0005737 cytoplasm; GO:0005739 mitochondrion; GO:0005759 mitochondrial matrix; GO:0005967 mitochondrial pyruvate dehydrogenase complex; GO:0031974 membrane-enclosed lumen; GO:0032991 protein-containing complex; GO:0043209 myelin sheath; GO:0043226 organelle; GO:0043227 membrane-bounded organelle; GO:0043229 intracellular organelle; GO:0043231 intracell…	GO:0000166 nucleotide binding; GO:0003824 catalytic activity; GO:0004742 dihydrolipoyllysine-residue acetyltransferase activity; GO:0005488 binding; GO:0005515 protein binding; GO:0016407 acetyltransferase activity; GO:0016417 S-acyltransferase activity; GO:0016418 S-acetyltransferase activity; GO:0016740 transferase activity; GO:0016746 transferase activity, transferring acyl groups; GO:0016747 …	PF00364; PF00198	Biotin-requiring enzyme; 2-oxoacid dehydrogenases acyltransferase (catalytic domain)	C	KOG0557	Dihydrolipoamide acetyltransferase
P10586	Receptor-type tyrosine-protein phosphatase F OS=Homo sapiens OX=9606 GN=PTPRF PE=1 SV=2	PTPRF	1.766	Up	212.88	25.2	29	26	29	26	18	1.27681	0.723191	plasma membrane	K05695	PTPRF; receptor-type tyrosine-protein phosphatase F [EC:3.1.3.48]	hsa04520 Adherens junction; hsa04514 Cell adhesion molecules; hsa04910 Insulin signaling pathway; hsa04931 Insulin resistance	GO:0001959 regulation of cytokine-mediated signaling pathway; GO:0001960 negative regulation of cytokine-mediated signaling pathway; GO:0006464 cellular protein modification process; GO:0006470 protein dephosphorylation; GO:0006793 phosphorus metabolic process; GO:0006796 phosphate-containing compound metabolic process; GO:0006807 nitrogen compound metabolic process; GO:0006928 movement of cell o…	GO:0005622 intracellular; GO:0005623 cell; GO:0005737 cytoplasm; GO:0005768 endosome; GO:0005886 plasma membrane; GO:0005887 integral component of plasma membrane; GO:0012505 endomembrane system; GO:0016020 membrane; GO:0016021 integral component of membrane; GO:0030424 axon; GO:0030426 growth cone; GO:0030427 site of polarized growth; GO:0031224 intrinsic component of membrane; GO:0031226 intrin…	GO:0003824 catalytic activity; GO:0004721 phosphoprotein phosphatase activity; GO:0004725 protein tyrosine phosphatase activity; GO:0004888 transmembrane signaling receptor activity; GO:0005001 transmembrane receptor protein tyrosine phosphatase activity; GO:0005102 signaling receptor binding; GO:0005158 insulin receptor binding; GO:0005488 binding; GO:0005515 protein binding; GO:0005539 glycosam…	PF07679; PF00041; PF00102	Immunoglobulin I-set domain; Fibronectin type III domain; Protein-tyrosine phosphatase	T	KOG4228	Protein tyrosine phosphatase
P10606	Cytochrome c oxidase subunit 5B, mitochondrial OS=Homo sapiens OX=9606 GN=COX5B PE=1 SV=2	COX5B	2.266	Up	13.696	40.3	5	5	5	3	5	1.38754	0.61246	mitochondria	K02265	COX5B; cytochrome c oxidase subunit 5b	hsa04932 Non-alcoholic fatty liver disease; hsa05208 Chemical carcinogenesis - reactive oxygen species; hsa05016 Huntington disease; hsa00190 Oxidative phosphorylation; hsa05415 Diabetic cardiomyopathy; hsa05012 Parkinson disease; hsa05010 Alzheimer disease; hsa04260 Cardiac muscle contraction; hsa04714 Thermogenesis; hsa05022 Pathways of neurodegeneration - multiple diseases; hsa05014 Amyotrophi…	GO:0006091 generation of precursor metabolites and energy; GO:0006119 oxidative phosphorylation; GO:0006123 mitochondrial electron transport, cytochrome c to oxygen; GO:0006139 nucleobase-containing compound metabolic process; GO:0006163 purine nucleotide metabolic process; GO:0006164 purine nucleotide biosynthetic process; GO:0006725 cellular aromatic compound metabolic process; GO:0006753 nucle…	GO:0005622 intracellular; GO:0005623 cell; GO:0005737 cytoplasm; GO:0005739 mitochondrion; GO:0005740 mitochondrial envelope; GO:0005743 mitochondrial inner membrane; GO:0005746 mitochondrial respirasome; GO:0005751 mitochondrial respiratory chain complex IV; GO:0016020 membrane; GO:0019866 organelle inner membrane; GO:0031090 organelle membrane; GO:0031966 mitochondrial membrane; GO:0031967 orga…	GO:0003824 catalytic activity; GO:0004129 cytochrome-c oxidase activity; GO:0005215 transporter activity; GO:0008324 cation transmembrane transporter activity; GO:0009055 electron transfer activity; GO:0015002 heme-copper terminal oxidase activity; GO:0015075 ion transmembrane transporter activity; GO:0015077 monovalent inorganic cation transmembrane transporter activity; GO:0015078 proton transm…	PF01215	Cytochrome c oxidase subunit Vb	C	KOG3352	Cytochrome c oxidase, subunit Vb/COX4
P10619	Lysosomal protective protein OS=Homo sapiens OX=9606 GN=CTSA PE=1 SV=2	CTSA	1.894	Up	54.465	10.2	4	4	4	3	4	1.30882	0.691175	extracellular	K13289	CTSA; cathepsin A (carboxypeptidase C) [EC:3.4.16.5]	hsa04142 Lysosome; hsa04614 Renin-angiotensin system	GO:0001775 cell activation; GO:0002252 immune effector process; GO:0002263 cell activation involved in immune response; GO:0002274 myeloid leukocyte activation; GO:0002275 myeloid cell activation involved in immune response; GO:0002283 neutrophil activation involved in immune response; GO:0002366 leukocyte activation involved in immune response; GO:0002376 immune system process; GO:0002443 leukoc…	GO:0000323 lytic vacuole; GO:0005576 extracellular region; GO:0005622 intracellular; GO:0005623 cell; GO:0005634 nucleus; GO:0005654 nucleoplasm; GO:0005737 cytoplasm; GO:0005764 lysosome; GO:0005766 primary lysosome; GO:0005773 vacuole; GO:0005775 vacuolar lumen; GO:0005783 endoplasmic reticulum; GO:0012505 endomembrane system; GO:0030141 secretory granule; GO:0031410 cytoplasmic vesicle; GO:003…	GO:0003824 catalytic activity; GO:0004180 carboxypeptidase activity; GO:0004185 serine-type carboxypeptidase activity; GO:0004308 exo-alpha-sialidase activity; GO:0004553 hydrolase activity, hydrolyzing O-glycosyl compounds; GO:0008047 enzyme activator activity; GO:0008233 peptidase activity; GO:0008236 serine-type peptidase activity; GO:0008238 exopeptidase activity; GO:0016787 hydrolase activit…	PF00450	Serine carboxypeptidase	O	KOG1282	Serine carboxypeptidases (lysosomal cathepsin A)
P10620	Microsomal glutathione S-transferase 1 OS=Homo sapiens OX=9606 GN=MGST1 PE=1 SV=1	MGST1	2.413	Up	17.598	27.1	3	3	3	3	2	1.41397	0.586027	cytoplasm,nucleus	K00799	GST; glutathione S-transferase [EC:2.5.1.18]	hsa05204 Chemical carcinogenesis - DNA adducts; hsa00480 Glutathione metabolism; hsa05208 Chemical carcinogenesis - reactive oxygen species; hsa00982 Drug metabolism - cytochrome P450; hsa05200 Pathways in cancer; hsa05207 Chemical carcinogenesis - receptor activation; hsa05418 Fluid shear stress and atherosclerosis; hsa05225 Hepatocellular carcinoma; hsa00983 Drug metabolism - other enzymes; hsa…	GO:0000003 reproduction; GO:0001775 cell activation; GO:0002237 response to molecule of bacterial origin; GO:0002252 immune effector process; GO:0002263 cell activation involved in immune response; GO:0002274 myeloid leukocyte activation; GO:0002275 myeloid cell activation involved in immune response; GO:0002283 neutrophil activation involved in immune response; GO:0002366 leukocyte activation in…	GO:0000323 lytic vacuole; GO:0005622 intracellular; GO:0005623 cell; GO:0005634 nucleus; GO:0005737 cytoplasm; GO:0005739 mitochondrion; GO:0005740 mitochondrial envelope; GO:0005741 mitochondrial outer membrane; GO:0005764 lysosome; GO:0005765 lysosomal membrane; GO:0005766 primary lysosome; GO:0005773 vacuole; GO:0005774 vacuolar membrane; GO:0005777 peroxisome; GO:0005778 peroxisomal membrane;…	GO:0003824 catalytic activity; GO:0004364 glutathione transferase activity; GO:0004601 peroxidase activity; GO:0004602 glutathione peroxidase activity; GO:0005488 binding; GO:0005515 protein binding; GO:0016209 antioxidant activity; GO:0016491 oxidoreductase activity; GO:0016684 oxidoreductase activity, acting on peroxide as acceptor; GO:0016740 transferase activity; GO:0016765 transferase activi…
P10636	Microtubule-associated protein tau OS=Homo sapiens OX=9606 GN=MAPT PE=1 SV=5	MAPT	0.337	Down	78.927	18.7	8	8	8	3	7	0.503593	1.49641	nucleus	K04380	MAPT; microtubule-associated protein tau	hsa05022 Pathways of neurodegeneration - multiple diseases; hsa05012 Parkinson disease; hsa04010 MAPK signaling pathway; hsa05010 Alzheimer disease	GO:0000003 reproduction; GO:0000226 microtubule cytoskeleton organization; GO:0000302 response to reactive oxygen species; GO:0000902 cell morphogenesis; GO:0000904 cell morphogenesis involved in differentiation; GO:0001558 regulation of cell growth; GO:0001764 neuron migration; GO:0001774 microglial cell activation; GO:0001775 cell activation; GO:0002274 myeloid leukocyte activation; GO:0002376 …	GO:0005576 extracellular region; GO:0005622 intracellular; GO:0005623 cell; GO:0005634 nucleus; GO:0005654 nucleoplasm; GO:0005737 cytoplasm; GO:0005739 mitochondrion; GO:0005829 cytosol; GO:0005856 cytoskeleton; GO:0005874 microtubule; GO:0005875 microtubule associated complex; GO:0005886 plasma membrane; GO:0005929 cilium; GO:0005930 axoneme; GO:0009898 cytoplasmic side of plasma membrane; GO:0…	GO:0003676 nucleic acid binding; GO:0003677 DNA binding; GO:0003680 AT DNA binding; GO:0003690 double-stranded DNA binding; GO:0003697 single-stranded DNA binding; GO:0003723 RNA binding; GO:0003779 actin binding; GO:0005102 signaling receptor binding; GO:0005488 binding; GO:0005515 protein binding; GO:0005543 phospholipid binding; GO:0008017 microtubule binding; GO:0008092 cytoskeletal protein b…			Z	KOG2418	Microtubule-associated protein TAU
P10644	cAMP-dependent protein kinase type I-alpha regulatory subunit OS=Homo sapiens OX=9606 GN=PRKAR1A PE=1 SV=1	PRKAR1A	1.544	Up	42.981	34.1	10	10	10	8	10	1.21398	0.786017	nucleus	K04739	PRKAR; cAMP-dependent protein kinase regulator	hsa04910 Insulin signaling pathway	GO:0000003 reproduction; GO:0000280 nuclear division; GO:0001704 formation of primary germ layer; GO:0001707 mesoderm formation; GO:0001932 regulation of protein phosphorylation; GO:0001933 negative regulation of protein phosphorylation; GO:0001934 positive regulation of protein phosphorylation; GO:0002682 regulation of immune system process; GO:0002683 negative regulation of immune system proces…	GO:0005622 intracellular; GO:0005623 cell; GO:0005737 cytoplasm; GO:0005829 cytosol; GO:0005886 plasma membrane; GO:0005929 cilium; GO:0005952 cAMP-dependent protein kinase complex; GO:0016020 membrane; GO:0031588 nucleotide-activated protein kinase complex; GO:0031594 neuromuscular junction; GO:0032991 protein-containing complex; GO:0042995 cell projection; GO:0043226 organelle; GO:0044853 plasm…	GO:0000166 nucleotide binding; GO:0004857 enzyme inhibitor activity; GO:0004860 protein kinase inhibitor activity; GO:0004862 cAMP-dependent protein kinase inhibitor activity; GO:0005488 binding; GO:0005515 protein binding; GO:0008603 cAMP-dependent protein kinase regulator activity; GO:0017076 purine nucleotide binding; GO:0019207 kinase regulator activity; GO:0019210 kinase inhibitor activity; …	PF02197; PF00027	Regulatory subunit of type II PKA R-subunit; Cyclic nucleotide-binding domain	T	KOG1113	cAMP-dependent protein kinase types I and II, regulatory subunit
P10768	S-formylglutathione hydrolase OS=Homo sapiens OX=9606 GN=ESD PE=1 SV=2	ESD	0.639	Down	31.462	78	15	15	15	12	13	0.779707	1.22029	cytoplasm	K01070	frmB; S-formylglutathione hydrolase [EC:3.1.2.12]	hsa01200 Carbon metabolism; hsa01100 Metabolic pathways	GO:0006790 sulfur compound metabolic process; GO:0006807 nitrogen compound metabolic process; GO:0008152 metabolic process; GO:0009058 biosynthetic process; GO:0009987 cellular process; GO:0044237 cellular metabolic process; GO:0044249 cellular biosynthetic process; GO:0044272 sulfur compound biosynthetic process; GO:0071704 organic substance metabolic process; GO:1901564 organonitrogen compound …	GO:0005622 intracellular; GO:0005623 cell; GO:0005737 cytoplasm; GO:0005783 endoplasmic reticulum; GO:0005788 endoplasmic reticulum lumen; GO:0012505 endomembrane system; GO:0031974 membrane-enclosed lumen; GO:0043226 organelle; GO:0043227 membrane-bounded organelle; GO:0043229 intracellular organelle; GO:0043231 intracellular membrane-bounded organelle; GO:0043233 organelle lumen; GO:0070013 int…	GO:0003824 catalytic activity; GO:0005488 binding; GO:0005515 protein binding; GO:0016787 hydrolase activity; GO:0016788 hydrolase activity, acting on ester bonds; GO:0016790 thiolester hydrolase activity; GO:0018738 S-formylglutathione hydrolase activity; GO:0042802 identical protein binding; GO:0052689 carboxylic ester hydrolase activity;	PF00756	Putative esterase	S	KOG3101	Esterase D
P11216	Glycogen phosphorylase, brain form OS=Homo sapiens OX=9606 GN=PYGB PE=1 SV=5	PYGB	0.628	Down	96.695	42.2	27	21	23	17	23	0.771172	1.22883	cytoplasm	K00688	PYG; glycogen phosphorylase [EC:2.4.1.1]	hsa00500 Starch and sucrose metabolism; hsa04922 Glucagon signaling pathway; hsa04910 Insulin signaling pathway; hsa04217 Necroptosis; hsa04931 Insulin resistance; hsa01100 Metabolic pathways	GO:0000272 polysaccharide catabolic process; GO:0001775 cell activation; GO:0002252 immune effector process; GO:0002263 cell activation involved in immune response; GO:0002274 myeloid leukocyte activation; GO:0002275 myeloid cell activation involved in immune response; GO:0002283 neutrophil activation involved in immune response; GO:0002366 leukocyte activation involved in immune response; GO:000…	GO:0000323 lytic vacuole; GO:0005576 extracellular region; GO:0005622 intracellular; GO:0005623 cell; GO:0005737 cytoplasm; GO:0005764 lysosome; GO:0005766 primary lysosome; GO:0005773 vacuole; GO:0005775 vacuolar lumen; GO:0012505 endomembrane system; GO:0030141 secretory granule; GO:0030424 axon; GO:0031410 cytoplasmic vesicle; GO:0031974 membrane-enclosed lumen; GO:0031982 vesicle; GO:0031983 …	GO:0003824 catalytic activity; GO:0004645 1,4-alpha-oligoglucan phosphorylase activity; GO:0005488 binding; GO:0005515 protein binding; GO:0008144 drug binding; GO:0008184 glycogen phosphorylase activity; GO:0016740 transferase activity; GO:0016757 transferase activity, transferring glycosyl groups; GO:0016758 transferase activity, transferring hexosyl groups; GO:0019842 vitamin binding; GO:00301…			G	KOG2099	Glycogen phosphorylase
P11233	Ras-related protein Ral-A OS=Homo sapiens OX=9606 GN=RALA PE=1 SV=1	RALA	0.379	Down	23.567	27.2	5	3	3	2	3	0.549192	1.45081	cytoplasm	K07834	RALA; Ras-related protein Ral-A	hsa04014 Ras signaling pathway; hsa05132 Salmonella infection; hsa04072 Phospholipase D signaling pathway; hsa05210 Colorectal cancer; hsa04015 Rap1 signaling pathway; hsa05200 Pathways in cancer; hsa05212 Pancreatic cancer	GO:0001838 embryonic epithelial tube formation; GO:0001841 neural tube formation; GO:0001843 neural tube closure; GO:0002009 morphogenesis of an epithelium; GO:0006464 cellular protein modification process; GO:0006468 protein phosphorylation; GO:0006793 phosphorus metabolic process; GO:0006796 phosphate-containing compound metabolic process; GO:0006807 nitrogen compound metabolic process; GO:0006…	GO:0005622 intracellular; GO:0005623 cell; GO:0005737 cytoplasm; GO:0005829 cytosol; GO:0005886 plasma membrane; GO:0009986 cell surface; GO:0012506 vesicle membrane; GO:0016020 membrane; GO:0030659 cytoplasmic vesicle membrane; GO:0031090 organelle membrane; GO:0031410 cytoplasmic vesicle; GO:0031982 vesicle; GO:0032153 cell division site; GO:0032154 cleavage furrow; GO:0043209 myelin sheath; GO…	GO:0000166 nucleotide binding; GO:0001664 G protein-coupled receptor binding; GO:0001882 nucleoside binding; GO:0001883 purine nucleoside binding; GO:0003824 catalytic activity; GO:0003924 GTPase activity; GO:0004672 protein kinase activity; GO:0004713 protein tyrosine kinase activity; GO:0005102 signaling receptor binding; GO:0005488 binding; GO:0005515 protein binding; GO:0005525 GTP binding; G…	PF00071	Ras family	U	KOG0395	Ras-related GTPase
P11234	Ras-related protein Ral-B OS=Homo sapiens OX=9606 GN=RALB PE=1 SV=1	RALB	0.372	Down	23.408	24.3	6	4	6	6	5	0.542321	1.45768	cytoplasm	K07835	RALB; Ras-related protein Ral-B	hsa04014 Ras signaling pathway; hsa04072 Phospholipase D signaling pathway; hsa05210 Colorectal cancer; hsa04015 Rap1 signaling pathway; hsa05200 Pathways in cancer; hsa05212 Pancreatic cancer	GO:0001928 regulation of exocyst assembly; GO:0001932 regulation of protein phosphorylation; GO:0001934 positive regulation of protein phosphorylation; GO:0006464 cellular protein modification process; GO:0006468 protein phosphorylation; GO:0006793 phosphorus metabolic process; GO:0006796 phosphate-containing compound metabolic process; GO:0006807 nitrogen compound metabolic process; GO:0006950 r…	GO:0005622 intracellular; GO:0005623 cell; GO:0005737 cytoplasm; GO:0005829 cytosol; GO:0005886 plasma membrane; GO:0016020 membrane; GO:0030496 midbody; GO:0071944 cell periphery;	GO:0000166 nucleotide binding; GO:0001882 nucleoside binding; GO:0001883 purine nucleoside binding; GO:0003824 catalytic activity; GO:0003924 GTPase activity; GO:0004672 protein kinase activity; GO:0004713 protein tyrosine kinase activity; GO:0005488 binding; GO:0005515 protein binding; GO:0005525 GTP binding; GO:0016301 kinase activity; GO:0016462 pyrophosphatase activity; GO:0016740 transferase…	PF00071	Ras family	U	KOG0395	Ras-related GTPase
P11413	Glucose-6-phosphate 1-dehydrogenase OS=Homo sapiens OX=9606 GN=G6PD PE=1 SV=4	G6PD	2.083	Up	59.256	56.1	24	24	24	21	19	1.35129	0.648705	cytoplasm	K00036	G6PD; glucose-6-phosphate 1-dehydrogenase [EC:1.1.1.49 1.1.1.363]	hsa00480 Glutathione metabolism; hsa01200 Carbon metabolism; hsa00030 Pentose phosphate pathway; hsa05415 Diabetic cardiomyopathy; hsa05230 Central carbon metabolism in cancer; hsa01100 Metabolic pathways	GO:0001558 regulation of cell growth; GO:0001816 cytokine production; GO:0001990 regulation of systemic arterial blood pressure by hormone; GO:0001998 angiotensin-mediated vasoconstriction involved in regulation of systemic arterial blood pressure; GO:0002033 angiotensin-mediated vasodilation involved in regulation of systemic arterial blood pressure; GO:0002034 regulation of blood vessel diamete…	GO:0005622 intracellular; GO:0005623 cell; GO:0005634 nucleus; GO:0005737 cytoplasm; GO:0005829 cytosol; GO:0005886 plasma membrane; GO:0009898 cytoplasmic side of plasma membrane; GO:0016020 membrane; GO:0043226 organelle; GO:0043227 membrane-bounded organelle; GO:0043229 intracellular organelle; GO:0043231 intracellular membrane-bounded organelle; GO:0071944 cell periphery; GO:0098552 side of m…	GO:0000166 nucleotide binding; GO:0003824 catalytic activity; GO:0004345 glucose-6-phosphate dehydrogenase activity; GO:0005488 binding; GO:0005515 protein binding; GO:0005536 glucose binding; GO:0016491 oxidoreductase activity; GO:0016614 oxidoreductase activity, acting on CH-OH group of donors; GO:0016616 oxidoreductase activity, acting on the CH-OH group of donors, NAD or NADP as acceptor; GO:…	PF00479; PF02781	Glucose-6-phosphate dehydrogenase, NAD binding domain; Glucose-6-phosphate dehydrogenase, C-terminal domain	G	KOG0563	Glucose-6-phosphate 1-dehydrogenase
P11766	Alcohol dehydrogenase class-3 OS=Homo sapiens OX=9606 GN=ADH5 PE=1 SV=4	ADH5	0.592	Down	39.724	47.6	13	13	13	13	9	0.743834	1.25617	cytoplasm	K00121	frmA; S-(hydroxymethyl)glutathione dehydrogenase / alcohol dehydrogenase [EC:1.1.1.284 1.1.1.1]	hsa04936 Alcoholic liver disease; hsa00071 Fatty acid degradation; hsa00830 Retinol metabolism; hsa00982 Drug metabolism - cytochrome P450; hsa00620 Pyruvate metabolism; hsa00350 Tyrosine metabolism; hsa00010 Glycolysis / Gluconeogenesis; hsa01200 Carbon metabolism; hsa00980 Metabolism of xenobiotics by cytochrome P450; hsa01100 Metabolic pathways	GO:0001523 retinoid metabolic process; GO:0002237 response to molecule of bacterial origin; GO:0003008 system process; GO:0003013 circulatory system process; GO:0003016 respiratory system process; GO:0006066 alcohol metabolic process; GO:0006067 ethanol metabolic process; GO:0006068 ethanol catabolic process; GO:0006069 ethanol oxidation; GO:0006081 cellular aldehyde metabolic process; GO:0006091…	GO:0005622 intracellular; GO:0005623 cell; GO:0005634 nucleus; GO:0005737 cytoplasm; GO:0005739 mitochondrion; GO:0005829 cytosol; GO:0043226 organelle; GO:0043227 membrane-bounded organelle; GO:0043229 intracellular organelle; GO:0043231 intracellular membrane-bounded organelle;	GO:0003824 catalytic activity; GO:0004022 alcohol dehydrogenase (NAD+) activity; GO:0004029 aldehyde dehydrogenase (NAD+) activity; GO:0005488 binding; GO:0005504 fatty acid binding; GO:0005515 protein binding; GO:0008270 zinc ion binding; GO:0008289 lipid binding; GO:0009055 electron transfer activity; GO:0016491 oxidoreductase activity; GO:0016614 oxidoreductase activity, acting on CH-OH group …	PF08240	Alcohol dehydrogenase GroES-like domain	Q	KOG0022	Alcohol dehydrogenase, class III
P12830	Cadherin-1 OS=Homo sapiens OX=9606 GN=CDH1 PE=1 SV=3	CDH1	0.422	Down	97.455	5.2	3	3	3	2	3	0.593935	1.40606	peroxisome	K05689	CDH1; cadherin 1, type 1, E-cadherin	hsa05216 Thyroid cancer; hsa05200 Pathways in cancer; hsa05213 Endometrial cancer; hsa04371 Apelin signaling pathway; hsa05100 Bacterial invasion of epithelial cells; hsa04520 Adherens junction; hsa04390 Hippo signaling pathway; hsa04015 Rap1 signaling pathway; hsa04514 Cell adhesion molecules; hsa05226 Gastric cancer; hsa05218 Melanoma; hsa05219 Bladder cancer	GO:0000003 reproduction; GO:0000902 cell morphogenesis; GO:0000904 cell morphogenesis involved in differentiation; GO:0001101 response to acid chemical; GO:0001701 in utero embryonic development; GO:0001824 blastocyst development; GO:0001825 blastocyst formation; GO:0001829 trophectodermal cell differentiation; GO:0001890 placenta development; GO:0001893 maternal placenta development; GO:0002064 …	GO:0005576 extracellular region; GO:0005622 intracellular; GO:0005623 cell; GO:0005737 cytoplasm; GO:0005768 endosome; GO:0005794 Golgi apparatus; GO:0005802 trans-Golgi network; GO:0005856 cytoskeleton; GO:0005886 plasma membrane; GO:0005901 caveola; GO:0005911 cell-cell junction; GO:0005912 adherens junction; GO:0009898 cytoplasmic side of plasma membrane; GO:0009986 cell surface; GO:0012505 en…	GO:0005488 binding; GO:0005509 calcium ion binding; GO:0005515 protein binding; GO:0008013 beta-catenin binding; GO:0008092 cytoskeletal protein binding; GO:0019899 enzyme binding; GO:0019902 phosphatase binding; GO:0019903 protein phosphatase binding; GO:0019904 protein domain specific binding; GO:0030506 ankyrin binding; GO:0032794 GTPase activating protein binding; GO:0042802 identical protein…	PF08758; PF00028	Cadherin prodomain like; Cadherin domain	S	KOG3594	FOG: Cadherin repeats
P12955	Xaa-Pro dipeptidase OS=Homo sapiens OX=9606 GN=PEPD PE=1 SV=3	PEPD	0.582	Down	54.548	43.6	16	16	16	9	14	0.735885	1.26412	cytoplasm,nucleus	K14213			GO:0006082 organic acid metabolic process; GO:0006508 proteolysis; GO:0006520 cellular amino acid metabolic process; GO:0006807 nitrogen compound metabolic process; GO:0008152 metabolic process; GO:0009987 cellular process; GO:0019538 protein metabolic process; GO:0019752 carboxylic acid metabolic process; GO:0043170 macromolecule metabolic process; GO:0043436 oxoacid metabolic process; GO:004423…	GO:0005622 intracellular; GO:0005623 cell; GO:0005634 nucleus; GO:0005654 nucleoplasm; GO:0031974 membrane-enclosed lumen; GO:0031981 nuclear lumen; GO:0043226 organelle; GO:0043227 membrane-bounded organelle; GO:0043229 intracellular organelle; GO:0043231 intracellular membrane-bounded organelle; GO:0043233 organelle lumen; GO:0070013 intracellular organelle lumen;	GO:0003824 catalytic activity; GO:0004180 carboxypeptidase activity; GO:0004181 metallocarboxypeptidase activity; GO:0008233 peptidase activity; GO:0008235 metalloexopeptidase activity; GO:0008237 metallopeptidase activity; GO:0008238 exopeptidase activity; GO:0016787 hydrolase activity; GO:0070011 peptidase activity, acting on L-amino acid peptides; GO:0140096 catalytic activity, acting on a pro…	PF05195; PF00557	Aminopeptidase P, N-terminal domain; Metallopeptidase family M24	E	KOG2737	Putative metallopeptidase
P13196	5-aminolevulinate synthase, nonspecific, mitochondrial OS=Homo sapiens OX=9606 GN=ALAS1 PE=1 SV=2	ALAS1	0.432	Down	70.58	29.1	11	11	11	7	9	0.603483	1.39652	mitochondria	K00643	E2.3.1.37; 5-aminolevulinate synthase [EC:2.3.1.37]	hsa00260 Glycine, serine and threonine metabolism; hsa00860 Porphyrin metabolism; hsa01240 Biosynthesis of cofactors; hsa01100 Metabolic pathways	GO:0001666 response to hypoxia; GO:0006725 cellular aromatic compound metabolic process; GO:0006778 porphyrin-containing compound metabolic process; GO:0006779 porphyrin-containing compound biosynthetic process; GO:0006783 heme biosynthetic process; GO:0006807 nitrogen compound metabolic process; GO:0006950 response to stress; GO:0006996 organelle organization; GO:0007005 mitochondrion organizati…	GO:0005622 intracellular; GO:0005623 cell; GO:0005634 nucleus; GO:0005654 nucleoplasm; GO:0005737 cytoplasm; GO:0005739 mitochondrion; GO:0005759 mitochondrial matrix; GO:0005829 cytosol; GO:0031974 membrane-enclosed lumen; GO:0031981 nuclear lumen; GO:0043226 organelle; GO:0043227 membrane-bounded organelle; GO:0043229 intracellular organelle; GO:0043231 intracellular membrane-bounded organelle;…	GO:0003824 catalytic activity; GO:0003870 5-aminolevulinate synthase activity; GO:0005488 binding; GO:0005515 protein binding; GO:0016410 N-acyltransferase activity; GO:0016740 transferase activity; GO:0016746 transferase activity, transferring acyl groups; GO:0016747 transferase activity, transferring acyl groups other than amino-acyl groups; GO:0016748 succinyltransferase activity; GO:0016749 N…	PF09029; PF00155	5-aminolevulinate synthase presequence; Aminotransferase class I and II	H	KOG1360	5-aminolevulinate synthase
P13284	Gamma-interferon-inducible lysosomal thiol reductase OS=Homo sapiens OX=9606 GN=IFI30 PE=1 SV=3	IFI30	0.245	Down	27.963	12	2	2	2	2	2	0.393892	1.60611	extracellular	K08059	IFI30; interferon, gamma-inducible protein 30	hsa04612 Antigen processing and presentation	GO:0002376 immune system process; GO:0002474 antigen processing and presentation of peptide antigen via MHC class I; GO:0002478 antigen processing and presentation of exogenous peptide antigen; GO:0002495 antigen processing and presentation of peptide antigen via MHC class II; GO:0002504 antigen processing and presentation of peptide or polysaccharide antigen via MHC class II; GO:0006950 response…	GO:0000323 lytic vacuole; GO:0005576 extracellular region; GO:0005622 intracellular; GO:0005623 cell; GO:0005737 cytoplasm; GO:0005764 lysosome; GO:0005773 vacuole; GO:0005775 vacuolar lumen; GO:0005829 cytosol; GO:0030054 cell junction; GO:0031974 membrane-enclosed lumen; GO:0043202 lysosomal lumen; GO:0043226 organelle; GO:0043227 membrane-bounded organelle; GO:0043229 intracellular organelle; …	GO:0003824 catalytic activity; GO:0015036 disulfide oxidoreductase activity; GO:0016491 oxidoreductase activity; GO:0016667 oxidoreductase activity, acting on a sulfur group of donors;			O	KOG3160	Gamma-interferon inducible lysosomal thiol reductase
P13473	Lysosome-associated membrane glycoprotein 2 OS=Homo sapiens OX=9606 GN=LAMP2 PE=1 SV=2	LAMP2	2.228	Up	44.96	15.4	6	6	6	6	5	1.3805	0.619496	extracellular	K06528	LAMP1_2; lysosomal-associated membrane protein 1/2	hsa04142 Lysosome; hsa04145 Phagosome; hsa05152 Tuberculosis; hsa04140 Autophagy - animal	GO:0001775 cell activation; GO:0002252 immune effector process; GO:0002263 cell activation involved in immune response; GO:0002274 myeloid leukocyte activation; GO:0002275 myeloid cell activation involved in immune response; GO:0002283 neutrophil activation involved in immune response; GO:0002366 leukocyte activation involved in immune response; GO:0002376 immune system process; GO:0002443 leukoc…	GO:0000323 lytic vacuole; GO:0000421 autophagosome membrane; GO:0005576 extracellular region; GO:0005615 extracellular space; GO:0005622 intracellular; GO:0005623 cell; GO:0005737 cytoplasm; GO:0005764 lysosome; GO:0005765 lysosomal membrane; GO:0005766 primary lysosome; GO:0005767 secondary lysosome; GO:0005768 endosome; GO:0005770 late endosome; GO:0005773 vacuole; GO:0005774 vacuolar membrane;…	GO:0005488 binding; GO:0005515 protein binding; GO:0019899 enzyme binding; GO:0019904 protein domain specific binding;			S	KOG4818	Lysosomal-associated membrane protein
P13693	Translationally-controlled tumor protein OS=Homo sapiens OX=9606 GN=TPT1 PE=1 SV=1	TPT1	0.64	Down	19.595	29.1	5	5	5	5	4	0.780736	1.21926	cytoplasm,nucleus				GO:0000003 reproduction; GO:0007276 gamete generation; GO:0007283 spermatogenesis; GO:0008283 cell population proliferation; GO:0009966 regulation of signal transduction; GO:0009968 negative regulation of signal transduction; GO:0009987 cellular process; GO:0010646 regulation of cell communication; GO:0010648 negative regulation of cell communication; GO:0010941 regulation of cell death; GO:00198…	GO:0005622 intracellular; GO:0005623 cell; GO:0005634 nucleus; GO:0005654 nucleoplasm; GO:0005737 cytoplasm; GO:0005768 endosome; GO:0005770 late endosome; GO:0005771 multivesicular body; GO:0005829 cytosol; GO:0012505 endomembrane system; GO:0031410 cytoplasmic vesicle; GO:0031974 membrane-enclosed lumen; GO:0031981 nuclear lumen; GO:0031982 vesicle; GO:0043226 organelle; GO:0043227 membrane-bou…	GO:0005488 binding; GO:0005509 calcium ion binding; GO:0005515 protein binding; GO:0008017 microtubule binding; GO:0008092 cytoskeletal protein binding; GO:0008134 transcription factor binding; GO:0015631 tubulin binding; GO:0043167 ion binding; GO:0043169 cation binding; GO:0046872 metal ion binding;	PF00838	Translationally controlled tumour protein	DZ	KOG1727	Microtubule-binding protein (translationally controlled tumor protein)
P14174	Macrophage migration inhibitory factor OS=Homo sapiens OX=9606 GN=MIF PE=1 SV=4	MIF	1.682	Up	12.476	69.6	6	6	6	6	6	1.25425	0.745745	cytoplasm,nucleus	K07253	MIF; phenylpyruvate tautomerase [EC:5.3.2.1]	hsa00350 Tyrosine metabolism; hsa00360 Phenylalanine metabolism; hsa01100 Metabolic pathways	GO:0000003 reproduction; GO:0000302 response to reactive oxygen species; GO:0001516 prostaglandin biosynthetic process; GO:0001666 response to hypoxia; GO:0001775 cell activation; GO:0001817 regulation of cytokine production; GO:0001819 positive regulation of cytokine production; GO:0001932 regulation of protein phosphorylation; GO:0001934 positive regulation of protein phosphorylation; GO:000194…	GO:0005576 extracellular region; GO:0005615 extracellular space; GO:0005622 intracellular; GO:0005623 cell; GO:0005634 nucleus; GO:0005654 nucleoplasm; GO:0005737 cytoplasm; GO:0005829 cytosol; GO:0009986 cell surface; GO:0012505 endomembrane system; GO:0030141 secretory granule; GO:0031410 cytoplasmic vesicle; GO:0031974 membrane-enclosed lumen; GO:0031981 nuclear lumen; GO:0031982 vesicle; GO:0…	GO:0002020 protease binding; GO:0003824 catalytic activity; GO:0004167 dopachrome isomerase activity; GO:0005102 signaling receptor binding; GO:0005125 cytokine activity; GO:0005126 cytokine receptor binding; GO:0005488 binding; GO:0005515 protein binding; GO:0016853 isomerase activity; GO:0016860 intramolecular oxidoreductase activity; GO:0016862 intramolecular oxidoreductase activity, interconv…	PF01187	Macrophage migration inhibitory factor (MIF)	V	KOG1759	Macrophage migration inhibitory factor
P14373	Zinc finger protein RFP OS=Homo sapiens OX=9606 GN=TRIM27 PE=1 SV=1	TRIM27	0.655	Down	58.489	26.9	10	10	10	8	7	0.791303	1.2087	nucleus	K12009			GO:0000003 reproduction; GO:0000122 negative regulation of transcription by RNA polymerase II; GO:0000209 protein polyubiquitination; GO:0001816 cytokine production; GO:0001817 regulation of cytokine production; GO:0001818 negative regulation of cytokine production; GO:0001932 regulation of protein phosphorylation; GO:0001933 negative regulation of protein phosphorylation; GO:0002376 immune syste…	GO:0001650 fibrillar center; GO:0005622 intracellular; GO:0005623 cell; GO:0005634 nucleus; GO:0005635 nuclear envelope; GO:0005654 nucleoplasm; GO:0005730 nucleolus; GO:0005737 cytoplasm; GO:0005768 endosome; GO:0005829 cytosol; GO:0012505 endomembrane system; GO:0016020 membrane; GO:0031090 organelle membrane; GO:0031410 cytoplasmic vesicle; GO:0031965 nuclear membrane; GO:0031967 organelle env…	GO:0003676 nucleic acid binding; GO:0003824 catalytic activity; GO:0004842 ubiquitin-protein transferase activity; GO:0005488 binding; GO:0005515 protein binding; GO:0016740 transferase activity; GO:0019787 ubiquitin-like protein transferase activity; GO:0042802 identical protein binding; GO:0043167 ion binding; GO:0043169 cation binding; GO:0046872 metal ion binding; GO:0061630 ubiquitin protein…	PF00643	B-box zinc finger	O	KOG2177	Predicted E3 ubiquitin ligase
P14927	Cytochrome b-c1 complex subunit 7 OS=Homo sapiens OX=9606 GN=UQCRB PE=1 SV=2	UQCRB	2.138	Up	13.53	43.2	6	6	6	4	6	1.36255	0.637446	nucleus	K00417	QCR7; ubiquinol-cytochrome c reductase subunit 7	hsa04932 Non-alcoholic fatty liver disease; hsa05208 Chemical carcinogenesis - reactive oxygen species; hsa05016 Huntington disease; hsa00190 Oxidative phosphorylation; hsa05415 Diabetic cardiomyopathy; hsa05012 Parkinson disease; hsa05010 Alzheimer disease; hsa04260 Cardiac muscle contraction; hsa04714 Thermogenesis; hsa05022 Pathways of neurodegeneration - multiple diseases; hsa05014 Amyotrophi…	GO:0006091 generation of precursor metabolites and energy; GO:0006119 oxidative phosphorylation; GO:0006122 mitochondrial electron transport, ubiquinol to cytochrome c; GO:0006139 nucleobase-containing compound metabolic process; GO:0006163 purine nucleotide metabolic process; GO:0006725 cellular aromatic compound metabolic process; GO:0006753 nucleoside phosphate metabolic process; GO:0006793 ph…	GO:0005622 intracellular; GO:0005623 cell; GO:0005737 cytoplasm; GO:0005739 mitochondrion; GO:0005740 mitochondrial envelope; GO:0005743 mitochondrial inner membrane; GO:0005746 mitochondrial respirasome; GO:0005750 mitochondrial respiratory chain complex III; GO:0016020 membrane; GO:0019866 organelle inner membrane; GO:0031090 organelle membrane; GO:0031966 mitochondrial membrane; GO:0031967 org…				C	KOG3440	Ubiquinol cytochrome c reductase, subunit QCR7
P15151	Poliovirus receptor OS=Homo sapiens OX=9606 GN=PVR PE=1 SV=2	PVR	1.913	Up	45.302	11.3	3	3	3	2	3	1.31347	0.686525	plasma membrane	K06539	PVR; poliovirus receptor	hsa04514 Cell adhesion molecules	GO:0001910 regulation of leukocyte mediated cytotoxicity; GO:0001912 positive regulation of leukocyte mediated cytotoxicity; GO:0001914 regulation of T cell mediated cytotoxicity; GO:0001916 positive regulation of T cell mediated cytotoxicity; GO:0002682 regulation of immune system process; GO:0002684 positive regulation of immune system process; GO:0002697 regulation of immune effector process; …	GO:0005576 extracellular region; GO:0005615 extracellular space; GO:0005622 intracellular; GO:0005623 cell; GO:0005737 cytoplasm; GO:0005886 plasma membrane; GO:0005887 integral component of plasma membrane; GO:0005911 cell-cell junction; GO:0005912 adherens junction; GO:0009986 cell surface; GO:0016020 membrane; GO:0016021 integral component of membrane; GO:0030054 cell junction; GO:0031224 intr…	GO:0005102 signaling receptor binding; GO:0005488 binding; GO:0005515 protein binding; GO:0038023 signaling receptor activity; GO:0042802 identical protein binding; GO:0042803 protein homodimerization activity; GO:0046983 protein dimerization activity; GO:0050839 cell adhesion molecule binding; GO:0060089 molecular transducer activity;	PF07686; PF08205	Immunoglobulin V-set domain; CD80-like C2-set immunoglobulin domain
P15529	Membrane cofactor protein OS=Homo sapiens OX=9606 GN=CD46 PE=1 SV=3	CD46	0.408	Down	43.747	8.9	3	3	3	2	3	0.579839	1.42016	plasma membrane	K04007	CD46; membrane cofactor protein	hsa04610 Complement and coagulation cascades; hsa05162 Measles	GO:0001816 cytokine production; GO:0001817 regulation of cytokine production; GO:0001819 positive regulation of cytokine production; GO:0002250 adaptive immune response; GO:0002252 immune effector process; GO:0002376 immune system process; GO:0002443 leukocyte mediated immunity; GO:0002449 lymphocyte mediated immunity; GO:0002456 T cell mediated immunity; GO:0002460 adaptive immune response based…	GO:0001669 acrosomal vesicle; GO:0002079 inner acrosomal membrane; GO:0002080 acrosomal membrane; GO:0005622 intracellular; GO:0005623 cell; GO:0005737 cytoplasm; GO:0005794 Golgi apparatus; GO:0005886 plasma membrane; GO:0005887 integral component of plasma membrane; GO:0009986 cell surface; GO:0012505 endomembrane system; GO:0012506 vesicle membrane; GO:0016020 membrane; GO:0016021 integral com…	GO:0001848 complement binding; GO:0005488 binding; GO:0005515 protein binding; GO:0038023 signaling receptor activity; GO:0045296 cadherin binding; GO:0050839 cell adhesion molecule binding; GO:0060089 molecular transducer activity;	PF00084	Sushi domain (SCR repeat)
P15586	N-acetylglucosamine-6-sulfatase OS=Homo sapiens OX=9606 GN=GNS PE=1 SV=3	GNS	1.537	Up	62.081	31.9	13	13	13	9	10	1.21166	0.788344	plasma membrane	K01137	GNS; N-acetylglucosamine-6-sulfatase [EC:3.1.6.14]	hsa00531 Glycosaminoglycan degradation; hsa04142 Lysosome; hsa01100 Metabolic pathways	GO:0001775 cell activation; GO:0002252 immune effector process; GO:0002263 cell activation involved in immune response; GO:0002274 myeloid leukocyte activation; GO:0002275 myeloid cell activation involved in immune response; GO:0002283 neutrophil activation involved in immune response; GO:0002366 leukocyte activation involved in immune response; GO:0002376 immune system process; GO:0002443 leukoc…	GO:0000323 lytic vacuole; GO:0005576 extracellular region; GO:0005622 intracellular; GO:0005623 cell; GO:0005737 cytoplasm; GO:0005764 lysosome; GO:0005766 primary lysosome; GO:0005773 vacuole; GO:0005775 vacuolar lumen; GO:0012505 endomembrane system; GO:0030141 secretory granule; GO:0031410 cytoplasmic vesicle; GO:0031974 membrane-enclosed lumen; GO:0031982 vesicle; GO:0031983 vesicle lumen; GO…	GO:0003824 catalytic activity; GO:0005488 binding; GO:0005539 glycosaminoglycan binding; GO:0008449 N-acetylglucosamine-6-sulfatase activity; GO:0008484 sulfuric ester hydrolase activity; GO:0016787 hydrolase activity; GO:0016788 hydrolase activity, acting on ester bonds; GO:0043167 ion binding; GO:0043168 anion binding; GO:0043199 sulfate binding; GO:0097367 carbohydrate derivative binding; GO:1…			G	KOG3731	Sulfatases
P16083	Ribosyldihydronicotinamide dehydrogenase [quinone] OS=Homo sapiens OX=9606 GN=NQO2 PE=1 SV=5	NQO2	1.719	Up	25.918	44.2	7	7	7	5	5	1.26431	0.735688	cytoplasm	K08071			GO:0006091 generation of precursor metabolites and energy; GO:0006805 xenobiotic metabolic process; GO:0008152 metabolic process; GO:0009410 response to xenobiotic stimulus; GO:0009987 cellular process; GO:0022900 electron transport chain; GO:0042221 response to chemical; GO:0044237 cellular metabolic process; GO:0050896 response to stimulus; GO:0051716 cellular response to stimulus; GO:0055114 o…	GO:0005622 intracellular; GO:0005623 cell; GO:0005634 nucleus; GO:0005654 nucleoplasm; GO:0005737 cytoplasm; GO:0005829 cytosol; GO:0031974 membrane-enclosed lumen; GO:0031981 nuclear lumen; GO:0043226 organelle; GO:0043227 membrane-bounded organelle; GO:0043229 intracellular organelle; GO:0043231 intracellular membrane-bounded organelle; GO:0043233 organelle lumen; GO:0070013 intracellular organ…	GO:0000166 nucleotide binding; GO:0001512 dihydronicotinamide riboside quinone reductase activity; GO:0003824 catalytic activity; GO:0005488 binding; GO:0005515 protein binding; GO:0008144 drug binding; GO:0008270 zinc ion binding; GO:0009055 electron transfer activity; GO:0016491 oxidoreductase activity; GO:0016661 oxidoreductase activity, acting on other nitrogenous compounds as donors; GO:0031…	PF02525	Flavodoxin-like fold
P16260	Graves disease carrier protein OS=Homo sapiens OX=9606 GN=SLC25A16 PE=1 SV=3	SLC25A16	0.251	Down	36.223	11.4	3	3	3	2	3	0.401872	1.59813	cytoplasm	K15084			GO:0006732 coenzyme metabolic process; GO:0006810 transport; GO:0006839 mitochondrial transport; GO:0008152 metabolic process; GO:0009058 biosynthetic process; GO:0009108 coenzyme biosynthetic process; GO:0009987 cellular process; GO:0044237 cellular metabolic process; GO:0044249 cellular biosynthetic process; GO:0051179 localization; GO:0051186 cofactor metabolic process; GO:0051188 cofactor bio…	GO:0005622 intracellular; GO:0005623 cell; GO:0005737 cytoplasm; GO:0005739 mitochondrion; GO:0005740 mitochondrial envelope; GO:0005743 mitochondrial inner membrane; GO:0016020 membrane; GO:0016021 integral component of membrane; GO:0019866 organelle inner membrane; GO:0031090 organelle membrane; GO:0031224 intrinsic component of membrane; GO:0031966 mitochondrial membrane; GO:0031967 organelle …	GO:0005215 transporter activity; GO:0015291 secondary active transmembrane transporter activity; GO:0015297 antiporter activity; GO:0022804 active transmembrane transporter activity; GO:0022857 transmembrane transporter activity;			C	KOG0752	Mitochondrial solute carrier protein
P16989	Y-box-binding protein 3 OS=Homo sapiens OX=9606 GN=YBX3 PE=1 SV=4	YBX3	0.444	Down	40.089	69.6	16	12	12	9	8	0.615291	1.38471	nucleus	K06099	CSDA; cold shock domain protein A	hsa04530 Tight junction	GO:0000003 reproduction; GO:0000122 negative regulation of transcription by RNA polymerase II; GO:0001701 in utero embryonic development; GO:0003006 developmental process involved in reproduction; GO:0006355 regulation of transcription, DNA-templated; GO:0006357 regulation of transcription by RNA polymerase II; GO:0006417 regulation of translation; GO:0006950 response to stress; GO:0006970 respon…	GO:0005622 intracellular; GO:0005623 cell; GO:0005634 nucleus; GO:0005737 cytoplasm; GO:0005829 cytosol; GO:0005911 cell-cell junction; GO:0005921 gap junction; GO:0005923 bicellular tight junction; GO:0030054 cell junction; GO:0043226 organelle; GO:0043227 membrane-bounded organelle; GO:0043229 intracellular organelle; GO:0043231 intracellular membrane-bounded organelle; GO:0043296 apical juncti…	GO:0000976 transcription regulatory region sequence-specific DNA binding; GO:0000977 RNA polymerase II transcription regulatory region sequence-specific DNA binding; GO:0000981 DNA-binding transcription factor activity, RNA polymerase II-specific; GO:0001067 regulatory region nucleic acid binding; GO:0001227 DNA-binding transcription repressor activity, RNA polymerase II-specific; GO:0003676 nucl…	PF00313	'Cold-shock' DNA-binding domain	K	KOG3070	Predicted RNA-binding protein containing PIN domain and invovled in translation or RNA processing
P17026	Zinc finger protein 22 OS=Homo sapiens OX=9606 GN=ZNF22 PE=1 SV=3	ZNF22	0.457	Down	25.915	31.2	6	6	6	3	5	0.627002	1.373	nucleus				GO:0006355 regulation of transcription, DNA-templated; GO:0006357 regulation of transcription by RNA polymerase II; GO:0007275 multicellular organism development; GO:0009653 anatomical structure morphogenesis; GO:0009887 animal organ morphogenesis; GO:0009889 regulation of biosynthetic process; GO:0010468 regulation of gene expression; GO:0010556 regulation of macromolecule biosynthetic process; …	GO:0005622 intracellular; GO:0005623 cell; GO:0005634 nucleus; GO:0005654 nucleoplasm; GO:0031974 membrane-enclosed lumen; GO:0031981 nuclear lumen; GO:0043226 organelle; GO:0043227 membrane-bounded organelle; GO:0043229 intracellular organelle; GO:0043231 intracellular membrane-bounded organelle; GO:0043233 organelle lumen; GO:0070013 intracellular organelle lumen;	GO:0000981 DNA-binding transcription factor activity, RNA polymerase II-specific; GO:0003676 nucleic acid binding; GO:0003677 DNA binding; GO:0003700 DNA-binding transcription factor activity; GO:0005488 binding; GO:0008270 zinc ion binding; GO:0043167 ion binding; GO:0043169 cation binding; GO:0046872 metal ion binding; GO:0046914 transition metal ion binding; GO:0097159 organic cyclic compound …	PF00096	Zinc finger, C2H2 type	K	KOG1721	FOG: Zn-finger
P17096	High mobility group protein HMG-I/HMG-Y OS=Homo sapiens OX=9606 GN=HMGA1 PE=1 SV=3	HMGA1	1.825	Up	11.676	32.7	3	3	3	3	3	1.29193	0.708071	nucleus	K09282			GO:0000003 reproduction; GO:0006139 nucleobase-containing compound metabolic process; GO:0006259 DNA metabolic process; GO:0006260 DNA replication; GO:0006261 DNA-dependent DNA replication; GO:0006268 DNA unwinding involved in DNA replication; GO:0006281 DNA repair; GO:0006284 base-excision repair; GO:0006323 DNA packaging; GO:0006325 chromatin organization; GO:0006333 chromatin assembly or disas…	GO:0000785 chromatin; GO:0000792 heterochromatin; GO:0005622 intracellular; GO:0005623 cell; GO:0005634 nucleus; GO:0005654 nucleoplasm; GO:0005667 transcription regulator complex; GO:0005694 chromosome; GO:0005737 cytoplasm; GO:0005829 cytosol; GO:0031974 membrane-enclosed lumen; GO:0031981 nuclear lumen; GO:0032991 protein-containing complex; GO:0035985 senescence-associated heterochromatin foc…	GO:0000976 transcription regulatory region sequence-specific DNA binding; GO:0000981 DNA-binding transcription factor activity, RNA polymerase II-specific; GO:0001067 regulatory region nucleic acid binding; GO:0001228 DNA-binding transcription activator activity, RNA polymerase II-specific; GO:0003676 nucleic acid binding; GO:0003677 DNA binding; GO:0003680 AT DNA binding; GO:0003682 chromatin bi…
P17174	Aspartate aminotransferase, cytoplasmic OS=Homo sapiens OX=9606 GN=GOT1 PE=1 SV=3	GOT1	1.509	Up	46.247	60.5	16	16	16	13	15	1.20284	0.79716	cytoplasm	K14454	GOT1; aspartate aminotransferase, cytoplasmic [EC:2.6.1.1]	hsa00270 Cysteine and methionine metabolism; hsa00250 Alanine, aspartate and glutamate metabolism; hsa00400 Phenylalanine, tyrosine and tryptophan biosynthesis; hsa00350 Tyrosine metabolism; hsa01210 2-Oxocarboxylic acid metabolism; hsa00360 Phenylalanine metabolism; hsa01200 Carbon metabolism; hsa00220 Arginine biosynthesis; hsa01230 Biosynthesis of amino acids; hsa01100 Metabolic pathways; hsa0…	GO:0003254 regulation of membrane depolarization; GO:0005975 carbohydrate metabolic process; GO:0005996 monosaccharide metabolic process; GO:0006006 glucose metabolic process; GO:0006066 alcohol metabolic process; GO:0006071 glycerol metabolic process; GO:0006082 organic acid metabolic process; GO:0006094 gluconeogenesis; GO:0006103 2-oxoglutarate metabolic process; GO:0006106 fumarate metabolic …	GO:0000323 lytic vacuole; GO:0005622 intracellular; GO:0005623 cell; GO:0005634 nucleus; GO:0005654 nucleoplasm; GO:0005737 cytoplasm; GO:0005764 lysosome; GO:0005773 vacuole; GO:0005829 cytosol; GO:0030424 axon; GO:0031974 membrane-enclosed lumen; GO:0031981 nuclear lumen; GO:0042995 cell projection; GO:0043005 neuron projection; GO:0043226 organelle; GO:0043227 membrane-bounded organelle; GO:00…	GO:0003824 catalytic activity; GO:0004069 L-aspartate:2-oxoglutarate aminotransferase activity; GO:0004609 phosphatidylserine decarboxylase activity; GO:0005488 binding; GO:0008483 transaminase activity; GO:0016740 transferase activity; GO:0016769 transferase activity, transferring nitrogenous groups; GO:0016829 lyase activity; GO:0016830 carbon-carbon lyase activity; GO:0016831 carboxy-lyase act…	PF00155	Aminotransferase class I and II	E	KOG1412	Aspartate aminotransferase/Glutamic oxaloacetic transaminase AAT2/GOT1
P19022	Cadherin-2 OS=Homo sapiens OX=9606 GN=CDH2 PE=1 SV=4	CDH2	3.774	Up	99.808	26.8	13	13	13	13	7	1.58106	0.418942	peroxisome	K06736	CDH2; cadherin 2, type 1, N-cadherin	hsa05412 Arrhythmogenic right ventricular cardiomyopathy; hsa04514 Cell adhesion molecules	GO:0001568 blood vessel development; GO:0001932 regulation of protein phosphorylation; GO:0001934 positive regulation of protein phosphorylation; GO:0001941 postsynaptic membrane organization; GO:0001944 vasculature development; GO:0002065 columnar/cuboidal epithelial cell differentiation; GO:0006464 cellular protein modification process; GO:0006807 nitrogen compound metabolic process; GO:0006928…	GO:0005622 intracellular; GO:0005623 cell; GO:0005737 cytoplasm; GO:0005783 endoplasmic reticulum; GO:0005788 endoplasmic reticulum lumen; GO:0005886 plasma membrane; GO:0005887 integral component of plasma membrane; GO:0005911 cell-cell junction; GO:0005912 adherens junction; GO:0005916 fascia adherens; GO:0009986 cell surface; GO:0012505 endomembrane system; GO:0014069 postsynaptic density; GO:…	GO:0005488 binding; GO:0005515 protein binding; GO:0008013 beta-catenin binding; GO:0019899 enzyme binding; GO:0019900 kinase binding; GO:0019901 protein kinase binding; GO:0019902 phosphatase binding; GO:0019903 protein phosphatase binding; GO:0042802 identical protein binding; GO:0044877 protein-containing complex binding; GO:0045294 alpha-catenin binding; GO:0045295 gamma-catenin binding; GO:0…	PF08758; PF00028	Cadherin prodomain like; Cadherin domain	T	KOG3594	FOG: Cadherin repeats
P19256	Lymphocyte function-associated antigen 3 OS=Homo sapiens OX=9606 GN=CD58 PE=1 SV=1	CD58	1.939	Up	28.147	10	2	2	2	2	2	1.31946	0.680539	plasma membrane	K06492	CD58; CD58 antigen	hsa04514 Cell adhesion molecules; hsa05169 Epstein-Barr virus infection	GO:0001775 cell activation; GO:0001817 regulation of cytokine production; GO:0001819 positive regulation of cytokine production; GO:0002252 immune effector process; GO:0002263 cell activation involved in immune response; GO:0002274 myeloid leukocyte activation; GO:0002275 myeloid cell activation involved in immune response; GO:0002283 neutrophil activation involved in immune response; GO:0002366 …	GO:0005622 intracellular; GO:0005623 cell; GO:0005737 cytoplasm; GO:0005886 plasma membrane; GO:0005887 integral component of plasma membrane; GO:0009986 cell surface; GO:0012505 endomembrane system; GO:0012506 vesicle membrane; GO:0016020 membrane; GO:0016021 integral component of membrane; GO:0030141 secretory granule; GO:0030659 cytoplasmic vesicle membrane; GO:0030667 secretory granule membra…	GO:0005102 signaling receptor binding; GO:0005488 binding; GO:0005515 protein binding;
P19367	Hexokinase-1 OS=Homo sapiens OX=9606 GN=HK1 PE=1 SV=3	HK1	0.553	Down	102.48	43.8	32	29	32	24	26	0.712192	1.28781	cytoplasm	K00844	HK; hexokinase [EC:2.7.1.1]	hsa00500 Starch and sucrose metabolism; hsa00524 Neomycin, kanamycin and gentamicin biosynthesis; hsa00052 Galactose metabolism; hsa04973 Carbohydrate digestion and absorption; hsa05131 Shigellosis; hsa04066 HIF-1 signaling pathway; hsa01250 Biosynthesis of nucleotide sugars; hsa00010 Glycolysis / Gluconeogenesis; hsa00051 Fructose and mannose metabolism; hsa01200 Carbon metabolism; hsa00520 Amin…	GO:0001678 cellular glucose homeostasis; GO:0001817 regulation of cytokine production; GO:0001819 positive regulation of cytokine production; GO:0002682 regulation of immune system process; GO:0002684 positive regulation of immune system process; GO:0002697 regulation of immune effector process; GO:0002699 positive regulation of immune effector process; GO:0002700 regulation of production of mole…	GO:0005622 intracellular; GO:0005623 cell; GO:0005737 cytoplasm; GO:0005739 mitochondrion; GO:0005740 mitochondrial envelope; GO:0005741 mitochondrial outer membrane; GO:0005829 cytosol; GO:0005886 plasma membrane; GO:0005901 caveola; GO:0005929 cilium; GO:0016020 membrane; GO:0019867 outer membrane; GO:0031090 organelle membrane; GO:0031514 motile cilium; GO:0031966 mitochondrial membrane; GO:00…	GO:0000166 nucleotide binding; GO:0003824 catalytic activity; GO:0004340 glucokinase activity; GO:0004396 hexokinase activity; GO:0004672 protein kinase activity; GO:0005488 binding; GO:0005515 protein binding; GO:0005524 ATP binding; GO:0005536 glucose binding; GO:0005539 glycosaminoglycan binding; GO:0008144 drug binding; GO:0008865 fructokinase activity; GO:0016301 kinase activity; GO:0016740 …	PF00349; PF03727	Hexokinase; Hexokinase	F	KOG1369	Hexokinase
P20073	Annexin A7 OS=Homo sapiens OX=9606 GN=ANXA7 PE=1 SV=3	ANXA7	0.565	Down	52.739	24.4	12	12	12	9	10	0.722364	1.27764	cytoplasm,nucleus	K17095	ANXA7_11; annexin A7/11	hsa05014 Amyotrophic lateral sclerosis	GO:0006873 cellular ion homeostasis; GO:0006874 cellular calcium ion homeostasis; GO:0006875 cellular metal ion homeostasis; GO:0006884 cell volume homeostasis; GO:0006914 autophagy; GO:0006950 response to stress; GO:0006970 response to osmotic stress; GO:0007599 hemostasis; GO:0007610 behavior; GO:0008152 metabolic process; GO:0008283 cell population proliferation; GO:0008360 regulation of cell …	GO:0005622 intracellular; GO:0005623 cell; GO:0005634 nucleus; GO:0005635 nuclear envelope; GO:0005737 cytoplasm; GO:0005783 endoplasmic reticulum; GO:0005789 endoplasmic reticulum membrane; GO:0005829 cytosol; GO:0005886 plasma membrane; GO:0012505 endomembrane system; GO:0012506 vesicle membrane; GO:0016020 membrane; GO:0030141 secretory granule; GO:0030659 cytoplasmic vesicle membrane; GO:0030…	GO:0005102 signaling receptor binding; GO:0005178 integrin binding; GO:0005488 binding; GO:0005515 protein binding; GO:0005543 phospholipid binding; GO:0005544 calcium-dependent phospholipid binding; GO:0008289 lipid binding; GO:0042802 identical protein binding; GO:0043167 ion binding; GO:0043168 anion binding; GO:0044877 protein-containing complex binding; GO:0048306 calcium-dependent protein b…			U	KOG0819	Annexin
P20226	TATA-box-binding protein OS=Homo sapiens OX=9606 GN=TBP PE=1 SV=2	TBP	1.53	Up	37.698	14.7	3	3	3	3	2	1.20937	0.790627	nucleus	K03120	TBP; transcription initiation factor TFIID TATA-box-binding protein	hsa03022 Basal transcription factors; hsa05017 Spinocerebellar ataxia; hsa05165 Human papillomavirus infection; hsa05016 Huntington disease; hsa05203 Viral carcinogenesis; hsa05166 Human T-cell leukemia virus 1 infection	GO:0006139 nucleobase-containing compound metabolic process; GO:0006351 transcription, DNA-templated; GO:0006352 DNA-templated transcription, initiation; GO:0006353 DNA-templated transcription, termination; GO:0006355 regulation of transcription, DNA-templated; GO:0006357 regulation of transcription by RNA polymerase II; GO:0006359 regulation of transcription by RNA polymerase III; GO:0006360 tra…	GO:0000120 RNA polymerase I transcription regulator complex; GO:0000228 nuclear chromosome; GO:0000428 DNA-directed RNA polymerase complex; GO:0000785 chromatin; GO:0000790 nuclear chromatin; GO:0000791 euchromatin; GO:0001939 female pronucleus; GO:0001940 male pronucleus; GO:0005622 intracellular; GO:0005623 cell; GO:0005634 nucleus; GO:0005654 nucleoplasm; GO:0005667 transcription regulator com…	GO:0000976 transcription regulatory region sequence-specific DNA binding; GO:0000977 RNA polymerase II transcription regulatory region sequence-specific DNA binding; GO:0000978 RNA polymerase II cis-regulatory region sequence-specific DNA binding; GO:0000981 DNA-binding transcription factor activity, RNA polymerase II-specific; GO:0000987 cis-regulatory region sequence-specific DNA binding; GO:00…	PF00352	Transcription factor TFIID (or TATA-binding protein, TBP)	K	KOG3302	TATA-box binding protein (TBP), component of TFIID and TFIIIB
P20336	Ras-related protein Rab-3A OS=Homo sapiens OX=9606 GN=RAB3A PE=1 SV=1	RAB3A	2.104	Up	24.984	28.2	4	3	4	4	2	1.35576	0.644237	cytoskeleton	K07882	RAB3A; Ras-related protein Rab-3A	hsa04721 Synaptic vesicle cycle; hsa04911 Insulin secretion	GO:0000902 cell morphogenesis; GO:0000904 cell morphogenesis involved in differentiation; GO:0001505 regulation of neurotransmitter levels; GO:0001775 cell activation; GO:0002252 immune effector process; GO:0002263 cell activation involved in immune response; GO:0002274 myeloid leukocyte activation; GO:0002275 myeloid cell activation involved in immune response; GO:0002283 neutrophil activation i…	GO:0001669 acrosomal vesicle; GO:0005622 intracellular; GO:0005623 cell; GO:0005737 cytoplasm; GO:0005768 endosome; GO:0005829 cytosol; GO:0005886 plasma membrane; GO:0008021 synaptic vesicle; GO:0012505 endomembrane system; GO:0012506 vesicle membrane; GO:0016020 membrane; GO:0030133 transport vesicle; GO:0030135 coated vesicle; GO:0030136 clathrin-coated vesicle; GO:0030141 secretory granule; G…	GO:0000166 nucleotide binding; GO:0001671 ATPase activator activity; GO:0001882 nucleoside binding; GO:0001883 purine nucleoside binding; GO:0003824 catalytic activity; GO:0003924 GTPase activity; GO:0005488 binding; GO:0005515 protein binding; GO:0005525 GTP binding; GO:0008022 protein C-terminus binding; GO:0008047 enzyme activator activity; GO:0008092 cytoskeletal protein binding; GO:0016462 p…	PF00071	Ras family	U	KOG0093	GTPase Rab3, small G protein superfamily
P20338	Ras-related protein Rab-4A OS=Homo sapiens OX=9606 GN=RAB4A PE=1 SV=3	RAB4A	1.641	Up	24.389	47.2	9	9	9	8	6	1.24278	0.757218	cytoplasm	K07879	RAB4A; Ras-related protein Rab-4A	hsa04144 Endocytosis	GO:0002376 immune system process; GO:0006629 lipid metabolic process; GO:0006644 phospholipid metabolic process; GO:0006650 glycerophospholipid metabolic process; GO:0006661 phosphatidylinositol biosynthetic process; GO:0006793 phosphorus metabolic process; GO:0006796 phosphate-containing compound metabolic process; GO:0008152 metabolic process; GO:0008610 lipid biosynthetic process; GO:0008654 p…	GO:0005576 extracellular region; GO:0005615 extracellular space; GO:0005622 intracellular; GO:0005623 cell; GO:0005737 cytoplasm; GO:0005768 endosome; GO:0005769 early endosome; GO:0010008 endosome membrane; GO:0012505 endomembrane system; GO:0012506 vesicle membrane; GO:0016020 membrane; GO:0030141 secretory granule; GO:0030659 cytoplasmic vesicle membrane; GO:0031090 organelle membrane; GO:0031…	GO:0000166 nucleotide binding; GO:0001882 nucleoside binding; GO:0001883 purine nucleoside binding; GO:0003824 catalytic activity; GO:0003924 GTPase activity; GO:0005488 binding; GO:0005525 GTP binding; GO:0016462 pyrophosphatase activity; GO:0016787 hydrolase activity; GO:0016817 hydrolase activity, acting on acid anhydrides; GO:0016818 hydrolase activity, acting on acid anhydrides, in phosphoru…	PF00071	Ras family	U	KOG0086	GTPase Rab4, small G protein superfamily
P20933	N(4)-(beta-N-acetylglucosaminyl)-L-asparaginase OS=Homo sapiens OX=9606 GN=AGA PE=1 SV=2	AGA	0.185	Down	37.208	9.5	2	2	2	2	2	0.312155	1.68785	extracellular	K01444	AGA; N4-(beta-N-acetylglucosaminyl)-L-asparaginase [EC:3.5.1.26]	hsa04142 Lysosome; hsa00511 Other glycan degradation	GO:0001775 cell activation; GO:0002252 immune effector process; GO:0002263 cell activation involved in immune response; GO:0002274 myeloid leukocyte activation; GO:0002275 myeloid cell activation involved in immune response; GO:0002283 neutrophil activation involved in immune response; GO:0002366 leukocyte activation involved in immune response; GO:0002376 immune system process; GO:0002443 leukoc…	GO:0000323 lytic vacuole; GO:0005576 extracellular region; GO:0005615 extracellular space; GO:0005622 intracellular; GO:0005623 cell; GO:0005737 cytoplasm; GO:0005764 lysosome; GO:0005766 primary lysosome; GO:0005773 vacuole; GO:0005775 vacuolar lumen; GO:0005783 endoplasmic reticulum; GO:0012505 endomembrane system; GO:0030141 secretory granule; GO:0031410 cytoplasmic vesicle; GO:0031974 membran…	GO:0003824 catalytic activity; GO:0003948 N4-(beta-N-acetylglucosaminyl)-L-asparaginase activity; GO:0005488 binding; GO:0005515 protein binding; GO:0016787 hydrolase activity; GO:0016810 hydrolase activity, acting on carbon-nitrogen (but not peptide) bonds; GO:0016811 hydrolase activity, acting on carbon-nitrogen (but not peptide) bonds, in linear amides; GO:0043621 protein self-association;	PF01112	Asparaginase	O	KOG1593	Asparaginase
P20936	Ras GTPase-activating protein 1 OS=Homo sapiens OX=9606 GN=RASA1 PE=1 SV=1	RASA1	0.345	Down	116.4	15.1	10	10	10	4	8	0.51311	1.48689	cytoplasm	K04352	RASA1; Ras GTPase-activating protein 1	hsa04014 Ras signaling pathway; hsa04360 Axon guidance; hsa04010 MAPK signaling pathway	GO:0000003 reproduction; GO:0000165 MAPK cascade; GO:0000278 mitotic cell cycle; GO:0000281 mitotic cytokinesis; GO:0000910 cytokinesis; GO:0001568 blood vessel development; GO:0001570 vasculogenesis; GO:0001932 regulation of protein phosphorylation; GO:0001934 positive regulation of protein phosphorylation; GO:0001944 vasculature development; GO:0001952 regulation of cell-matrix adhesion; GO:000…	GO:0005622 intracellular; GO:0005623 cell; GO:0005634 nucleus; GO:0005635 nuclear envelope; GO:0005737 cytoplasm; GO:0005829 cytosol; GO:0005886 plasma membrane; GO:0009898 cytoplasmic side of plasma membrane; GO:0012505 endomembrane system; GO:0016020 membrane; GO:0031090 organelle membrane; GO:0031224 intrinsic component of membrane; GO:0031226 intrinsic component of plasma membrane; GO:0031235…	GO:0001784 phosphotyrosine residue binding; GO:0003824 catalytic activity; GO:0003924 GTPase activity; GO:0005096 GTPase activator activity; GO:0005102 signaling receptor binding; GO:0005161 platelet-derived growth factor receptor binding; GO:0005488 binding; GO:0005515 protein binding; GO:0008047 enzyme activator activity; GO:0008134 transcription factor binding; GO:0008200 ion channel inhibitor…	PF00017; PF00018; PF00169; PF00168	SH2 domain; SH3 domain; PH domain; C2 domain	T	KOG3508	GTPase-activating protein
P21359	Neurofibromin OS=Homo sapiens OX=9606 GN=NF1 PE=1 SV=2	NF1	0.514	Down	319.37	6.9	14	14	14	5	12	0.679185	1.32082	nucleus	K08052	NF1; neurofibromin 1	hsa04014 Ras signaling pathway; hsa01521 EGFR tyrosine kinase inhibitor resistance; hsa04010 MAPK signaling pathway	GO:0000165 MAPK cascade; GO:0001503 ossification; GO:0001568 blood vessel development; GO:0001649 osteoblast differentiation; GO:0001654 eye development; GO:0001655 urogenital system development; GO:0001656 metanephros development; GO:0001666 response to hypoxia; GO:0001822 kidney development; GO:0001889 liver development; GO:0001932 regulation of protein phosphorylation; GO:0001933 negative regu…	GO:0005622 intracellular; GO:0005623 cell; GO:0005634 nucleus; GO:0005737 cytoplasm; GO:0005829 cytosol; GO:0005886 plasma membrane; GO:0009898 cytoplasmic side of plasma membrane; GO:0016020 membrane; GO:0030424 axon; GO:0030425 dendrite; GO:0031224 intrinsic component of membrane; GO:0031226 intrinsic component of plasma membrane; GO:0031235 intrinsic component of the cytoplasmic side of the pl…	GO:0005096 GTPase activator activity; GO:0005488 binding; GO:0005543 phospholipid binding; GO:0008047 enzyme activator activity; GO:0008289 lipid binding; GO:0008429 phosphatidylethanolamine binding; GO:0030234 enzyme regulator activity; GO:0030695 GTPase regulator activity; GO:0031210 phosphatidylcholine binding; GO:0043167 ion binding; GO:0043168 anion binding; GO:0043169 cation binding; GO:005…	PF13716	Divergent CRAL/TRIO domain	V	KOG1826	Ras GTPase activating protein RasGAP/neurofibromin
P24386	Rab proteins geranylgeranyltransferase component A 1 OS=Homo sapiens OX=9606 GN=CHM PE=1 SV=3	CHM	0.559	Down	73.475	17.2	7	6	7	3	6	0.717012	1.28299	cytoplasm	K23460			GO:0001568 blood vessel development; GO:0001944 vasculature development; GO:0003008 system process; GO:0006464 cellular protein modification process; GO:0006605 protein targeting; GO:0006612 protein targeting to membrane; GO:0006807 nitrogen compound metabolic process; GO:0006810 transport; GO:0006886 intracellular protein transport; GO:0007275 multicellular organism development; GO:0007600 senso…	GO:0005622 intracellular; GO:0005623 cell; GO:0005737 cytoplasm; GO:0005829 cytosol; GO:0005968 Rab-protein geranylgeranyltransferase complex; GO:0032991 protein-containing complex; GO:1902494 catalytic complex; GO:1990234 transferase complex;	GO:0003824 catalytic activity; GO:0004659 prenyltransferase activity; GO:0004661 protein geranylgeranyltransferase activity; GO:0004663 Rab geranylgeranyltransferase activity; GO:0005488 binding; GO:0005515 protein binding; GO:0008318 protein prenyltransferase activity; GO:0016740 transferase activity; GO:0016765 transferase activity, transferring alkyl or aryl (other than methyl) groups; GO:0017…			TU	KOG4405	GDP dissociation inhibitor
P24390	ER lumen protein-retaining receptor 1 OS=Homo sapiens OX=9606 GN=KDELR1 PE=1 SV=1	KDELR1	1.616	Up	24.542	27.8	4	3	4	3	4	1.23554	0.764457	plasma membrane	K10949	KDELR; ER lumen protein retaining receptor	hsa05110 Vibrio cholerae infection	GO:0001775 cell activation; GO:0001816 cytokine production; GO:0002250 adaptive immune response; GO:0002252 immune effector process; GO:0002367 cytokine production involved in immune response; GO:0002369 T cell cytokine production; GO:0002376 immune system process; GO:0002440 production of molecular mediator of immune response; GO:0002443 leukocyte mediated immunity; GO:0002449 lymphocyte mediate…	GO:0000139 Golgi membrane; GO:0005622 intracellular; GO:0005623 cell; GO:0005737 cytoplasm; GO:0005783 endoplasmic reticulum; GO:0005789 endoplasmic reticulum membrane; GO:0005793 endoplasmic reticulum-Golgi intermediate compartment; GO:0005794 Golgi apparatus; GO:0005801 cis-Golgi network; GO:0012505 endomembrane system; GO:0016020 membrane; GO:0016021 integral component of membrane; GO:0030133 …	GO:0005046 KDEL sequence binding; GO:0005048 signal sequence binding; GO:0005488 binding; GO:0033218 amide binding; GO:0042277 peptide binding; GO:0046923 ER retention sequence binding;			U	KOG3106	ER lumen protein retaining receptor
P24863	Cyclin-C OS=Homo sapiens OX=9606 GN=CCNC PE=1 SV=2	CCNC	1.515	Up	33.242	9.9	2	2	2	2	2	1.20472	0.795281	cytoplasm	K15161			GO:0000079 regulation of cyclin-dependent protein serine/threonine kinase activity; GO:0001932 regulation of protein phosphorylation; GO:0001934 positive regulation of protein phosphorylation; GO:0006139 nucleobase-containing compound metabolic process; GO:0006351 transcription, DNA-templated; GO:0006352 DNA-templated transcription, initiation; GO:0006355 regulation of transcription, DNA-template…	GO:0000151 ubiquitin ligase complex; GO:0000307 cyclin-dependent protein kinase holoenzyme complex; GO:0005622 intracellular; GO:0005623 cell; GO:0005634 nucleus; GO:0005654 nucleoplasm; GO:0016592 mediator complex; GO:0031974 membrane-enclosed lumen; GO:0031981 nuclear lumen; GO:0032991 protein-containing complex; GO:0043226 organelle; GO:0043227 membrane-bounded organelle; GO:0043229 intracellu…	GO:0003824 catalytic activity; GO:0004672 protein kinase activity; GO:0004674 protein serine/threonine kinase activity; GO:0016301 kinase activity; GO:0016538 cyclin-dependent protein serine/threonine kinase regulator activity; GO:0016740 transferase activity; GO:0016772 transferase activity, transferring phosphorus-containing groups; GO:0016773 phosphotransferase activity, alcohol group as accep…	PF00134	Cyclin, N-terminal domain	K	KOG0794	CDK8 kinase-activating protein cyclin C
P25054	Adenomatous polyposis coli protein OS=Homo sapiens OX=9606 GN=APC PE=1 SV=2	APC	2.602	Up	311.64	3.3	6	6	6	3	5	1.44474	0.555263	nucleus	K02085	APC; adenomatosis polyposis coli protein	hsa05224 Breast cancer; hsa05217 Basal cell carcinoma; hsa05200 Pathways in cancer; hsa05213 Endometrial cancer; hsa05010 Alzheimer disease; hsa04810 Regulation of actin cytoskeleton; hsa04310 Wnt signaling pathway; hsa04550 Signaling pathways regulating pluripotency of stem cells; hsa05165 Human papillomavirus infection; hsa05225 Hepatocellular carcinoma; hsa05210 Colorectal cancer; hsa04390 Hip…	GO:0000075 cell cycle checkpoint; GO:0000079 regulation of cyclin-dependent protein serine/threonine kinase activity; GO:0000226 microtubule cytoskeleton organization; GO:0000278 mitotic cell cycle; GO:0000281 mitotic cytokinesis; GO:0000820 regulation of glutamine family amino acid metabolic process; GO:0000902 cell morphogenesis; GO:0000904 cell morphogenesis involved in differentiation; GO:000…	GO:0000775 chromosome, centromeric region; GO:0000776 kinetochore; GO:0001726 ruffle; GO:0005622 intracellular; GO:0005623 cell; GO:0005634 nucleus; GO:0005635 nuclear envelope; GO:0005654 nucleoplasm; GO:0005694 chromosome; GO:0005737 cytoplasm; GO:0005813 centrosome; GO:0005815 microtubule organizing center; GO:0005829 cytosol; GO:0005856 cytoskeleton; GO:0005874 microtubule; GO:0005886 plasma …	GO:0002020 protease binding; GO:0005488 binding; GO:0005515 protein binding; GO:0008013 beta-catenin binding; GO:0008017 microtubule binding; GO:0008092 cytoskeletal protein binding; GO:0015631 tubulin binding; GO:0019207 kinase regulator activity; GO:0019887 protein kinase regulator activity; GO:0019899 enzyme binding; GO:0019900 kinase binding; GO:0019901 protein kinase binding; GO:0030234 enzy…			Z	KOG2122	Beta-catenin-binding protein APC, contains ARM repeats
P25685	DnaJ homolog subfamily B member 1 OS=Homo sapiens OX=9606 GN=DNAJB1 PE=1 SV=4	DNAJB1	1.517	Up	38.044	35.9	12	11	12	11	9	1.20525	0.794752	nucleus	K09507	DNAJB1; DnaJ homolog subfamily B member 1	hsa05164 Influenza A; hsa04141 Protein processing in endoplasmic reticulum	GO:0000122 negative regulation of transcription by RNA polymerase II; GO:0006355 regulation of transcription, DNA-templated; GO:0006357 regulation of transcription by RNA polymerase II; GO:0006457 protein folding; GO:0006458 'de novo' protein folding; GO:0006950 response to stress; GO:0006986 response to unfolded protein; GO:0009889 regulation of biosynthetic process; GO:0009890 negative regulati…	GO:0005622 intracellular; GO:0005623 cell; GO:0005634 nucleus; GO:0005654 nucleoplasm; GO:0005737 cytoplasm; GO:0005829 cytosol; GO:0031974 membrane-enclosed lumen; GO:0031981 nuclear lumen; GO:0043226 organelle; GO:0043227 membrane-bounded organelle; GO:0043229 intracellular organelle; GO:0043231 intracellular membrane-bounded organelle; GO:0043233 organelle lumen; GO:0070013 intracellular organ…	GO:0001671 ATPase activator activity; GO:0003712 transcription coregulator activity; GO:0003714 transcription corepressor activity; GO:0005488 binding; GO:0005515 protein binding; GO:0008047 enzyme activator activity; GO:0019899 enzyme binding; GO:0030234 enzyme regulator activity; GO:0030544 Hsp70 protein binding; GO:0031072 heat shock protein binding; GO:0051082 unfolded protein binding; GO:005…	PF00226; PF01556	DnaJ domain; DnaJ C terminal domain	K	KOG0714	Molecular chaperone (DnaJ superfamily)
P26885	Peptidyl-prolyl cis-trans isomerase FKBP2 OS=Homo sapiens OX=9606 GN=FKBP2 PE=1 SV=2	FKBP2	2.33	Up	15.649	58.5	7	7	7	7	5	1.3994	0.600596	extracellular	K09569			GO:0000413 protein peptidyl-prolyl isomerization; GO:0006457 protein folding; GO:0006464 cellular protein modification process; GO:0006807 nitrogen compound metabolic process; GO:0008152 metabolic process; GO:0009987 cellular process; GO:0018193 peptidyl-amino acid modification; GO:0018208 peptidyl-proline modification; GO:0019538 protein metabolic process; GO:0036211 protein modification process…	GO:0005622 intracellular; GO:0005623 cell; GO:0005737 cytoplasm; GO:0005783 endoplasmic reticulum; GO:0012505 endomembrane system; GO:0043226 organelle; GO:0043227 membrane-bounded organelle; GO:0043229 intracellular organelle; GO:0043231 intracellular membrane-bounded organelle;	GO:0003755 peptidyl-prolyl cis-trans isomerase activity; GO:0003824 catalytic activity; GO:0005488 binding; GO:0005527 macrolide binding; GO:0005528 FK506 binding; GO:0008144 drug binding; GO:0016853 isomerase activity; GO:0016859 cis-trans isomerase activity; GO:0097159 organic cyclic compound binding; GO:0140096 catalytic activity, acting on a protein; GO:1901363 heterocyclic compound binding;	PF00254	FKBP-type peptidyl-prolyl cis-trans isomerase	O	KOG0549	FKBP-type peptidyl-prolyl cis-trans isomerase
P27105	Stomatin OS=Homo sapiens OX=9606 GN=STOM PE=1 SV=3	STOM	1.818	Up	31.73	46.5	9	9	9	9	7	1.29035	0.709645	cytoplasm	K17286			GO:0001775 cell activation; GO:0002028 regulation of sodium ion transport; GO:0002252 immune effector process; GO:0002263 cell activation involved in immune response; GO:0002274 myeloid leukocyte activation; GO:0002275 myeloid cell activation involved in immune response; GO:0002283 neutrophil activation involved in immune response; GO:0002366 leukocyte activation involved in immune response; GO:0…	GO:0000323 lytic vacuole; GO:0005622 intracellular; GO:0005623 cell; GO:0005737 cytoplasm; GO:0005739 mitochondrion; GO:0005764 lysosome; GO:0005765 lysosomal membrane; GO:0005766 primary lysosome; GO:0005773 vacuole; GO:0005774 vacuolar membrane; GO:0005783 endoplasmic reticulum; GO:0005856 cytoskeleton; GO:0005886 plasma membrane; GO:0005887 integral component of plasma membrane; GO:0012505 end…	GO:0005488 binding; GO:0005515 protein binding; GO:0019899 enzyme binding; GO:0042802 identical protein binding; GO:0042803 protein homodimerization activity; GO:0046983 protein dimerization activity; GO:0070063 RNA polymerase binding;			U	KOG2621	Prohibitins and stomatins of the PID superfamily
P27448	MAP/microtubule affinity-regulating kinase 3 OS=Homo sapiens OX=9606 GN=MARK3 PE=1 SV=5	MARK3	0.333	Down	84.428	18.7	10	6	6	3	5	0.499939	1.50006	nucleus	K08798			GO:0000165 MAPK cascade; GO:0006464 cellular protein modification process; GO:0006468 protein phosphorylation; GO:0006793 phosphorus metabolic process; GO:0006796 phosphate-containing compound metabolic process; GO:0006807 nitrogen compound metabolic process; GO:0007154 cell communication; GO:0007165 signal transduction; GO:0008152 metabolic process; GO:0009966 regulation of signal transduction; …	GO:0005622 intracellular; GO:0005623 cell; GO:0005737 cytoplasm; GO:0005829 cytosol; GO:0005886 plasma membrane; GO:0016020 membrane; GO:0030425 dendrite; GO:0036477 somatodendritic compartment; GO:0042995 cell projection; GO:0043005 neuron projection; GO:0071944 cell periphery; GO:0097447 dendritic tree; GO:0120025 plasma membrane bounded cell projection;	GO:0003824 catalytic activity; GO:0004672 protein kinase activity; GO:0004674 protein serine/threonine kinase activity; GO:0016301 kinase activity; GO:0016740 transferase activity; GO:0016772 transferase activity, transferring phosphorus-containing groups; GO:0016773 phosphotransferase activity, alcohol group as acceptor; GO:0050321 tau-protein kinase activity; GO:0140096 catalytic activity, acti…	PF00069; PF00627; PF02149	Protein kinase domain; UBA/TS-N domain; Kinase associated domain 1	T	KOG0586	Serine/threonine protein kinase
P28072	Proteasome subunit beta type-6 OS=Homo sapiens OX=9606 GN=PSMB6 PE=1 SV=4	PSMB6	1.809	Up	25.357	38.5	6	6	6	5	5	1.28796	0.71204	cytoplasm,nucleus	K02738	PSMB6; 20S proteasome subunit beta 1 [EC:3.4.25.1]	hsa05017 Spinocerebellar ataxia; hsa05016 Huntington disease; hsa03050 Proteasome; hsa05012 Parkinson disease; hsa05010 Alzheimer disease; hsa05022 Pathways of neurodegeneration - multiple diseases; hsa05014 Amyotrophic lateral sclerosis; hsa05020 Prion disease	GO:0006464 cellular protein modification process; GO:0006508 proteolysis; GO:0006807 nitrogen compound metabolic process; GO:0008152 metabolic process; GO:0009987 cellular process; GO:0016579 protein deubiquitination; GO:0019538 protein metabolic process; GO:0036211 protein modification process; GO:0043170 macromolecule metabolic process; GO:0043412 macromolecule modification; GO:0043687 post-tra…	GO:0000502 proteasome complex; GO:0005622 intracellular; GO:0005623 cell; GO:0005634 nucleus; GO:0005654 nucleoplasm; GO:0005737 cytoplasm; GO:0005829 cytosol; GO:0005839 proteasome core complex; GO:0019774 proteasome core complex, beta-subunit complex; GO:0031974 membrane-enclosed lumen; GO:0031981 nuclear lumen; GO:0032991 protein-containing complex; GO:0043226 organelle; GO:0043227 membrane-bo…	GO:0003824 catalytic activity; GO:0004175 endopeptidase activity; GO:0008233 peptidase activity; GO:0016787 hydrolase activity; GO:0070011 peptidase activity, acting on L-amino acid peptides; GO:0140096 catalytic activity, acting on a protein;	PF00227	Proteasome subunit	O	KOG0174	20S proteasome, regulatory subunit beta type PSMB6/PSMB9/PRE3
P28370	Probable global transcription activator SNF2L1 OS=Homo sapiens OX=9606 GN=SMARCA1 PE=1 SV=2	SMARCA1	1.905	Up	122.6	20.9	21	11	11	8	8	1.31143	0.688573	endoplasmic reticulum	K11727			GO:0000733 DNA strand renaturation; GO:0006139 nucleobase-containing compound metabolic process; GO:0006259 DNA metabolic process; GO:0006325 chromatin organization; GO:0006338 chromatin remodeling; GO:0006351 transcription, DNA-templated; GO:0006355 regulation of transcription, DNA-templated; GO:0006357 regulation of transcription by RNA polymerase II; GO:0006725 cellular aromatic compound metab…	GO:0000228 nuclear chromosome; GO:0000785 chromatin; GO:0000790 nuclear chromatin; GO:0005622 intracellular; GO:0005623 cell; GO:0005634 nucleus; GO:0005654 nucleoplasm; GO:0005694 chromosome; GO:0016589 NURF complex; GO:0031010 ISWI-type complex; GO:0031974 membrane-enclosed lumen; GO:0031981 nuclear lumen; GO:0032991 protein-containing complex; GO:0043226 organelle; GO:0043227 membrane-bounded …	GO:0000981 DNA-binding transcription factor activity, RNA polymerase II-specific; GO:0003676 nucleic acid binding; GO:0003700 DNA-binding transcription factor activity; GO:0003824 catalytic activity; GO:0004386 helicase activity; GO:0005488 binding; GO:0005515 protein binding; GO:0008134 transcription factor binding; GO:0016462 pyrophosphatase activity; GO:0016787 hydrolase activity; GO:0016817 h…	PF13892; PF09110; PF09111	DNA-binding domain; HAND; SLIDE	K	KOG0385	Chromatin remodeling complex WSTF-ISWI, small subunit
P29353	SHC-transforming protein 1 OS=Homo sapiens OX=9606 GN=SHC1 PE=1 SV=4	SHC1	0.312	Down	62.821	13.2	4	4	4	2	4	0.476	1.524	nucleus	K06279	SHC1; SHC-transforming protein 1	hsa04510 Focal adhesion; hsa04014 Ras signaling pathway; hsa05224 Breast cancer; hsa01521 EGFR tyrosine kinase inhibitor resistance; hsa04650 Natural killer cell mediated cytotoxicity; hsa04935 Growth hormone synthesis, secretion and action; hsa04917 Prolactin signaling pathway; hsa05225 Hepatocellular carcinoma; hsa05206 MicroRNAs in cancer; hsa05226 Gastric cancer; hsa04012 ErbB signaling pathw…	GO:0000165 MAPK cascade; GO:0000187 activation of MAPK activity; GO:0000302 response to reactive oxygen species; GO:0000902 cell morphogenesis; GO:0000904 cell morphogenesis involved in differentiation; GO:0001525 angiogenesis; GO:0001568 blood vessel development; GO:0001666 response to hypoxia; GO:0001932 regulation of protein phosphorylation; GO:0001934 positive regulation of protein phosphoryl…	GO:0005622 intracellular; GO:0005623 cell; GO:0005634 nucleus; GO:0005737 cytoplasm; GO:0005768 endosome; GO:0005829 cytosol; GO:0005886 plasma membrane; GO:0010008 endosome membrane; GO:0012505 endomembrane system; GO:0016020 membrane; GO:0031090 organelle membrane; GO:0031410 cytoplasmic vesicle; GO:0031982 vesicle; GO:0032991 protein-containing complex; GO:0043226 organelle; GO:0043227 membran…	GO:0001784 phosphotyrosine residue binding; GO:0005068 transmembrane receptor protein tyrosine kinase adaptor activity; GO:0005085 guanyl-nucleotide exchange factor activity; GO:0005088 Ras guanyl-nucleotide exchange factor activity; GO:0005102 signaling receptor binding; GO:0005126 cytokine receptor binding; GO:0005154 epidermal growth factor receptor binding; GO:0005158 insulin receptor binding…	PF00640; PF00017	Phosphotyrosine interaction domain (PTB/PID); SH2 domain	T	KOG3697	Adaptor protein SHC and related proteins
P29373	Cellular retinoic acid-binding protein 2 OS=Homo sapiens OX=9606 GN=CRABP2 PE=1 SV=2	CRABP2	0.537	Down	15.693	62.3	8	8	8	7	8	0.698865	1.30113	cytoplasm	K17289			GO:0001523 retinoid metabolic process; GO:0001558 regulation of cell growth; GO:0002138 retinoic acid biosynthetic process; GO:0006082 organic acid metabolic process; GO:0006355 regulation of transcription, DNA-templated; GO:0006629 lipid metabolic process; GO:0006720 isoprenoid metabolic process; GO:0006721 terpenoid metabolic process; GO:0006810 transport; GO:0006869 lipid transport; GO:0007154…	GO:0005622 intracellular; GO:0005623 cell; GO:0005634 nucleus; GO:0005654 nucleoplasm; GO:0005737 cytoplasm; GO:0005783 endoplasmic reticulum; GO:0005829 cytosol; GO:0012505 endomembrane system; GO:0031974 membrane-enclosed lumen; GO:0031981 nuclear lumen; GO:0043226 organelle; GO:0043227 membrane-bounded organelle; GO:0043229 intracellular organelle; GO:0043231 intracellular membrane-bounded org…	GO:0001972 retinoic acid binding; GO:0005488 binding; GO:0005501 retinoid binding; GO:0005515 protein binding; GO:0008289 lipid binding; GO:0019840 isoprenoid binding; GO:0030332 cyclin binding; GO:0031406 carboxylic acid binding; GO:0033293 monocarboxylic acid binding; GO:0036094 small molecule binding; GO:0043167 ion binding; GO:0043168 anion binding; GO:0043177 organic acid binding;	PF00061	Lipocalin / cytosolic fatty-acid binding protein family	K	KOG4015	Fatty acid-binding protein FABP
P29590	Protein PML OS=Homo sapiens OX=9606 GN=PML PE=1 SV=3	PML	0.373	Down	97.55	18.4	14	14	14	5	11	0.543291	1.45671	nucleus	K10054	PML; E3 SUMO-protein ligase PML [EC:2.3.2.-]	hsa05168 Herpes simplex virus 1 infection; hsa05221 Acute myeloid leukemia; hsa05164 Influenza A; hsa05200 Pathways in cancer; hsa04120 Ubiquitin mediated proteolysis; hsa05202 Transcriptional misregulation in cancer; hsa04144 Endocytosis	GO:0000075 cell cycle checkpoint; GO:0000077 DNA damage checkpoint; GO:0000278 mitotic cell cycle; GO:0001558 regulation of cell growth; GO:0001666 response to hypoxia; GO:0001667 ameboidal-type cell migration; GO:0001763 morphogenesis of a branching structure; GO:0001817 regulation of cytokine production; GO:0001818 negative regulation of cytokine production; GO:0001932 regulation of protein pho…	GO:0000228 nuclear chromosome; GO:0000781 chromosome, telomeric region; GO:0000784 nuclear chromosome, telomeric region; GO:0005622 intracellular; GO:0005623 cell; GO:0005634 nucleus; GO:0005635 nuclear envelope; GO:0005654 nucleoplasm; GO:0005694 chromosome; GO:0005730 nucleolus; GO:0005737 cytoplasm; GO:0005768 endosome; GO:0005769 early endosome; GO:0005783 endoplasmic reticulum; GO:0005789 en…	GO:0003712 transcription coregulator activity; GO:0003713 transcription coactivator activity; GO:0005488 binding; GO:0005515 protein binding; GO:0008270 zinc ion binding; GO:0019899 enzyme binding; GO:0031625 ubiquitin protein ligase binding; GO:0032182 ubiquitin-like protein binding; GO:0032183 SUMO binding; GO:0042802 identical protein binding; GO:0042803 protein homodimerization activity; GO:0…	PF00643	B-box zinc finger	K	KOG2177	Predicted E3 ubiquitin ligase
P29966	Myristoylated alanine-rich C-kinase substrate OS=Homo sapiens OX=9606 GN=MARCKS PE=1 SV=4	MARCKS	0.666	Down	31.554	43.4	8	8	8	7	8	0.799719	1.20028	nucleus	K12561	MARCKS; myristoylated alanine-rich C-kinase substrate	hsa04666 Fc gamma R-mediated phagocytosis; hsa05206 MicroRNAs in cancer	GO:0001932 regulation of protein phosphorylation; GO:0001934 positive regulation of protein phosphorylation; GO:0003229 ventricular cardiac muscle tissue development; GO:0006810 transport; GO:0006886 intracellular protein transport; GO:0006996 organelle organization; GO:0007010 cytoskeleton organization; GO:0007015 actin filament organization; GO:0007155 cell adhesion; GO:0007275 multicellular or…	GO:0000323 lytic vacuole; GO:0001520 outer dense fiber; GO:0001674 female germ cell nucleus; GO:0005622 intracellular; GO:0005623 cell; GO:0005634 nucleus; GO:0005737 cytoplasm; GO:0005764 lysosome; GO:0005773 vacuole; GO:0005813 centrosome; GO:0005815 microtubule organizing center; GO:0005829 cytosol; GO:0005856 cytoskeleton; GO:0005886 plasma membrane; GO:0005929 cilium; GO:0005938 cell cortex;…	GO:0001786 phosphatidylserine binding; GO:0003779 actin binding; GO:0005080 protein kinase C binding; GO:0005488 binding; GO:0005515 protein binding; GO:0005516 calmodulin binding; GO:0005543 phospholipid binding; GO:0008092 cytoskeletal protein binding; GO:0008289 lipid binding; GO:0019899 enzyme binding; GO:0019900 kinase binding; GO:0019901 protein kinase binding; GO:0042802 identical protein …
P30154	Serine/threonine-protein phosphatase 2A 65 kDa regulatory subunit A beta isoform OS=Homo sapiens OX=9606 GN=PPP2R1B PE=1 SV=3	PPP2R1B	0.62	Down	66.213	43.8	19	13	13	11	10	0.765642	1.23436	cytoplasm	K03456	PPP2R1; serine/threonine-protein phosphatase 2A regulatory subunit A	hsa05160 Hepatitis C; hsa05142 Chagas disease; hsa04350 TGF-beta signaling pathway; hsa04261 Adrenergic signaling in cardiomyocytes; hsa04530 Tight junction; hsa05165 Human papillomavirus infection; hsa04730 Long-term depression; hsa04390 Hippo signaling pathway; hsa04151 PI3K-Akt signaling pathway; hsa04071 Sphingolipid signaling pathway; hsa03015 mRNA surveillance pathway; hsa04152 AMPK signali…	GO:0006915 apoptotic process; GO:0008219 cell death; GO:0009653 anatomical structure morphogenesis; GO:0009966 regulation of signal transduction; GO:0009967 positive regulation of signal transduction; GO:0009987 cellular process; GO:0010646 regulation of cell communication; GO:0010647 positive regulation of cell communication; GO:0010941 regulation of cell death; GO:0010942 positive regulation of…	GO:0016020 membrane; GO:0045121 membrane raft; GO:0098589 membrane region; GO:0098805 whole membrane; GO:0098857 membrane microdomain;				T	KOG0211	Protein phosphatase 2A regulatory subunit A and related proteins
P30533	Alpha-2-macroglobulin receptor-associated protein OS=Homo sapiens OX=9606 GN=LRPAP1 PE=1 SV=1	LRPAP1	0.473	Down	41.465	30.5	9	9	9	8	8	0.642009	1.35799	extracellular	K22290	LRPAP1; alpha-2-macroglobulin receptor-associated protein	hsa04979 Cholesterol metabolism	GO:0002090 regulation of receptor internalization; GO:0002091 negative regulation of receptor internalization; GO:0006810 transport; GO:0009892 negative regulation of metabolic process; GO:0009966 regulation of signal transduction; GO:0009968 negative regulation of signal transduction; GO:0010469 regulation of signaling receptor activity; GO:0010605 negative regulation of macromolecule metabolic …	GO:0005576 extracellular region; GO:0005622 intracellular; GO:0005623 cell; GO:0005737 cytoplasm; GO:0005768 endosome; GO:0005783 endoplasmic reticulum; GO:0005788 endoplasmic reticulum lumen; GO:0005791 rough endoplasmic reticulum; GO:0005793 endoplasmic reticulum-Golgi intermediate compartment; GO:0005794 Golgi apparatus; GO:0005801 cis-Golgi network; GO:0005886 plasma membrane; GO:0012505 endo…	GO:0001540 amyloid-beta binding; GO:0005102 signaling receptor binding; GO:0005488 binding; GO:0005515 protein binding; GO:0019899 enzyme binding; GO:0030545 receptor regulator activity; GO:0030547 receptor inhibitor activity; GO:0033218 amide binding; GO:0035473 lipase binding; GO:0042277 peptide binding; GO:0048019 receptor antagonist activity; GO:0050750 low-density lipoprotein particle recept…	PF06400; PF06401	Alpha-2-macroglobulin RAP, N-terminal domain; Alpha-2-macroglobulin RAP, C-terminal domain	IOTUV	KOG3956	Alpha 2-macroglobulin receptor-associated protein
P30536	Translocator protein OS=Homo sapiens OX=9606 GN=TSPO PE=1 SV=3	TSPO	0.339	Down	18.828	18.3	2	2	2	2	2	0.506702	1.4933	mitochondria	K05770	TSPO; translocator protein	hsa04080 Neuroactive ligand-receptor interaction; hsa04979 Cholesterol metabolism; hsa05166 Human T-cell leukemia virus 1 infection	GO:0001505 regulation of neurotransmitter levels; GO:0001817 regulation of cytokine production; GO:0001818 negative regulation of cytokine production; GO:0002237 response to molecule of bacterial origin; GO:0003254 regulation of membrane depolarization; GO:0006140 regulation of nucleotide metabolic process; GO:0006605 protein targeting; GO:0006626 protein targeting to mitochondrion; GO:0006629 li…	GO:0005622 intracellular; GO:0005623 cell; GO:0005737 cytoplasm; GO:0005739 mitochondrion; GO:0005740 mitochondrial envelope; GO:0005741 mitochondrial outer membrane; GO:0016020 membrane; GO:0019867 outer membrane; GO:0031090 organelle membrane; GO:0031966 mitochondrial membrane; GO:0031967 organelle envelope; GO:0031968 organelle outer membrane; GO:0031975 envelope; GO:0043226 organelle; GO:0043…	GO:0005215 transporter activity; GO:0005319 lipid transporter activity; GO:0005488 binding; GO:0005496 steroid binding; GO:0005497 androgen binding; GO:0005515 protein binding; GO:0008289 lipid binding; GO:0008503 benzodiazepine receptor activity; GO:0015248 sterol transporter activity; GO:0015485 cholesterol binding; GO:0030594 neurotransmitter receptor activity; GO:0032934 sterol binding; GO:00…			T	KOG3797	Peripheral-type benzodiazepine receptor and related proteins
P30740	Leukocyte elastase inhibitor OS=Homo sapiens OX=9606 GN=SERPINB1 PE=1 SV=1	SERPINB1	0.576	Down	42.741	29.3	8	6	8	5	6	0.730651	1.26935	cytoplasm	K23425			GO:0001775 cell activation; GO:0002252 immune effector process; GO:0002263 cell activation involved in immune response; GO:0002274 myeloid leukocyte activation; GO:0002275 myeloid cell activation involved in immune response; GO:0002283 neutrophil activation involved in immune response; GO:0002366 leukocyte activation involved in immune response; GO:0002376 immune system process; GO:0002443 leukoc…	GO:0005576 extracellular region; GO:0005615 extracellular space; GO:0005622 intracellular; GO:0005623 cell; GO:0005737 cytoplasm; GO:0012505 endomembrane system; GO:0030141 secretory granule; GO:0031410 cytoplasmic vesicle; GO:0031974 membrane-enclosed lumen; GO:0031982 vesicle; GO:0031983 vesicle lumen; GO:0034774 secretory granule lumen; GO:0043226 organelle; GO:0043227 membrane-bounded organel…	GO:0004857 enzyme inhibitor activity; GO:0004866 endopeptidase inhibitor activity; GO:0004867 serine-type endopeptidase inhibitor activity; GO:0030234 enzyme regulator activity; GO:0030414 peptidase inhibitor activity; GO:0061134 peptidase regulator activity; GO:0061135 endopeptidase regulator activity; GO:0098772 molecular function regulator;	PF00079	Serpin (serine protease inhibitor)	V	KOG2392	Serpin
P30825	High affinity cationic amino acid transporter 1 OS=Homo sapiens OX=9606 GN=SLC7A1 PE=1 SV=1	SLC7A1	1.533	Up	67.638	11	6	6	6	5	5	1.21052	0.789481	plasma membrane	K13863	SLC7A1; solute carrier family 7 (cationic amino acid transporter), member 1	hsa05206 MicroRNAs in cancer	GO:0003333 amino acid transmembrane transport; GO:0006810 transport; GO:0006811 ion transport; GO:0006812 cation transport; GO:0006820 anion transport; GO:0006865 amino acid transport; GO:0009966 regulation of signal transduction; GO:0010646 regulation of cell communication; GO:0015711 organic anion transport; GO:0015802 basic amino acid transport; GO:0015809 arginine transport; GO:0015849 organi…	GO:0005623 cell; GO:0005886 plasma membrane; GO:0005887 integral component of plasma membrane; GO:0016020 membrane; GO:0016021 integral component of membrane; GO:0031224 intrinsic component of membrane; GO:0031226 intrinsic component of plasma membrane; GO:0071944 cell periphery;	GO:0005215 transporter activity; GO:0005342 organic acid transmembrane transporter activity; GO:0008324 cation transmembrane transporter activity; GO:0008509 anion transmembrane transporter activity; GO:0008514 organic anion transmembrane transporter activity; GO:0015075 ion transmembrane transporter activity; GO:0015171 amino acid transmembrane transporter activity; GO:0015174 basic amino acid t…	PF13906	C-terminus of AA_permease	P	KOG1286	Amino acid transporters
P31146	Coronin-1A OS=Homo sapiens OX=9606 GN=CORO1A PE=1 SV=4	CORO1A	0.423	Down	51.026	21	6	6	6	3	6	0.594572	1.40543	mitochondria	K13882	CORO1A; coronin-1A	hsa04145 Phagosome; hsa05152 Tuberculosis	GO:0001775 cell activation; GO:0001776 leukocyte homeostasis; GO:0001845 phagolysosome assembly; GO:0001894 tissue homeostasis; GO:0001906 cell killing; GO:0001909 leukocyte mediated cytotoxicity; GO:0002228 natural killer cell mediated immunity; GO:0002252 immune effector process; GO:0002260 lymphocyte homeostasis; GO:0002263 cell activation involved in immune response; GO:0002285 lymphocyte act…	GO:0001772 immunological synapse; GO:0001891 phagocytic cup; GO:0005622 intracellular; GO:0005623 cell; GO:0005737 cytoplasm; GO:0005768 endosome; GO:0005769 early endosome; GO:0005856 cytoskeleton; GO:0005884 actin filament; GO:0005886 plasma membrane; GO:0005911 cell-cell junction; GO:0005938 cell cortex; GO:0012505 endomembrane system; GO:0015629 actin cytoskeleton; GO:0016020 membrane; GO:003…	GO:0003779 actin binding; GO:0003785 actin monomer binding; GO:0005488 binding; GO:0005515 protein binding; GO:0008022 protein C-terminus binding; GO:0008092 cytoskeletal protein binding; GO:0017022 myosin binding; GO:0032036 myosin heavy chain binding; GO:0042802 identical protein binding; GO:0042803 protein homodimerization activity; GO:0043548 phosphatidylinositol 3-kinase binding; GO:0044877 …	PF08953; PF08954	Domain of unknown function (DUF1899); Domain of unknown function (DUF1900)	Z	KOG0303	Actin-binding protein Coronin, contains WD40 repeats
P31749	RAC-alpha serine/threonine-protein kinase OS=Homo sapiens OX=9606 GN=AKT1 PE=1 SV=2	AKT1	0.412	Down	55.686	31.9	11	8	11	6	10	0.583763	1.41624	cytoplasm	K04456	AKT; RAC serine/threonine-protein kinase [EC:2.7.11.1]	hsa04666 Fc gamma R-mediated phagocytosis; hsa05160 Hepatitis C; hsa04014 Ras signaling pathway; hsa04923 Regulation of lipolysis in adipocytes; hsa05224 Breast cancer; hsa01521 EGFR tyrosine kinase inhibitor resistance; hsa04919 Thyroid hormone signaling pathway; hsa05166 Human T-cell leukemia virus 1 infection; hsa05200 Pathways in cancer; hsa04261 Adrenergic signaling in cardiomyocytes; hsa042…	GO:0000079 regulation of cyclin-dependent protein serine/threonine kinase activity; GO:0000302 response to reactive oxygen species; GO:0001505 regulation of neurotransmitter levels; GO:0001558 regulation of cell growth; GO:0001776 leukocyte homeostasis; GO:0001932 regulation of protein phosphorylation; GO:0001933 negative regulation of protein phosphorylation; GO:0001934 positive regulation of pr…	GO:0005622 intracellular; GO:0005623 cell; GO:0005634 nucleus; GO:0005654 nucleoplasm; GO:0005737 cytoplasm; GO:0005829 cytosol; GO:0005856 cytoskeleton; GO:0005886 plasma membrane; GO:0015630 microtubule cytoskeleton; GO:0016020 membrane; GO:0031974 membrane-enclosed lumen; GO:0031981 nuclear lumen; GO:0031982 vesicle; GO:0032991 protein-containing complex; GO:0043226 organelle; GO:0043227 membr…	GO:0000166 nucleotide binding; GO:0003824 catalytic activity; GO:0004672 protein kinase activity; GO:0004674 protein serine/threonine kinase activity; GO:0004712 protein serine/threonine/tyrosine kinase activity; GO:0005488 binding; GO:0005515 protein binding; GO:0005524 ATP binding; GO:0005543 phospholipid binding; GO:0005547 phosphatidylinositol-3,4,5-trisphosphate binding; GO:0008144 drug bind…	PF00169; PF00069	PH domain; Protein kinase domain	T	KOG0690	Serine/threonine protein kinase
P31943	Heterogeneous nuclear ribonucleoprotein H OS=Homo sapiens OX=9606 GN=HNRNPH1 PE=1 SV=4	HNRNPH1	1.612	Up	49.229	47.4	17	9	17	16	15	1.23436	0.765642	nucleus	K12898			GO:0000375 RNA splicing, via transesterification reactions; GO:0000377 RNA splicing, via transesterification reactions with bulged adenosine as nucleophile; GO:0000398 mRNA splicing, via spliceosome; GO:0006139 nucleobase-containing compound metabolic process; GO:0006396 RNA processing; GO:0006397 mRNA processing; GO:0006725 cellular aromatic compound metabolic process; GO:0006807 nitrogen compou…	GO:0005622 intracellular; GO:0005623 cell; GO:0005634 nucleus; GO:0005654 nucleoplasm; GO:0005681 spliceosomal complex; GO:0005737 cytoplasm; GO:0005829 cytosol; GO:0031974 membrane-enclosed lumen; GO:0031981 nuclear lumen; GO:0032991 protein-containing complex; GO:0043226 organelle; GO:0043227 membrane-bounded organelle; GO:0043229 intracellular organelle; GO:0043231 intracellular membrane-bound…	GO:0003676 nucleic acid binding; GO:0003723 RNA binding; GO:0003727 single-stranded RNA binding; GO:0005488 binding; GO:0008187 poly-pyrimidine tract binding; GO:0008266 poly(U) RNA binding; GO:0097159 organic cyclic compound binding; GO:1901363 heterocyclic compound binding;	PF00076; PF08080	RNA recognition motif. (a.k.a. RRM, RBD, or RNP domain); RNPHF zinc finger	A	KOG4211	Splicing factor hnRNP-F and related RNA-binding proteins
P33981	Dual specificity protein kinase TTK OS=Homo sapiens OX=9606 GN=TTK PE=1 SV=2	TTK	0.532	Down	97.071	28.4	14	14	14	5	12	0.694684	1.30532	nucleus	K08866	TTK; serine/threonine-protein kinase TTK/MPS1 [EC:2.7.12.1]	hsa04110 Cell cycle	GO:0000003 reproduction; GO:0000075 cell cycle checkpoint; GO:0000226 microtubule cytoskeleton organization; GO:0000278 mitotic cell cycle; GO:0000280 nuclear division; GO:0001932 regulation of protein phosphorylation; GO:0001934 positive regulation of protein phosphorylation; GO:0006464 cellular protein modification process; GO:0006468 protein phosphorylation; GO:0006793 phosphorus metabolic pro…	GO:0000775 chromosome, centromeric region; GO:0000776 kinetochore; GO:0005622 intracellular; GO:0005623 cell; GO:0005694 chromosome; GO:0005737 cytoplasm; GO:0005819 spindle; GO:0005856 cytoskeleton; GO:0015630 microtubule cytoskeleton; GO:0016020 membrane; GO:0032991 protein-containing complex; GO:0043226 organelle; GO:0043228 non-membrane-bounded organelle; GO:0043229 intracellular organelle; G…	GO:0003824 catalytic activity; GO:0004672 protein kinase activity; GO:0004674 protein serine/threonine kinase activity; GO:0004712 protein serine/threonine/tyrosine kinase activity; GO:0004713 protein tyrosine kinase activity; GO:0005488 binding; GO:0005515 protein binding; GO:0016301 kinase activity; GO:0016740 transferase activity; GO:0016772 transferase activity, transferring phosphorus-contai…	PF00069	Protein kinase domain	D	KOG0596	Dual specificity; serine/threonine and tyrosine kinase
P35219	Carbonic anhydrase-related protein OS=Homo sapiens OX=9606 GN=CA8 PE=1 SV=3	CA8	2.026	Up	32.973	39	7	7	7	7	4	1.33902	0.660984	cytoskeleton	K01672	CA; carbonic anhydrase [EC:4.2.1.1]	hsa00910 Nitrogen metabolism; hsa01100 Metabolic pathways	GO:0007154 cell communication; GO:0007165 signal transduction; GO:0009987 cellular process; GO:0023052 signaling; GO:0035556 intracellular signal transduction; GO:0048015 phosphatidylinositol-mediated signaling; GO:0048017 inositol lipid-mediated signaling; GO:0050789 regulation of biological process; GO:0050794 regulation of cellular process; GO:0050896 response to stimulus; GO:0051716 cellular …	GO:0005622 intracellular; GO:0005623 cell; GO:0005737 cytoplasm;	GO:0003824 catalytic activity; GO:0004089 carbonate dehydratase activity; GO:0016829 lyase activity; GO:0016835 carbon-oxygen lyase activity; GO:0016836 hydro-lyase activity;	PF00194	Eukaryotic-type carbonic anhydrase	P	KOG0382	Carbonic anhydrase
P35221	Catenin alpha-1 OS=Homo sapiens OX=9606 GN=CTNNA1 PE=1 SV=1	CTNNA1	2.001	Up	100.07	54.3	36	27	36	34	24	1.3335	0.666504	nucleus	K05691	CTNNA; catenin alpha	hsa05100 Bacterial invasion of epithelial cells; hsa04520 Adherens junction; hsa04670 Leukocyte transendothelial migration; hsa04390 Hippo signaling pathway; hsa05412 Arrhythmogenic right ventricular cardiomyopathy; hsa05226 Gastric cancer; hsa05200 Pathways in cancer; hsa05213 Endometrial cancer	GO:0007043 cell-cell junction assembly; GO:0007155 cell adhesion; GO:0007163 establishment or maintenance of cell polarity; GO:0007275 multicellular organism development; GO:0007399 nervous system development; GO:0007406 negative regulation of neuroblast proliferation; GO:0008104 protein localization; GO:0008285 negative regulation of cell population proliferation; GO:0008589 regulation of smooth…	GO:0001669 acrosomal vesicle; GO:0005622 intracellular; GO:0005623 cell; GO:0005737 cytoplasm; GO:0005794 Golgi apparatus; GO:0005829 cytosol; GO:0005856 cytoskeleton; GO:0005886 plasma membrane; GO:0005901 caveola; GO:0005911 cell-cell junction; GO:0005912 adherens junction; GO:0005915 zonula adherens; GO:0012505 endomembrane system; GO:0014704 intercalated disc; GO:0016020 membrane; GO:0016342 …	GO:0003779 actin binding; GO:0005488 binding; GO:0005515 protein binding; GO:0008013 beta-catenin binding; GO:0008092 cytoskeletal protein binding; GO:0017166 vinculin binding; GO:0042802 identical protein binding; GO:0044877 protein-containing complex binding; GO:0045295 gamma-catenin binding; GO:0045296 cadherin binding; GO:0046982 protein heterodimerization activity; GO:0046983 protein dimeriz…			W	KOG3681	Alpha-catenin
P35222	Catenin beta-1 OS=Homo sapiens OX=9606 GN=CTNNB1 PE=1 SV=1	CTNNB1	1.541	Up	85.496	48.9	25	22	22	21	16	1.21298	0.787024	cytoplasm,nucleus	K02105	CTNNB1; catenin beta 1	hsa05216 Thyroid cancer; hsa05160 Hepatitis C; hsa04510 Focal adhesion; hsa05224 Breast cancer; hsa05412 Arrhythmogenic right ventricular cardiomyopathy; hsa04919 Thyroid hormone signaling pathway; hsa05200 Pathways in cancer; hsa05418 Fluid shear stress and atherosclerosis; hsa05010 Alzheimer disease; hsa04310 Wnt signaling pathway; hsa05132 Salmonella infection; hsa05225 Hepatocellular carcinom…	GO:0000003 reproduction; GO:0000122 negative regulation of transcription by RNA polymerase II; GO:0000226 microtubule cytoskeleton organization; GO:0000578 embryonic axis specification; GO:0000902 cell morphogenesis; GO:0000904 cell morphogenesis involved in differentiation; GO:0001501 skeletal system development; GO:0001525 angiogenesis; GO:0001568 blood vessel development; GO:0001569 branching …	GO:0000228 nuclear chromosome; GO:0000785 chromatin; GO:0000790 nuclear chromatin; GO:0000791 euchromatin; GO:0005622 intracellular; GO:0005623 cell; GO:0005634 nucleus; GO:0005635 nuclear envelope; GO:0005654 nucleoplasm; GO:0005667 transcription regulator complex; GO:0005694 chromosome; GO:0005719 nuclear euchromatin; GO:0005737 cytoplasm; GO:0005813 centrosome; GO:0005815 microtubule organizin…	GO:0001085 RNA polymerase II transcription factor binding; GO:0001102 RNA polymerase II activating transcription factor binding; GO:0003682 chromatin binding; GO:0003700 DNA-binding transcription factor activity; GO:0003712 transcription coregulator activity; GO:0003713 transcription coactivator activity; GO:0005102 signaling receptor binding; GO:0005488 binding; GO:0005515 protein binding; GO:00…			K	KOG4203	Armadillo/beta-Catenin/plakoglobin
P35249	Replication factor C subunit 4 OS=Homo sapiens OX=9606 GN=RFC4 PE=1 SV=2	RFC4	1.818	Up	39.681	48.5	14	14	14	11	11	1.29033	0.709672	cytoplasm	K10755	RFC2_4; replication factor C subunit 2/4	hsa03030 DNA replication; hsa03420 Nucleotide excision repair; hsa03430 Mismatch repair	GO:0000723 telomere maintenance; GO:0000731 DNA synthesis involved in DNA repair; GO:0006139 nucleobase-containing compound metabolic process; GO:0006259 DNA metabolic process; GO:0006260 DNA replication; GO:0006261 DNA-dependent DNA replication; GO:0006271 DNA strand elongation involved in DNA replication; GO:0006275 regulation of DNA replication; GO:0006281 DNA repair; GO:0006283 transcription-…	GO:0005622 intracellular; GO:0005623 cell; GO:0005634 nucleus; GO:0005654 nucleoplasm; GO:0005657 replication fork; GO:0005663 DNA replication factor C complex; GO:0005694 chromosome; GO:0031390 Ctf18 RFC-like complex; GO:0031974 membrane-enclosed lumen; GO:0031981 nuclear lumen; GO:0032991 protein-containing complex; GO:0043226 organelle; GO:0043227 membrane-bounded organelle; GO:0043228 non-mem…	GO:0005488 binding; GO:0005515 protein binding; GO:0019899 enzyme binding;	PF00004; PF08542	ATPase family associated with various cellular activities (AAA); Replication factor C C-terminal domain	L	KOG0989	Replication factor C, subunit RFC4
P35813	Protein phosphatase 1A OS=Homo sapiens OX=9606 GN=PPM1A PE=1 SV=1	PPM1A	0.602	Down	42.447	22.5	7	5	5	3	5	0.751184	1.24882	cytoplasm,nucleus	K04457	PPM1A; protein phosphatase 1A [EC:3.1.3.16]	hsa04010 MAPK signaling pathway	GO:0000122 negative regulation of transcription by RNA polymerase II; GO:0006355 regulation of transcription, DNA-templated; GO:0006357 regulation of transcription by RNA polymerase II; GO:0006464 cellular protein modification process; GO:0006470 protein dephosphorylation; GO:0006497 protein lipidation; GO:0006498 N-terminal protein lipidation; GO:0006499 N-terminal protein myristoylation; GO:000…	GO:0005622 intracellular; GO:0005623 cell; GO:0005634 nucleus; GO:0005654 nucleoplasm; GO:0005737 cytoplasm; GO:0005829 cytosol; GO:0005886 plasma membrane; GO:0016020 membrane; GO:0031974 membrane-enclosed lumen; GO:0031981 nuclear lumen; GO:0042995 cell projection; GO:0043005 neuron projection; GO:0043226 organelle; GO:0043227 membrane-bounded organelle; GO:0043229 intracellular organelle; GO:0…	GO:0003824 catalytic activity; GO:0004721 phosphoprotein phosphatase activity; GO:0004722 protein serine/threonine phosphatase activity; GO:0004723 calcium-dependent protein serine/threonine phosphatase activity; GO:0005488 binding; GO:0005515 protein binding; GO:0008022 protein C-terminus binding; GO:0016787 hydrolase activity; GO:0016788 hydrolase activity, acting on ester bonds; GO:0016791 pho…	PF07830	Protein serine/threonine phosphatase 2C, C-terminal domain	T	KOG0697	Protein phosphatase 1B (formerly 2C)
P36915	Guanine nucleotide-binding protein-like 1 OS=Homo sapiens OX=9606 GN=GNL1 PE=1 SV=2	GNL1	0.545	Down	68.66	32	15	15	15	10	10	0.705748	1.29425	nucleus				GO:0002250 adaptive immune response; GO:0002252 immune effector process; GO:0002376 immune system process; GO:0002443 leukocyte mediated immunity; GO:0002449 lymphocyte mediated immunity; GO:0002456 T cell mediated immunity; GO:0002460 adaptive immune response based on somatic recombination of immune receptors built from immunoglobulin superfamily domains; GO:0006950 response to stress; GO:000695…	GO:0005576 extracellular region; GO:0005615 extracellular space;	GO:0000166 nucleotide binding; GO:0001882 nucleoside binding; GO:0001883 purine nucleoside binding; GO:0003824 catalytic activity; GO:0003924 GTPase activity; GO:0005198 structural molecule activity; GO:0005488 binding; GO:0005525 GTP binding; GO:0016462 pyrophosphatase activity; GO:0016787 hydrolase activity; GO:0016817 hydrolase activity, acting on acid anhydrides; GO:0016818 hydrolase activity…			S	KOG1424	Predicted GTP-binding protein MMR1
P36969	Phospholipid hydroperoxide glutathione peroxidase OS=Homo sapiens OX=9606 GN=GPX4 PE=1 SV=3	GPX4	0.331	Down	22.174	33.5	6	6	6	4	5	0.497797	1.5022	extracellular	K05361	GPX4; phospholipid-hydroperoxide glutathione peroxidase [EC:1.11.1.12]	hsa04216 Ferroptosis; hsa00480 Glutathione metabolism; hsa01100 Metabolic pathways	GO:0000003 reproduction; GO:0001676 long-chain fatty acid metabolic process; GO:0006082 organic acid metabolic process; GO:0006325 chromatin organization; GO:0006518 peptide metabolic process; GO:0006575 cellular modified amino acid metabolic process; GO:0006629 lipid metabolic process; GO:0006631 fatty acid metabolic process; GO:0006633 fatty acid biosynthetic process; GO:0006644 phospholipid me…	GO:0005622 intracellular; GO:0005623 cell; GO:0005634 nucleus; GO:0005635 nuclear envelope; GO:0005654 nucleoplasm; GO:0005737 cytoplasm; GO:0005739 mitochondrion; GO:0005829 cytosol; GO:0012505 endomembrane system; GO:0031967 organelle envelope; GO:0031974 membrane-enclosed lumen; GO:0031975 envelope; GO:0031981 nuclear lumen; GO:0032991 protein-containing complex; GO:0043226 organelle; GO:00432…	GO:0003824 catalytic activity; GO:0004601 peroxidase activity; GO:0004602 glutathione peroxidase activity; GO:0005488 binding; GO:0005515 protein binding; GO:0008430 selenium binding; GO:0016209 antioxidant activity; GO:0016491 oxidoreductase activity; GO:0016684 oxidoreductase activity, acting on peroxide as acceptor; GO:0042802 identical protein binding; GO:0047066 phospholipid-hydroperoxide gl…			O	KOG1651	Glutathione peroxidase
P37235	Hippocalcin-like protein 1 OS=Homo sapiens OX=9606 GN=HPCAL1 PE=1 SV=3	HPCAL1	0.343	Down	22.313	47.2	9	9	9	7	5	0.510457	1.48954	cytoplasm	K23847					GO:0005488 binding; GO:0005509 calcium ion binding; GO:0043167 ion binding; GO:0043169 cation binding; GO:0046872 metal ion binding;	PF13833; PF13499	EF-hand domain pair; EF-hand domain pair	T	KOG0044	Ca2+ sensor (EF-Hand superfamily)
P38571	Lysosomal acid lipase/cholesteryl ester hydrolase OS=Homo sapiens OX=9606 GN=LIPA PE=1 SV=2	LIPA	1.562	Up	45.418	36.6	9	9	9	8	6	1.21935	0.780648	extracellular	K01052	LIPA; lysosomal acid lipase/cholesteryl ester hydrolase [EC:3.1.1.13]	hsa04142 Lysosome; hsa04979 Cholesterol metabolism; hsa00100 Steroid biosynthesis	GO:0000902 cell morphogenesis; GO:0001816 cytokine production; GO:0001894 tissue homeostasis; GO:0006082 organic acid metabolic process; GO:0006629 lipid metabolic process; GO:0006631 fatty acid metabolic process; GO:0006950 response to stress; GO:0006952 defense response; GO:0006954 inflammatory response; GO:0007275 multicellular organism development; GO:0008152 metabolic process; GO:0008202 ste…	GO:0000323 lytic vacuole; GO:0001650 fibrillar center; GO:0005622 intracellular; GO:0005623 cell; GO:0005634 nucleus; GO:0005730 nucleolus; GO:0005737 cytoplasm; GO:0005764 lysosome; GO:0005773 vacuole; GO:0005775 vacuolar lumen; GO:0031974 membrane-enclosed lumen; GO:0031981 nuclear lumen; GO:0043202 lysosomal lumen; GO:0043226 organelle; GO:0043227 membrane-bounded organelle; GO:0043228 non-mem…	GO:0003824 catalytic activity; GO:0004771 sterol esterase activity; GO:0016298 lipase activity; GO:0016787 hydrolase activity; GO:0016788 hydrolase activity, acting on ester bonds; GO:0052689 carboxylic ester hydrolase activity;	PF00561	alpha/beta hydrolase fold	I	KOG2624	Triglyceride lipase-cholesterol esterase
P38606	V-type proton ATPase catalytic subunit A OS=Homo sapiens OX=9606 GN=ATP6V1A PE=1 SV=2	ATP6V1A	1.621	Up	68.303	66.3	28	28	28	23	21	1.23708	0.762924	cytoplasm	K02145	ATPeV1A; V-type H+-transporting ATPase subunit A [EC:7.1.2.2]	hsa05120 Epithelial cell signaling in Helicobacter pylori infection; hsa04721 Synaptic vesicle cycle; hsa04150 mTOR signaling pathway; hsa00190 Oxidative phosphorylation; hsa04966 Collecting duct acid secretion; hsa05110 Vibrio cholerae infection; hsa05165 Human papillomavirus infection; hsa04145 Phagosome; hsa05323 Rheumatoid arthritis; hsa01100 Metabolic pathways	GO:0000041 transition metal ion transport; GO:0006810 transport; GO:0006811 ion transport; GO:0006812 cation transport; GO:0006826 iron ion transport; GO:0006873 cellular ion homeostasis; GO:0006875 cellular metal ion homeostasis; GO:0006879 cellular iron ion homeostasis; GO:0007154 cell communication; GO:0007165 signal transduction; GO:0007166 cell surface receptor signaling pathway; GO:0007167 …	GO:0000323 lytic vacuole; GO:0005622 intracellular; GO:0005623 cell; GO:0005737 cytoplasm; GO:0005764 lysosome; GO:0005765 lysosomal membrane; GO:0005773 vacuole; GO:0005774 vacuolar membrane; GO:0005829 cytosol; GO:0005886 plasma membrane; GO:0005902 microvillus; GO:0016020 membrane; GO:0016324 apical plasma membrane; GO:0016469 proton-transporting two-sector ATPase complex; GO:0031090 organelle…	GO:0003824 catalytic activity; GO:0005215 transporter activity; GO:0008324 cation transmembrane transporter activity; GO:0015075 ion transmembrane transporter activity; GO:0015077 monovalent inorganic cation transmembrane transporter activity; GO:0015078 proton transmembrane transporter activity; GO:0015318 inorganic molecular entity transmembrane transporter activity; GO:0015399 primary active t…	PF02874; PF00006	ATP synthase alpha/beta family, beta-barrel domain; ATP synthase alpha/beta family, nucleotide-binding domain	C	KOG1352	Vacuolar H+-ATPase V1 sector, subunit A
P40123	Adenylyl cyclase-associated protein 2 OS=Homo sapiens OX=9606 GN=CAP2 PE=1 SV=1	CAP2	1.638	Up	52.823	40	13	12	12	7	10	1.24173	0.758266	cytoplasm	K17261			GO:0000902 cell morphogenesis; GO:0006996 organelle organization; GO:0007010 cytoskeleton organization; GO:0007015 actin filament organization; GO:0007154 cell communication; GO:0007163 establishment or maintenance of cell polarity; GO:0007165 signal transduction; GO:0007190 activation of adenylate cyclase activity; GO:0008154 actin polymerization or depolymerization; GO:0009653 anatomical struct…	GO:0005622 intracellular; GO:0005623 cell; GO:0005737 cytoplasm; GO:0005856 cytoskeleton; GO:0005938 cell cortex; GO:0014069 postsynaptic density; GO:0015629 actin cytoskeleton; GO:0030863 cortical cytoskeleton; GO:0030864 cortical actin cytoskeleton; GO:0032279 asymmetric synapse; GO:0043226 organelle; GO:0043228 non-membrane-bounded organelle; GO:0043229 intracellular organelle; GO:0043232 intr…	GO:0003779 actin binding; GO:0005488 binding; GO:0005515 protein binding; GO:0008092 cytoskeletal protein binding; GO:0008179 adenylate cyclase binding; GO:0019899 enzyme binding; GO:0042802 identical protein binding;			TZ	KOG2675	Adenylate cyclase-associated protein (CAP/Srv2p)
P41223	Protein BUD31 homolog OS=Homo sapiens OX=9606 GN=BUD31 PE=1 SV=2	BUD31	0.607	Down	17	56.2	11	11	11	8	9	0.755451	1.24455	extracellular	K12873	BUD31; bud site selection protein 31	hsa03040 Spliceosome	GO:0000375 RNA splicing, via transesterification reactions; GO:0000377 RNA splicing, via transesterification reactions with bulged adenosine as nucleophile; GO:0000398 mRNA splicing, via spliceosome; GO:0006139 nucleobase-containing compound metabolic process; GO:0006355 regulation of transcription, DNA-templated; GO:0006357 regulation of transcription by RNA polymerase II; GO:0006396 RNA process…	GO:0005622 intracellular; GO:0005623 cell; GO:0005634 nucleus; GO:0005654 nucleoplasm; GO:0005681 spliceosomal complex; GO:0005684 U2-type spliceosomal complex; GO:0031974 membrane-enclosed lumen; GO:0031981 nuclear lumen; GO:0032991 protein-containing complex; GO:0043226 organelle; GO:0043227 membrane-bounded organelle; GO:0043229 intracellular organelle; GO:0043231 intracellular membrane-bounde…	GO:0003700 DNA-binding transcription factor activity; GO:0003712 transcription coregulator activity; GO:0003713 transcription coactivator activity; GO:0005102 signaling receptor binding; GO:0005488 binding; GO:0005515 protein binding; GO:0008134 transcription factor binding; GO:0030374 nuclear receptor transcription coactivator activity; GO:0035257 nuclear hormone receptor binding; GO:0051427 hor…	PF01125	G10 protein	K	KOG3404	G10 protein/predicted nuclear transcription regulator
P41236	Protein phosphatase inhibitor 2 OS=Homo sapiens OX=9606 GN=PPP1R2 PE=1 SV=2	PPP1R2	0.611	Down	23.015	61	8	8	8	6	8	0.758404	1.2416	nucleus	K16833			GO:0006091 generation of precursor metabolites and energy; GO:0008152 metabolic process; GO:0009892 negative regulation of metabolic process; GO:0009987 cellular process; GO:0010563 negative regulation of phosphorus metabolic process; GO:0010605 negative regulation of macromolecule metabolic process; GO:0010921 regulation of phosphatase activity; GO:0010923 negative regulation of phosphatase acti…	GO:0000164 protein phosphatase type 1 complex; GO:0005622 intracellular; GO:0005623 cell; GO:0005737 cytoplasm; GO:0008287 protein serine/threonine phosphatase complex; GO:0030016 myofibril; GO:0032991 protein-containing complex; GO:0043226 organelle; GO:0043228 non-membrane-bounded organelle; GO:0043229 intracellular organelle; GO:0043232 intracellular non-membrane-bounded organelle; GO:0043292 …	GO:0004857 enzyme inhibitor activity; GO:0004864 protein phosphatase inhibitor activity; GO:0004865 protein serine/threonine phosphatase inhibitor activity; GO:0005488 binding; GO:0005515 protein binding; GO:0008157 protein phosphatase 1 binding; GO:0019208 phosphatase regulator activity; GO:0019212 phosphatase inhibitor activity; GO:0019888 protein phosphatase regulator activity; GO:0019899 enzy…			OT	KOG4041	Protein phosphatase 1, regulatory (inhibitor) subunit PPP1R2
P41567	Eukaryotic translation initiation factor 1 OS=Homo sapiens OX=9606 GN=EIF1 PE=1 SV=1	EIF1	0.605	Down	12.732	77	8	3	3	3	3	0.754242	1.24576	cytoplasm	K03113			GO:0006412 translation; GO:0006413 translational initiation; GO:0006417 regulation of translation; GO:0006446 regulation of translational initiation; GO:0006518 peptide metabolic process; GO:0006807 nitrogen compound metabolic process; GO:0008152 metabolic process; GO:0009058 biosynthetic process; GO:0009059 macromolecule biosynthetic process; GO:0009889 regulation of biosynthetic process; GO:000…	GO:0005622 intracellular; GO:0005623 cell; GO:0005634 nucleus; GO:0005737 cytoplasm; GO:0043226 organelle; GO:0043227 membrane-bounded organelle; GO:0043229 intracellular organelle; GO:0043231 intracellular membrane-bounded organelle;	GO:0003676 nucleic acid binding; GO:0003723 RNA binding; GO:0003743 translation initiation factor activity; GO:0005488 binding; GO:0008135 translation factor activity, RNA binding; GO:0097159 organic cyclic compound binding; GO:1901363 heterocyclic compound binding;	PF01253	Translation initiation factor SUI1	J	KOG1770	Translation initiation factor 1 (eIF-1/SUI1)
P42575	Caspase-2 OS=Homo sapiens OX=9606 GN=CASP2 PE=1 SV=2	CASP2	0.49	Down	50.685	25.2	7	6	7	4	6	0.657575	1.34242	cytoplasm	K02186	CASP2; caspase 2 [EC:3.4.22.55]	hsa04210 Apoptosis	GO:0000003 reproduction; GO:0000075 cell cycle checkpoint; GO:0000077 DNA damage checkpoint; GO:0000278 mitotic cell cycle; GO:0001554 luteolysis; GO:0001654 eye development; GO:0003006 developmental process involved in reproduction; GO:0003407 neural retina development; GO:0006508 proteolysis; GO:0006807 nitrogen compound metabolic process; GO:0006915 apoptotic process; GO:0006950 response to st…	GO:0005622 intracellular; GO:0005623 cell; GO:0005634 nucleus; GO:0005737 cytoplasm; GO:0005739 mitochondrion; GO:0005829 cytosol; GO:0016020 membrane; GO:0043226 organelle; GO:0043227 membrane-bounded organelle; GO:0043229 intracellular organelle; GO:0043231 intracellular membrane-bounded organelle;	GO:0003824 catalytic activity; GO:0004175 endopeptidase activity; GO:0004197 cysteine-type endopeptidase activity; GO:0005488 binding; GO:0005515 protein binding; GO:0008233 peptidase activity; GO:0008234 cysteine-type peptidase activity; GO:0016787 hydrolase activity; GO:0019899 enzyme binding; GO:0019904 protein domain specific binding; GO:0042802 identical protein binding; GO:0070011 peptidase…	PF00619; PF00656	Caspase recruitment domain; Caspase domain	D	KOG3573	Caspase, apoptotic cysteine protease
P42696	RNA-binding protein 34 OS=Homo sapiens OX=9606 GN=RBM34 PE=1 SV=2	RBM34	1.664	Up	48.564	25.8	9	9	9	8	7	1.24913	0.750866	nucleus	K14837				GO:0005622 intracellular; GO:0005623 cell; GO:0005634 nucleus; GO:0005730 nucleolus; GO:0031974 membrane-enclosed lumen; GO:0031981 nuclear lumen; GO:0043226 organelle; GO:0043227 membrane-bounded organelle; GO:0043228 non-membrane-bounded organelle; GO:0043229 intracellular organelle; GO:0043231 intracellular membrane-bounded organelle; GO:0043232 intracellular non-membrane-bounded organelle; GO…		PF00076	RNA recognition motif. (a.k.a. RRM, RBD, or RNP domain)	A	KOG0118	FOG: RRM domain
P43155	Carnitine O-acetyltransferase OS=Homo sapiens OX=9606 GN=CRAT PE=1 SV=5	CRAT	0.626	Down	70.857	28.1	14	14	14	11	13	0.769843	1.23016	mitochondria	K00624	E2.3.1.7; carnitine O-acetyltransferase [EC:2.3.1.7]	hsa04146 Peroxisome	GO:0006082 organic acid metabolic process; GO:0006575 cellular modified amino acid metabolic process; GO:0006577 amino-acid betaine metabolic process; GO:0006605 protein targeting; GO:0006625 protein targeting to peroxisome; GO:0006629 lipid metabolic process; GO:0006631 fatty acid metabolic process; GO:0006635 fatty acid beta-oxidation; GO:0006807 nitrogen compound metabolic process; GO:0006810 …	GO:0005622 intracellular; GO:0005623 cell; GO:0005737 cytoplasm; GO:0005739 mitochondrion; GO:0005777 peroxisome; GO:0005782 peroxisomal matrix; GO:0005783 endoplasmic reticulum; GO:0005829 cytosol; GO:0012505 endomembrane system; GO:0031907 microbody lumen; GO:0031974 membrane-enclosed lumen; GO:0042579 microbody; GO:0043226 organelle; GO:0043227 membrane-bounded organelle; GO:0043229 intracellu…	GO:0003824 catalytic activity; GO:0004092 carnitine O-acetyltransferase activity; GO:0005102 signaling receptor binding; GO:0005488 binding; GO:0005515 protein binding; GO:0008374 O-acyltransferase activity; GO:0016406 carnitine O-acyltransferase activity; GO:0016407 acetyltransferase activity; GO:0016413 O-acetyltransferase activity; GO:0016740 transferase activity; GO:0016746 transferase activi…			I	KOG3717	Carnitine O-acyltransferase CRAT
P43694	Transcription factor GATA-4 OS=Homo sapiens OX=9606 GN=GATA4 PE=1 SV=2	GATA4	1.534	Up	44.565	16.7	4	3	4	4	3	1.21086	0.789141	nucleus	K09183	GATA4; GATA-binding protein 4	hsa04218 Cellular senescence; hsa04919 Thyroid hormone signaling pathway; hsa04022 cGMP-PKG signaling pathway; hsa04530 Tight junction	GO:0000003 reproduction; GO:0001101 response to acid chemical; GO:0001568 blood vessel development; GO:0001570 vasculogenesis; GO:0001678 cellular glucose homeostasis; GO:0001701 in utero embryonic development; GO:0001702 gastrulation with mouth forming second; GO:0001704 formation of primary germ layer; GO:0001706 endoderm formation; GO:0001817 regulation of cytokine production; GO:0001819 posit…	GO:0000228 nuclear chromosome; GO:0000785 chromatin; GO:0000790 nuclear chromatin; GO:0005622 intracellular; GO:0005623 cell; GO:0005634 nucleus; GO:0005654 nucleoplasm; GO:0005667 transcription regulator complex; GO:0005694 chromosome; GO:0016604 nuclear body; GO:0031974 membrane-enclosed lumen; GO:0031981 nuclear lumen; GO:0032991 protein-containing complex; GO:0043226 organelle; GO:0043227 mem…	GO:0000976 transcription regulatory region sequence-specific DNA binding; GO:0000977 RNA polymerase II transcription regulatory region sequence-specific DNA binding; GO:0000978 RNA polymerase II cis-regulatory region sequence-specific DNA binding; GO:0000981 DNA-binding transcription factor activity, RNA polymerase II-specific; GO:0000987 cis-regulatory region sequence-specific DNA binding; GO:00…	PF00320	GATA zinc finger	K	KOG1601	GATA-4/5/6 transcription factors
P43897	Elongation factor Ts, mitochondrial OS=Homo sapiens OX=9606 GN=TSFM PE=1 SV=2	TSFM	1.724	Up	35.39	38.5	8	8	8	7	6	1.2659	0.734097	mitochondria	K02357			GO:0006355 regulation of transcription, DNA-templated; GO:0006412 translation; GO:0006414 translational elongation; GO:0006417 regulation of translation; GO:0006518 peptide metabolic process; GO:0006807 nitrogen compound metabolic process; GO:0008152 metabolic process; GO:0009058 biosynthetic process; GO:0009059 macromolecule biosynthetic process; GO:0009889 regulation of biosynthetic process; GO…	GO:0005622 intracellular; GO:0005623 cell; GO:0005634 nucleus; GO:0005737 cytoplasm; GO:0005739 mitochondrion; GO:0005759 mitochondrial matrix; GO:0031974 membrane-enclosed lumen; GO:0043226 organelle; GO:0043227 membrane-bounded organelle; GO:0043229 intracellular organelle; GO:0043231 intracellular membrane-bounded organelle; GO:0043233 organelle lumen; GO:0070013 intracellular organelle lumen;	GO:0003676 nucleic acid binding; GO:0003723 RNA binding; GO:0003746 translation elongation factor activity; GO:0005488 binding; GO:0008135 translation factor activity, RNA binding; GO:0097159 organic cyclic compound binding; GO:1901363 heterocyclic compound binding;			J	KOG1071	Mitochondrial translation elongation factor EF-Tsmt, catalyzes nucleotide exchange on EF-Tumt
P45973	Chromobox protein homolog 5 OS=Homo sapiens OX=9606 GN=CBX5 PE=1 SV=1	CBX5	2.061	Up	22.225	49.2	9	8	9	9	9	1.34666	0.653337	nucleus	K11587			GO:0000122 negative regulation of transcription by RNA polymerase II; GO:0006355 regulation of transcription, DNA-templated; GO:0006357 regulation of transcription by RNA polymerase II; GO:0006950 response to stress; GO:0007596 blood coagulation; GO:0007599 hemostasis; GO:0009611 response to wounding; GO:0009889 regulation of biosynthetic process; GO:0009890 negative regulation of biosynthetic pr…	GO:0000118 histone deacetylase complex; GO:0000228 nuclear chromosome; GO:0000775 chromosome, centromeric region; GO:0000776 kinetochore; GO:0000781 chromosome, telomeric region; GO:0000784 nuclear chromosome, telomeric region; GO:0000785 chromatin; GO:0000790 nuclear chromatin; GO:0000792 heterochromatin; GO:0005622 intracellular; GO:0005623 cell; GO:0005634 nucleus; GO:0005635 nuclear envelope;…	GO:0003682 chromatin binding; GO:0005488 binding; GO:0005515 protein binding; GO:0008134 transcription factor binding; GO:0019899 enzyme binding; GO:0030674 protein-macromolecule adaptor activity; GO:0035064 methylated histone binding; GO:0042393 histone binding; GO:0042802 identical protein binding; GO:0042803 protein homodimerization activity; GO:0042826 histone deacetylase binding; GO:0043021 …	PF00385; PF01393	Chromo (CHRromatin Organisation MOdifier) domain; Chromo shadow domain	B	KOG1911	Heterochromatin-associated protein HP1 and related CHROMO domain proteins
P46108	Adapter molecule crk OS=Homo sapiens OX=9606 GN=CRK PE=1 SV=2	CRK	0.584	Down	33.83	53.3	13	13	13	8	8	0.737174	1.26283	cytoplasm,nucleus	K04438	CRK; C-crk adapter molecule crk	hsa04666 Fc gamma R-mediated phagocytosis; hsa04510 Focal adhesion; hsa05170 Human immunodeficiency virus 1 infection; hsa05211 Renal cell carcinoma; hsa05200 Pathways in cancer; hsa04935 Growth hormone synthesis, secretion and action; hsa05131 Shigellosis; hsa05206 MicroRNAs in cancer; hsa04015 Rap1 signaling pathway; hsa04012 ErbB signaling pathway; hsa05135 Yersinia infection; hsa04010 MAPK si…	GO:0000165 MAPK cascade; GO:0000186 activation of MAPKK activity; GO:0000187 activation of MAPK activity; GO:0000302 response to reactive oxygen species; GO:0001558 regulation of cell growth; GO:0001878 response to yeast; GO:0001910 regulation of leukocyte mediated cytotoxicity; GO:0001911 negative regulation of leukocyte mediated cytotoxicity; GO:0001932 regulation of protein phosphorylation; GO…	GO:0005622 intracellular; GO:0005623 cell; GO:0005634 nucleus; GO:0005737 cytoplasm; GO:0005829 cytosol; GO:0005856 cytoskeleton; GO:0005886 plasma membrane; GO:0015629 actin cytoskeleton; GO:0016020 membrane; GO:0032991 protein-containing complex; GO:0043226 organelle; GO:0043227 membrane-bounded organelle; GO:0043228 non-membrane-bounded organelle; GO:0043229 intracellular organelle; GO:0043231…	GO:0001784 phosphotyrosine residue binding; GO:0005102 signaling receptor binding; GO:0005159 insulin-like growth factor receptor binding; GO:0005488 binding; GO:0005515 protein binding; GO:0008092 cytoskeletal protein binding; GO:0017124 SH3 domain binding; GO:0019899 enzyme binding; GO:0019900 kinase binding; GO:0019901 protein kinase binding; GO:0019904 protein domain specific binding; GO:0030…	PF00017; PF00018; PF07653	SH2 domain; SH3 domain; Variant SH3 domain	T	KOG4792	Crk family adapters
P46734	Dual specificity mitogen-activated protein kinase kinase 3 OS=Homo sapiens OX=9606 GN=MAP2K3 PE=1 SV=2	MAP2K3	0.553	Down	39.318	25.9	6	5	5	4	3	0.712108	1.28789	nucleus	K04432	MAP2K3; mitogen-activated protein kinase kinase 3 [EC:2.7.12.2]	hsa05161 Hepatitis B; hsa05170 Human immunodeficiency virus 1 infection; hsa04935 Growth hormone synthesis, secretion and action; hsa05169 Epstein-Barr virus infection; hsa05132 Salmonella infection; hsa04714 Thermogenesis; hsa05145 Toxoplasmosis; hsa05022 Pathways of neurodegeneration - multiple diseases; hsa04015 Rap1 signaling pathway; hsa05135 Yersinia infection; hsa04010 MAPK signaling pathw…	GO:0000165 MAPK cascade; GO:0000187 activation of MAPK activity; GO:0001817 regulation of cytokine production; GO:0001932 regulation of protein phosphorylation; GO:0001934 positive regulation of protein phosphorylation; GO:0003008 system process; GO:0003012 muscle system process; GO:0003013 circulatory system process; GO:0003015 heart process; GO:0006355 regulation of transcription, DNA-templated…	GO:0005622 intracellular; GO:0005623 cell; GO:0005634 nucleus; GO:0005654 nucleoplasm; GO:0005737 cytoplasm; GO:0005829 cytosol; GO:0031974 membrane-enclosed lumen; GO:0031981 nuclear lumen; GO:0043226 organelle; GO:0043227 membrane-bounded organelle; GO:0043229 intracellular organelle; GO:0043231 intracellular membrane-bounded organelle; GO:0043233 organelle lumen; GO:0070013 intracellular organ…	GO:0003824 catalytic activity; GO:0004672 protein kinase activity; GO:0004674 protein serine/threonine kinase activity; GO:0004708 MAP kinase kinase activity; GO:0004712 protein serine/threonine/tyrosine kinase activity; GO:0005488 binding; GO:0005515 protein binding; GO:0016301 kinase activity; GO:0016740 transferase activity; GO:0016772 transferase activity, transferring phosphorus-containing g…	PF00069	Protein kinase domain	T	KOG0984	Mitogen-activated protein kinase (MAPK) kinase MKK3/MKK6
P48059	LIM and senescent cell antigen-like-containing domain protein 1 OS=Homo sapiens OX=9606 GN=LIMS1 PE=1 SV=4	LIMS1	0.666	Down	37.251	27.1	6	6	6	5	5	0.799752	1.20025	nucleus	K23354			GO:0001952 regulation of cell-matrix adhesion; GO:0001954 positive regulation of cell-matrix adhesion; GO:0006355 regulation of transcription, DNA-templated; GO:0007154 cell communication; GO:0007155 cell adhesion; GO:0007160 cell-matrix adhesion; GO:0007163 establishment or maintenance of cell polarity; GO:0007165 signal transduction; GO:0007166 cell surface receptor signaling pathway; GO:000727…	GO:0005622 intracellular; GO:0005623 cell; GO:0005737 cytoplasm; GO:0005829 cytosol; GO:0005886 plasma membrane; GO:0005911 cell-cell junction; GO:0005912 adherens junction; GO:0005925 focal adhesion; GO:0016020 membrane; GO:0030054 cell junction; GO:0030055 cell-substrate junction; GO:0032991 protein-containing complex; GO:0048471 perinuclear region of cytoplasm; GO:0070161 anchoring junction; G…	GO:0005488 binding; GO:0005515 protein binding; GO:0008270 zinc ion binding; GO:0019899 enzyme binding; GO:0019900 kinase binding; GO:0019901 protein kinase binding; GO:0043167 ion binding; GO:0043169 cation binding; GO:0046872 metal ion binding; GO:0046914 transition metal ion binding;	PF00412	LIM domain	TZ	KOG2272	Focal adhesion protein PINCH-1, contains LIM domains
P48382	DNA-binding protein RFX5 OS=Homo sapiens OX=9606 GN=RFX5 PE=1 SV=1	RFX5	5.188	Up	65.322	14	6	6	6	3	5	1.67677	0.323227	nucleus	K08061	RFX5; regulatory factor X 5	hsa05152 Tuberculosis; hsa04612 Antigen processing and presentation; hsa05340 Primary immunodeficiency	GO:0000122 negative regulation of transcription by RNA polymerase II; GO:0006139 nucleobase-containing compound metabolic process; GO:0006351 transcription, DNA-templated; GO:0006355 regulation of transcription, DNA-templated; GO:0006357 regulation of transcription by RNA polymerase II; GO:0006366 transcription by RNA polymerase II; GO:0006725 cellular aromatic compound metabolic process; GO:0006…	GO:0005622 intracellular; GO:0005623 cell; GO:0005634 nucleus; GO:0043226 organelle; GO:0043227 membrane-bounded organelle; GO:0043229 intracellular organelle; GO:0043231 intracellular membrane-bounded organelle;	GO:0000976 transcription regulatory region sequence-specific DNA binding; GO:0000977 RNA polymerase II transcription regulatory region sequence-specific DNA binding; GO:0000978 RNA polymerase II cis-regulatory region sequence-specific DNA binding; GO:0000981 DNA-binding transcription factor activity, RNA polymerase II-specific; GO:0000987 cis-regulatory region sequence-specific DNA binding; GO:00…	PF02257	RFX DNA-binding domain	K	KOG3712	RFX family transcription factor
P48637	Glutathione synthetase OS=Homo sapiens OX=9606 GN=GSS PE=1 SV=1	GSS	0.586	Down	52.384	38.2	14	14	14	8	14	0.738705	1.2613	cytoplasm	K21456	GSS; glutathione synthase [EC:6.3.2.3]	hsa04216 Ferroptosis; hsa00270 Cysteine and methionine metabolism; hsa00480 Glutathione metabolism; hsa01240 Biosynthesis of cofactors; hsa01100 Metabolic pathways	GO:0001101 response to acid chemical; GO:0006082 organic acid metabolic process; GO:0006518 peptide metabolic process; GO:0006520 cellular amino acid metabolic process; GO:0006575 cellular modified amino acid metabolic process; GO:0006749 glutathione metabolic process; GO:0006750 glutathione biosynthetic process; GO:0006790 sulfur compound metabolic process; GO:0006807 nitrogen compound metabolic…	GO:0005622 intracellular; GO:0005623 cell; GO:0005737 cytoplasm; GO:0005829 cytosol;	GO:0000166 nucleotide binding; GO:0000287 magnesium ion binding; GO:0003824 catalytic activity; GO:0004363 glutathione synthase activity; GO:0005488 binding; GO:0005515 protein binding; GO:0005524 ATP binding; GO:0008144 drug binding; GO:0016594 glycine binding; GO:0016597 amino acid binding; GO:0016874 ligase activity; GO:0016879 ligase activity, forming carbon-nitrogen bonds; GO:0016881 acid-am…	PF03917; PF03199	Eukaryotic glutathione synthase, ATP binding domain; Eukaryotic glutathione synthase	Q	KOG0021	Glutathione synthetase
P48723	Heat shock 70 kDa protein 13 OS=Homo sapiens OX=9606 GN=HSPA13 PE=1 SV=1	HSPA13	1.603	Up	51.927	15.7	7	7	7	7	4	1.23156	0.768442	endoplasmic reticulum	K09491				GO:0005622 intracellular; GO:0005623 cell; GO:0005737 cytoplasm; GO:0005783 endoplasmic reticulum; GO:0012505 endomembrane system; GO:0043226 organelle; GO:0043227 membrane-bounded organelle; GO:0043229 intracellular organelle; GO:0043231 intracellular membrane-bounded organelle;				O	KOG0101	Molecular chaperones HSP70/HSC70, HSP70 superfamily
P48960	Adhesion G protein-coupled receptor E5 OS=Homo sapiens OX=9606 GN=ADGRE5 PE=1 SV=4	ADGRE5	0.417	Down	91.868	11.1	6	6	6	2	6	0.588335	1.41166	plasma membrane	K08446			GO:0001775 cell activation; GO:0002252 immune effector process; GO:0002263 cell activation involved in immune response; GO:0002274 myeloid leukocyte activation; GO:0002275 myeloid cell activation involved in immune response; GO:0002283 neutrophil activation involved in immune response; GO:0002366 leukocyte activation involved in immune response; GO:0002376 immune system process; GO:0002443 leukoc…	GO:0005576 extracellular region; GO:0005615 extracellular space; GO:0005622 intracellular; GO:0005623 cell; GO:0005737 cytoplasm; GO:0005886 plasma membrane; GO:0005887 integral component of plasma membrane; GO:0012505 endomembrane system; GO:0012506 vesicle membrane; GO:0016020 membrane; GO:0016021 integral component of membrane; GO:0030141 secretory granule; GO:0030659 cytoplasmic vesicle membr…	GO:0004888 transmembrane signaling receptor activity; GO:0004930 G protein-coupled receptor activity; GO:0038023 signaling receptor activity; GO:0060089 molecular transducer activity;	PF07645	Calcium-binding EGF domain	T	KOG4193	G protein-coupled receptors
P49006	MARCKS-related protein OS=Homo sapiens OX=9606 GN=MARCKSL1 PE=1 SV=2	MARCKSL1	1.598	Up	19.529	69.2	6	6	6	6	6	1.23016	0.769838	nucleus	K13536	MARCKSL1; MARCKS-related protein	hsa04666 Fc gamma R-mediated phagocytosis; hsa05140 Leishmaniasis		GO:0005623 cell; GO:0005886 plasma membrane; GO:0016020 membrane; GO:0071944 cell periphery;
P49023	Paxillin OS=Homo sapiens OX=9606 GN=PXN PE=1 SV=3	PXN	0.532	Down	64.505	17.3	6	6	6	2	6	0.694239	1.30576	nucleus	K05760	PXN; paxillin	hsa04062 Chemokine signaling pathway; hsa04510 Focal adhesion; hsa05170 Human immunodeficiency virus 1 infection; hsa05203 Viral carcinogenesis; hsa05163 Human cytomegalovirus infection; hsa05131 Shigellosis; hsa05100 Bacterial invasion of epithelial cells; hsa04810 Regulation of actin cytoskeleton; hsa05165 Human papillomavirus infection; hsa04670 Leukocyte transendothelial migration; hsa05205 P…	GO:0000187 activation of MAPK activity; GO:0000302 response to reactive oxygen species; GO:0000902 cell morphogenesis; GO:0000904 cell morphogenesis involved in differentiation; GO:0001667 ameboidal-type cell migration; GO:0001763 morphogenesis of a branching structure; GO:0001932 regulation of protein phosphorylation; GO:0001934 positive regulation of protein phosphorylation; GO:0002009 morphoge…	GO:0001725 stress fiber; GO:0005622 intracellular; GO:0005623 cell; GO:0005737 cytoplasm; GO:0005829 cytosol; GO:0005856 cytoskeleton; GO:0005875 microtubule associated complex; GO:0005886 plasma membrane; GO:0005912 adherens junction; GO:0005925 focal adhesion; GO:0015629 actin cytoskeleton; GO:0015630 microtubule cytoskeleton; GO:0016020 membrane; GO:0030027 lamellipodium; GO:0030054 cell junct…	GO:0005102 signaling receptor binding; GO:0005178 integrin binding; GO:0005198 structural molecule activity; GO:0005488 binding; GO:0005515 protein binding; GO:0008013 beta-catenin binding; GO:0008092 cytoskeletal protein binding; GO:0017166 vinculin binding; GO:0019899 enzyme binding; GO:0019900 kinase binding; GO:0019901 protein kinase binding; GO:0019904 protein domain specific binding; GO:003…	PF00412	LIM domain	TZ	KOG1703	Adaptor protein Enigma and related PDZ-LIM proteins
P49207	60S ribosomal protein L34 OS=Homo sapiens OX=9606 GN=RPL34 PE=1 SV=3	RPL34	0.544	Down	13.293	20.5	3	3	3	2	3	0.705075	1.29493	nucleus	K02915	RP-L34e; large subunit ribosomal protein L34e	hsa03010 Ribosome; hsa05171 Coronavirus disease - COVID-19	GO:0000184 nuclear-transcribed mRNA catabolic process, nonsense-mediated decay; GO:0000956 nuclear-transcribed mRNA catabolic process; GO:0006139 nucleobase-containing compound metabolic process; GO:0006401 RNA catabolic process; GO:0006402 mRNA catabolic process; GO:0006412 translation; GO:0006413 translational initiation; GO:0006518 peptide metabolic process; GO:0006605 protein targeting; GO:00…	GO:0005622 intracellular; GO:0005623 cell; GO:0005737 cytoplasm; GO:0005829 cytosol; GO:0005840 ribosome; GO:0015934 large ribosomal subunit; GO:0022625 cytosolic large ribosomal subunit; GO:0022626 cytosolic ribosome; GO:0032991 protein-containing complex; GO:0043226 organelle; GO:0043228 non-membrane-bounded organelle; GO:0043229 intracellular organelle; GO:0043232 intracellular non-membrane-bo…	GO:0003676 nucleic acid binding; GO:0003723 RNA binding; GO:0003735 structural constituent of ribosome; GO:0005198 structural molecule activity; GO:0005488 binding; GO:0097159 organic cyclic compound binding; GO:1901363 heterocyclic compound binding;			J	KOG1790	60s ribosomal protein L34
P49354	Protein farnesyltransferase/geranylgeranyltransferase type-1 subunit alpha OS=Homo sapiens OX=9606 GN=FNTA PE=1 SV=1	FNTA	0.437	Down	44.408	20.1	6	6	6	4	5	0.608259	1.39174	cytoplasm	K05955	FNTA; protein farnesyltransferase/geranylgeranyltransferase type-1 subunit alpha [EC:2.5.1.58 2.5.1.59]	hsa00900 Terpenoid backbone biosynthesis	GO:0006464 cellular protein modification process; GO:0006807 nitrogen compound metabolic process; GO:0007154 cell communication; GO:0007165 signal transduction; GO:0007166 cell surface receptor signaling pathway; GO:0007167 enzyme linked receptor protein signaling pathway; GO:0007178 transmembrane receptor protein serine/threonine kinase signaling pathway; GO:0007179 transforming growth factor be…	GO:0005622 intracellular; GO:0005623 cell; GO:0005737 cytoplasm; GO:0005829 cytosol; GO:0005856 cytoskeleton; GO:0005875 microtubule associated complex; GO:0005953 CAAX-protein geranylgeranyltransferase complex; GO:0005965 protein farnesyltransferase complex; GO:0015630 microtubule cytoskeleton; GO:0032991 protein-containing complex; GO:0043226 organelle; GO:0043228 non-membrane-bounded organelle…	GO:0003824 catalytic activity; GO:0004659 prenyltransferase activity; GO:0004660 protein farnesyltransferase activity; GO:0004661 protein geranylgeranyltransferase activity; GO:0004663 Rab geranylgeranyltransferase activity; GO:0005102 signaling receptor binding; GO:0005488 binding; GO:0005515 protein binding; GO:0008017 microtubule binding; GO:0008092 cytoskeletal protein binding; GO:0008318 pro…			O	KOG0530	Protein farnesyltransferase, alpha subunit/protein geranylgeranyltransferase type I, alpha subunit
P49454	Centromere protein F OS=Homo sapiens OX=9606 GN=CENPF PE=1 SV=3	CENPF	1.519	Up	357.52	22.1	48	48	48	34	34	1.20594	0.794056	nucleus	K11499			GO:0000075 cell cycle checkpoint; GO:0000278 mitotic cell cycle; GO:0001655 urogenital system development; GO:0001822 kidney development; GO:0006355 regulation of transcription, DNA-templated; GO:0006810 transport; GO:0006996 organelle organization; GO:0007049 cell cycle; GO:0007059 chromosome segregation; GO:0007088 regulation of mitotic nuclear division; GO:0007093 mitotic cell cycle checkpoint…	GO:0000775 chromosome, centromeric region; GO:0000776 kinetochore; GO:0000777 condensed chromosome kinetochore; GO:0000779 condensed chromosome, centromeric region; GO:0000793 condensed chromosome; GO:0000922 spindle pole; GO:0000940 condensed chromosome outer kinetochore; GO:0005622 intracellular; GO:0005623 cell; GO:0005634 nucleus; GO:0005635 nuclear envelope; GO:0005654 nucleoplasm; GO:000569…	GO:0003682 chromatin binding; GO:0005488 binding; GO:0005515 protein binding; GO:0008022 protein C-terminus binding; GO:0008134 transcription factor binding; GO:0042802 identical protein binding; GO:0042803 protein homodimerization activity; GO:0044877 protein-containing complex binding; GO:0046983 protein dimerization activity; GO:0070840 dynein complex binding;	PF10481; PF10490	Cenp-F N-terminal domain; Rb-binding domain of kinetochore protein Cenp-F/LEK1
P49590	Histidine--tRNA ligase, mitochondrial OS=Homo sapiens OX=9606 GN=HARS2 PE=1 SV=1	HARS2	0.537	Down	56.888	37.7	15	10	10	4	9	0.698479	1.30152	mitochondria	K01892	HARS; histidyl-tRNA synthetase [EC:6.1.1.21]	hsa00970 Aminoacyl-tRNA biosynthesis	GO:0006082 organic acid metabolic process; GO:0006139 nucleobase-containing compound metabolic process; GO:0006399 tRNA metabolic process; GO:0006412 translation; GO:0006418 tRNA aminoacylation for protein translation; GO:0006427 histidyl-tRNA aminoacylation; GO:0006518 peptide metabolic process; GO:0006520 cellular amino acid metabolic process; GO:0006725 cellular aromatic compound metabolic pro…	GO:0005622 intracellular; GO:0005623 cell; GO:0005737 cytoplasm; GO:0005739 mitochondrion; GO:0005759 mitochondrial matrix; GO:0031974 membrane-enclosed lumen; GO:0043226 organelle; GO:0043227 membrane-bounded organelle; GO:0043229 intracellular organelle; GO:0043231 intracellular membrane-bounded organelle; GO:0043233 organelle lumen; GO:0070013 intracellular organelle lumen;	GO:0003824 catalytic activity; GO:0004812 aminoacyl-tRNA ligase activity; GO:0004821 histidine-tRNA ligase activity; GO:0005488 binding; GO:0005515 protein binding; GO:0016874 ligase activity; GO:0016875 ligase activity, forming carbon-oxygen bonds; GO:0042802 identical protein binding; GO:0042803 protein homodimerization activity; GO:0046983 protein dimerization activity; GO:0140098 catalytic ac…	PF13393; PF03129	Histidyl-tRNA synthetase; Anticodon binding domain	J	KOG1936	Histidyl-tRNA synthetase
P49720	Proteasome subunit beta type-3 OS=Homo sapiens OX=9606 GN=PSMB3 PE=1 SV=2	PSMB3	1.597	Up	22.949	45.9	8	8	8	7	6	1.22977	0.770231	cytoplasm	K02735	PSMB3; 20S proteasome subunit beta 3 [EC:3.4.25.1]	hsa05017 Spinocerebellar ataxia; hsa05016 Huntington disease; hsa03050 Proteasome; hsa05012 Parkinson disease; hsa05010 Alzheimer disease; hsa05022 Pathways of neurodegeneration - multiple diseases; hsa05014 Amyotrophic lateral sclerosis; hsa05020 Prion disease	GO:0006464 cellular protein modification process; GO:0006508 proteolysis; GO:0006807 nitrogen compound metabolic process; GO:0008152 metabolic process; GO:0009987 cellular process; GO:0016579 protein deubiquitination; GO:0019538 protein metabolic process; GO:0036211 protein modification process; GO:0043170 macromolecule metabolic process; GO:0043412 macromolecule modification; GO:0043687 post-tra…	GO:0000502 proteasome complex; GO:0005622 intracellular; GO:0005623 cell; GO:0005634 nucleus; GO:0005654 nucleoplasm; GO:0005737 cytoplasm; GO:0005829 cytosol; GO:0005839 proteasome core complex; GO:0019774 proteasome core complex, beta-subunit complex; GO:0031974 membrane-enclosed lumen; GO:0031981 nuclear lumen; GO:0032991 protein-containing complex; GO:0043226 organelle; GO:0043227 membrane-bo…		PF00227	Proteasome subunit	O	KOG0180	20S proteasome, regulatory subunit beta type PSMB3/PUP3
P49840	Glycogen synthase kinase-3 alpha OS=Homo sapiens OX=9606 GN=GSK3A PE=1 SV=2	GSK3A	0.395	Down	50.98	36.4	10	10	10	2	10	0.566282	1.43372	nucleus	K08822	GSK3A; glycogen synthase kinase 3 alpha [EC:2.7.11.26]	hsa04062 Chemokine signaling pathway; hsa04932 Non-alcoholic fatty liver disease; hsa04728 Dopaminergic synapse; hsa05131 Shigellosis	GO:0001558 regulation of cell growth; GO:0001932 regulation of protein phosphorylation; GO:0001934 positive regulation of protein phosphorylation; GO:0003007 heart morphogenesis; GO:0003008 system process; GO:0003013 circulatory system process; GO:0003073 regulation of systemic arterial blood pressure; GO:0003205 cardiac chamber development; GO:0003206 cardiac chamber morphogenesis; GO:0003208 ca…	GO:0005622 intracellular; GO:0005623 cell; GO:0005737 cytoplasm; GO:0005829 cytosol; GO:0005856 cytoskeleton; GO:0005874 microtubule; GO:0015630 microtubule cytoskeleton; GO:0030425 dendrite; GO:0030877 beta-catenin destruction complex; GO:0032991 protein-containing complex; GO:0036477 somatodendritic compartment; GO:0042995 cell projection; GO:0043005 neuron projection; GO:0043025 neuronal cell …	GO:0003824 catalytic activity; GO:0004672 protein kinase activity; GO:0004674 protein serine/threonine kinase activity; GO:0005102 signaling receptor binding; GO:0005488 binding; GO:0005515 protein binding; GO:0016301 kinase activity; GO:0016740 transferase activity; GO:0016772 transferase activity, transferring phosphorus-containing groups; GO:0016773 phosphotransferase activity, alcohol group a…	PF00069	Protein kinase domain	T	KOG0658	Glycogen synthase kinase-3
P49902	Cytosolic purine 5'-nucleotidase OS=Homo sapiens OX=9606 GN=NT5C2 PE=1 SV=1	NT5C2	0.582	Down	64.969	38	14	14	14	11	12	0.735496	1.2645	cytoplasm	K01081	E3.1.3.5; 5'-nucleotidase [EC:3.1.3.5]	hsa00240 Pyrimidine metabolism; hsa00760 Nicotinate and nicotinamide metabolism; hsa00230 Purine metabolism; hsa01100 Metabolic pathways	GO:0006139 nucleobase-containing compound metabolic process; GO:0006163 purine nucleotide metabolic process; GO:0006195 purine nucleotide catabolic process; GO:0006725 cellular aromatic compound metabolic process; GO:0006753 nucleoside phosphate metabolic process; GO:0006793 phosphorus metabolic process; GO:0006796 phosphate-containing compound metabolic process; GO:0006807 nitrogen compound meta…	GO:0005622 intracellular; GO:0005623 cell; GO:0005737 cytoplasm; GO:0005829 cytosol;	GO:0003824 catalytic activity; GO:0005488 binding; GO:0005515 protein binding; GO:0008252 nucleotidase activity; GO:0008253 5'-nucleotidase activity; GO:0016301 kinase activity; GO:0016740 transferase activity; GO:0016772 transferase activity, transferring phosphorus-containing groups; GO:0016773 phosphotransferase activity, alcohol group as acceptor; GO:0016787 hydrolase activity; GO:0016788 hyd…			F	KOG2469	IMP-GMP specific 5'-nucleotidase
P49903	Selenide, water dikinase 1 OS=Homo sapiens OX=9606 GN=SEPHS1 PE=1 SV=2	SEPHS1	0.469	Down	42.91	54.6	12	12	12	12	11	0.638812	1.36119	cytoplasm	K01008	selD; selenide, water dikinase [EC:2.7.9.3]	hsa00450 Selenocompound metabolism; hsa01100 Metabolic pathways	GO:0006464 cellular protein modification process; GO:0006807 nitrogen compound metabolic process; GO:0008152 metabolic process; GO:0009987 cellular process; GO:0019538 protein metabolic process; GO:0036211 protein modification process; GO:0043170 macromolecule metabolic process; GO:0043412 macromolecule modification; GO:0044237 cellular metabolic process; GO:0044238 primary metabolic process; GO:…	GO:0005622 intracellular; GO:0005623 cell; GO:0005634 nucleus; GO:0005635 nuclear envelope; GO:0005737 cytoplasm; GO:0005886 plasma membrane; GO:0012505 endomembrane system; GO:0016020 membrane; GO:0031090 organelle membrane; GO:0031965 nuclear membrane; GO:0031967 organelle envelope; GO:0031975 envelope; GO:0043226 organelle; GO:0043227 membrane-bounded organelle; GO:0043229 intracellular organe…	GO:0000166 nucleotide binding; GO:0001882 nucleoside binding; GO:0001883 purine nucleoside binding; GO:0005488 binding; GO:0005515 protein binding; GO:0005524 ATP binding; GO:0005525 GTP binding; GO:0008144 drug binding; GO:0017076 purine nucleotide binding; GO:0019001 guanyl nucleotide binding; GO:0030554 adenyl nucleotide binding; GO:0032549 ribonucleoside binding; GO:0032550 purine ribonucleos…	PF00586; PF02769	AIR synthase related protein, N-terminal domain; AIR synthase related protein, C-terminal domain	T	KOG3939	Selenophosphate synthetase
P50053	Ketohexokinase OS=Homo sapiens OX=9606 GN=KHK PE=1 SV=2	KHK	0.427	Down	32.523	14.1	3	3	3	2	3	0.598676	1.40132	extracellular	K00846	KHK; ketohexokinase [EC:2.7.1.3]	hsa00051 Fructose and mannose metabolism; hsa01100 Metabolic pathways	GO:0005975 carbohydrate metabolic process; GO:0005996 monosaccharide metabolic process; GO:0006000 fructose metabolic process; GO:0006001 fructose catabolic process; GO:0006081 cellular aldehyde metabolic process; GO:0006082 organic acid metabolic process; GO:0006090 pyruvate metabolic process; GO:0006091 generation of precursor metabolites and energy; GO:0006096 glycolytic process; GO:0006109 re…	GO:0005622 intracellular; GO:0005623 cell; GO:0005634 nucleus; GO:0005737 cytoplasm; GO:0005829 cytosol; GO:0043226 organelle; GO:0043227 membrane-bounded organelle; GO:0043229 intracellular organelle; GO:0043231 intracellular membrane-bounded organelle;	GO:0003824 catalytic activity; GO:0004454 ketohexokinase activity; GO:0016301 kinase activity; GO:0016740 transferase activity; GO:0016772 transferase activity, transferring phosphorus-containing groups; GO:0016773 phosphotransferase activity, alcohol group as acceptor; GO:0019200 carbohydrate kinase activity;			G	KOG2947	Carbohydrate kinase
P50213	Isocitrate dehydrogenase [NAD] subunit alpha, mitochondrial OS=Homo sapiens OX=9606 GN=IDH3A PE=1 SV=1	IDH3A	1.528	Up	39.591	39.6	14	14	14	13	11	1.20894	0.791058	cytoplasm	K00030	IDH3; isocitrate dehydrogenase (NAD+) [EC:1.1.1.41]	hsa01210 2-Oxocarboxylic acid metabolism; hsa01200 Carbon metabolism; hsa00020 Citrate cycle (TCA cycle); hsa01230 Biosynthesis of amino acids; hsa01100 Metabolic pathways	GO:0005975 carbohydrate metabolic process; GO:0006082 organic acid metabolic process; GO:0006091 generation of precursor metabolites and energy; GO:0006099 tricarboxylic acid cycle; GO:0006101 citrate metabolic process; GO:0006102 isocitrate metabolic process; GO:0006103 2-oxoglutarate metabolic process; GO:0006139 nucleobase-containing compound metabolic process; GO:0006725 cellular aromatic com…	GO:0005622 intracellular; GO:0005623 cell; GO:0005737 cytoplasm; GO:0005739 mitochondrion; GO:0005759 mitochondrial matrix; GO:0005962 mitochondrial isocitrate dehydrogenase complex (NAD+); GO:0030062 mitochondrial tricarboxylic acid cycle enzyme complex; GO:0031974 membrane-enclosed lumen; GO:0032991 protein-containing complex; GO:0043209 myelin sheath; GO:0043226 organelle; GO:0043227 membrane-…	GO:0000287 magnesium ion binding; GO:0003824 catalytic activity; GO:0004448 isocitrate dehydrogenase activity; GO:0004449 isocitrate dehydrogenase (NAD+) activity; GO:0005488 binding; GO:0016491 oxidoreductase activity; GO:0016614 oxidoreductase activity, acting on CH-OH group of donors; GO:0016616 oxidoreductase activity, acting on the CH-OH group of donors, NAD or NADP as acceptor; GO:0043167 i…	PF00180	Isocitrate/isopropylmalate dehydrogenase	C	KOG0785	Isocitrate dehydrogenase, alpha subunit
P50225	Sulfotransferase 1A1 OS=Homo sapiens OX=9606 GN=SULT1A1 PE=1 SV=3	SULT1A1	0.636	Down	34.165	40.3	9	9	9	6	7	0.777646	1.22235	cytoplasm	K01014	SULT1A; aryl sulfotransferase [EC:2.8.2.1]	hsa05204 Chemical carcinogenesis - DNA adducts	GO:0006066 alcohol metabolic process; GO:0006067 ethanol metabolic process; GO:0006068 ethanol catabolic process; GO:0006082 organic acid metabolic process; GO:0006139 nucleobase-containing compound metabolic process; GO:0006163 purine nucleotide metabolic process; GO:0006629 lipid metabolic process; GO:0006725 cellular aromatic compound metabolic process; GO:0006753 nucleoside phosphate metaboli…	GO:0005622 intracellular; GO:0005623 cell; GO:0005737 cytoplasm; GO:0005829 cytosol;	GO:0003824 catalytic activity; GO:0004062 aryl sulfotransferase activity; GO:0008146 sulfotransferase activity; GO:0016740 transferase activity; GO:0016782 transferase activity, transferring sulfur-containing groups; GO:0047894 flavonol 3-sulfotransferase activity; GO:0050294 steroid sulfotransferase activity;	PF00685	Sulfotransferase domain	H	KOG1584	Sulfotransferase
[truncated: 728 more rows]
