# Supplementary material for: USP1 promotes cholangiocarcinoma progression by deubiquitinating PARP1 to prevent its proteasomal degradation
Source: Cell Death Dis. 2023 Oct 11;14(10):669. doi: 10.1038/s41419-023-06172-6 (PMC10567853; doi:10.1038/s41419-023-06172-6)
Supplement: Supplementary file 3 — supplementary table 5: mass spectrometry [file 41419_2023_6172_MOESM3_ESM.xlsx]

## Sheet: Diff_distribution
Compared sample name	Type	Up-regulated	Down-regulated
USP1/EM	Site	4334	274
	Protein	1794	236

## Sheet: USP1vsEM
Protein accession	Position	Amino acid	USP1/EM Ratio	Regulated Type	Protein description	Gene name	Localization probability	PEP	Score	Charge	Modified sequence	Mass error [ppm]	USP1	EM	Subcellular localization	KEGG KO No.	KEGG Gene	KEGG pathway	Biological Process	Cellular Component	Molecular Function	Pfam ID	Domain description	KOG category	KOG NO.	KOG description
P0DPI2	151	K	2.035	Up	Glutamine amidotransferase-like class 1 domain-containing protein 3, mitochondrial OS=Homo sapiens OX=9606 GN=GATD3 PE=1 SV=1	GATD3	1	0.000376051	88.24	2	NLSTFAVDGK(1)DCK	-0.16335	1.276	0.627	mitochondria					GO:0005622 intracellular; GO:0005623 cell; GO:0005737 cytoplasm; GO:0005739 mitochondrion; GO:0043226 organelle; GO:0043227 membrane-bounded organelle; GO:0043229 intracellular organelle; GO:0043231 intracellular membrane-bounded organelle;
A0AVT1	739	K	1.586	Up	Ubiquitin-like modifier-activating enzyme 6 OS=Homo sapiens OX=9606 GN=UBA6 PE=1 SV=1	UBA6	1	2.5155e-11	139.7	3	DGSLFWQSPK(1)RPPSPIK	-0.5068	1.261	0.795	nucleus	K10699	UBE1L2; ubiquitin-activating enzyme E1-like protein 2 [EC:6.2.1.45]	hsa04120 Ubiquitin mediated proteolysis	GO:0003008 system process; GO:0006464 cellular protein modification process; GO:0006508 proteolysis; GO:0006511 ubiquitin-dependent protein catabolic process; GO:0006807 nitrogen compound metabolic process; GO:0006950 response to stress; GO:0006974 cellular response to DNA damage stimulus; GO:0007275 multicellular organism development; GO:0007399 nervous system development; GO:0007417 central ner…	GO:0005622 intracellular; GO:0005623 cell; GO:0005737 cytoplasm; GO:0005829 cytosol;	GO:0003824 catalytic activity; GO:0004839 ubiquitin activating enzyme activity; GO:0008641 ubiquitin-like modifier activating enzyme activity; GO:0016874 ligase activity; GO:0016877 ligase activity, forming carbon-sulfur bonds; GO:0019780 FAT10 activating enzyme activity;	PF00899; PF10585; PF09358	ThiF family; Ubiquitin-activating enzyme active site ; Ubiquitin-activating enzyme e1 C-terminal domain	O	KOG2012	Ubiquitin activating enzyme UBA1
A0AVT1	544	K	2.722	Up	Ubiquitin-like modifier-activating enzyme 6 OS=Homo sapiens OX=9606 GN=UBA6 PE=1 SV=1	UBA6	1	4.82604e-67	206.72	3	IDAHLNK(1)VCPTTETIYNDEFYTK	-1.2207	1.549	0.569	nucleus	K10699	UBE1L2; ubiquitin-activating enzyme E1-like protein 2 [EC:6.2.1.45]	hsa04120 Ubiquitin mediated proteolysis	GO:0003008 system process; GO:0006464 cellular protein modification process; GO:0006508 proteolysis; GO:0006511 ubiquitin-dependent protein catabolic process; GO:0006807 nitrogen compound metabolic process; GO:0006950 response to stress; GO:0006974 cellular response to DNA damage stimulus; GO:0007275 multicellular organism development; GO:0007399 nervous system development; GO:0007417 central ner…	GO:0005622 intracellular; GO:0005623 cell; GO:0005737 cytoplasm; GO:0005829 cytosol;	GO:0003824 catalytic activity; GO:0004839 ubiquitin activating enzyme activity; GO:0008641 ubiquitin-like modifier activating enzyme activity; GO:0016874 ligase activity; GO:0016877 ligase activity, forming carbon-sulfur bonds; GO:0019780 FAT10 activating enzyme activity;	PF00899; PF10585; PF09358	ThiF family; Ubiquitin-activating enzyme active site ; Ubiquitin-activating enzyme e1 C-terminal domain	O	KOG2012	Ubiquitin activating enzyme UBA1
A0AVT1	687	K	3.247	Up	Ubiquitin-like modifier-activating enzyme 6 OS=Homo sapiens OX=9606 GN=UBA6 PE=1 SV=1	UBA6	1	1.13576e-19	207	3	IQSGHSLEGCFQVIK(1)LLSR	-2.7408	1.633	0.503	nucleus	K10699	UBE1L2; ubiquitin-activating enzyme E1-like protein 2 [EC:6.2.1.45]	hsa04120 Ubiquitin mediated proteolysis	GO:0003008 system process; GO:0006464 cellular protein modification process; GO:0006508 proteolysis; GO:0006511 ubiquitin-dependent protein catabolic process; GO:0006807 nitrogen compound metabolic process; GO:0006950 response to stress; GO:0006974 cellular response to DNA damage stimulus; GO:0007275 multicellular organism development; GO:0007399 nervous system development; GO:0007417 central ner…	GO:0005622 intracellular; GO:0005623 cell; GO:0005737 cytoplasm; GO:0005829 cytosol;	GO:0003824 catalytic activity; GO:0004839 ubiquitin activating enzyme activity; GO:0008641 ubiquitin-like modifier activating enzyme activity; GO:0016874 ligase activity; GO:0016877 ligase activity, forming carbon-sulfur bonds; GO:0019780 FAT10 activating enzyme activity;	PF00899; PF10585; PF09358	ThiF family; Ubiquitin-activating enzyme active site ; Ubiquitin-activating enzyme e1 C-terminal domain	O	KOG2012	Ubiquitin activating enzyme UBA1
A0AVT1	729	K	2.182	Up	Ubiquitin-like modifier-activating enzyme 6 OS=Homo sapiens OX=9606 GN=UBA6 PE=1 SV=1	UBA6	1	0.000106186	101.45	2	LK(1)DGSLFWQSPK	4.3574	1.436	0.658	nucleus	K10699	UBE1L2; ubiquitin-activating enzyme E1-like protein 2 [EC:6.2.1.45]	hsa04120 Ubiquitin mediated proteolysis	GO:0003008 system process; GO:0006464 cellular protein modification process; GO:0006508 proteolysis; GO:0006511 ubiquitin-dependent protein catabolic process; GO:0006807 nitrogen compound metabolic process; GO:0006950 response to stress; GO:0006974 cellular response to DNA damage stimulus; GO:0007275 multicellular organism development; GO:0007399 nervous system development; GO:0007417 central ner…	GO:0005622 intracellular; GO:0005623 cell; GO:0005737 cytoplasm; GO:0005829 cytosol;	GO:0003824 catalytic activity; GO:0004839 ubiquitin activating enzyme activity; GO:0008641 ubiquitin-like modifier activating enzyme activity; GO:0016874 ligase activity; GO:0016877 ligase activity, forming carbon-sulfur bonds; GO:0019780 FAT10 activating enzyme activity;	PF00899; PF10585; PF09358	ThiF family; Ubiquitin-activating enzyme active site ; Ubiquitin-activating enzyme e1 C-terminal domain	O	KOG2012	Ubiquitin activating enzyme UBA1
A0AVT1	488	K	2.269	Up	Ubiquitin-like modifier-activating enzyme 6 OS=Homo sapiens OX=9606 GN=UBA6 PE=1 SV=1	UBA6	1	5.53835e-05	85.821	2	NFALLGVGTSK(1)EK	1.364	1.457	0.642	nucleus	K10699	UBE1L2; ubiquitin-activating enzyme E1-like protein 2 [EC:6.2.1.45]	hsa04120 Ubiquitin mediated proteolysis	GO:0003008 system process; GO:0006464 cellular protein modification process; GO:0006508 proteolysis; GO:0006511 ubiquitin-dependent protein catabolic process; GO:0006807 nitrogen compound metabolic process; GO:0006950 response to stress; GO:0006974 cellular response to DNA damage stimulus; GO:0007275 multicellular organism development; GO:0007399 nervous system development; GO:0007417 central ner…	GO:0005622 intracellular; GO:0005623 cell; GO:0005737 cytoplasm; GO:0005829 cytosol;	GO:0003824 catalytic activity; GO:0004839 ubiquitin activating enzyme activity; GO:0008641 ubiquitin-like modifier activating enzyme activity; GO:0016874 ligase activity; GO:0016877 ligase activity, forming carbon-sulfur bonds; GO:0019780 FAT10 activating enzyme activity;	PF00899; PF10585; PF09358	ThiF family; Ubiquitin-activating enzyme active site ; Ubiquitin-activating enzyme e1 C-terminal domain	O	KOG2012	Ubiquitin activating enzyme UBA1
A0AVT1	295	K	2.213	Up	Ubiquitin-like modifier-activating enzyme 6 OS=Homo sapiens OX=9606 GN=UBA6 PE=1 SV=1	UBA6	1	0.000251781	90.689	2	TPK(1)TVFFESLER	-1.0948	1.443	0.652	nucleus	K10699	UBE1L2; ubiquitin-activating enzyme E1-like protein 2 [EC:6.2.1.45]	hsa04120 Ubiquitin mediated proteolysis	GO:0003008 system process; GO:0006464 cellular protein modification process; GO:0006508 proteolysis; GO:0006511 ubiquitin-dependent protein catabolic process; GO:0006807 nitrogen compound metabolic process; GO:0006950 response to stress; GO:0006974 cellular response to DNA damage stimulus; GO:0007275 multicellular organism development; GO:0007399 nervous system development; GO:0007417 central ner…	GO:0005622 intracellular; GO:0005623 cell; GO:0005737 cytoplasm; GO:0005829 cytosol;	GO:0003824 catalytic activity; GO:0004839 ubiquitin activating enzyme activity; GO:0008641 ubiquitin-like modifier activating enzyme activity; GO:0016874 ligase activity; GO:0016877 ligase activity, forming carbon-sulfur bonds; GO:0019780 FAT10 activating enzyme activity;	PF00899; PF10585; PF09358	ThiF family; Ubiquitin-activating enzyme active site ; Ubiquitin-activating enzyme e1 C-terminal domain	O	KOG2012	Ubiquitin activating enzyme UBA1
A6NED2	271	K	5.423	Up	RCC1 domain-containing protein 1 OS=Homo sapiens OX=9606 GN=RCCD1 PE=1 SV=1	RCCD1	1	8.0336e-12	133.07	2	EATELNEDGSQVK(1)R	-5.028	1.372	0.253	nucleus					GO:0005622 intracellular; GO:0005623 cell; GO:0005737 cytoplasm; GO:0005829 cytosol; GO:0005886 plasma membrane; GO:0016020 membrane; GO:0071944 cell periphery;				DZ	KOG1426	FOG: RCC1 domain
P49792	133	K	2.132	Up	E3 SUMO-protein ligase RanBP2 OS=Homo sapiens OX=9606 GN=RANBP2 PE=1 SV=2	RANBP2	1	0.000396425	61.48	2	LFPGSPAIYK(1)LK	-0.16737	1.337	0.627	nucleus	K12172	RANBP2; E3 SUMO-protein ligase RanBP2 [EC:2.3.2.-]	hsa03013 Nucleocytoplasmic transport; hsa05014 Amyotrophic lateral sclerosis	GO:0000082 G1/S transition of mitotic cell cycle; GO:0000226 microtubule cytoskeleton organization; GO:0000278 mitotic cell cycle; GO:0006109 regulation of carbohydrate metabolic process; GO:0006111 regulation of gluconeogenesis; GO:0006403 RNA localization; GO:0006405 RNA export from nucleus; GO:0006406 mRNA export from nucleus; GO:0006464 cellular protein modification process; GO:0006508 proteo…	GO:0005622 intracellular; GO:0005623 cell; GO:0005634 nucleus; GO:0005635 nuclear envelope; GO:0005642 annulate lamellae; GO:0005643 nuclear pore; GO:0005737 cytoplasm; GO:0005739 mitochondrion; GO:0005813 centrosome; GO:0005815 microtubule organizing center; GO:0005829 cytosol; GO:0005856 cytoskeleton; GO:0012505 endomembrane system; GO:0015630 microtubule cytoskeleton; GO:0016020 membrane; GO:0…	GO:0003824 catalytic activity; GO:0005488 binding; GO:0005515 protein binding; GO:0008536 Ran GTPase binding; GO:0016740 transferase activity; GO:0017016 Ras GTPase binding; GO:0019787 ubiquitin-like protein transferase activity; GO:0019789 SUMO transferase activity; GO:0019899 enzyme binding; GO:0031267 small GTPase binding; GO:0051020 GTPase binding; GO:0140096 catalytic activity, acting on a p…	PF00641; PF12185; PF00160	Zn-finger in Ran binding protein and others; Nup358/RanBP2 E3 ligase domain; Cyclophilin type peptidyl-prolyl cis-trans isomerase/CLD	U	KOG0865	Cyclophilin type peptidyl-prolyl cis-trans isomerase
P49792	225	K	2.345	Up	E3 SUMO-protein ligase RanBP2 OS=Homo sapiens OX=9606 GN=RANBP2 PE=1 SV=2	RANBP2	1	6.49076e-09	75.012	3	EYLESLQCLESDK(1)SDWR	0.59577	1.374	0.586	nucleus	K12172	RANBP2; E3 SUMO-protein ligase RanBP2 [EC:2.3.2.-]	hsa03013 Nucleocytoplasmic transport; hsa05014 Amyotrophic lateral sclerosis	GO:0000082 G1/S transition of mitotic cell cycle; GO:0000226 microtubule cytoskeleton organization; GO:0000278 mitotic cell cycle; GO:0006109 regulation of carbohydrate metabolic process; GO:0006111 regulation of gluconeogenesis; GO:0006403 RNA localization; GO:0006405 RNA export from nucleus; GO:0006406 mRNA export from nucleus; GO:0006464 cellular protein modification process; GO:0006508 proteo…	GO:0005622 intracellular; GO:0005623 cell; GO:0005634 nucleus; GO:0005635 nuclear envelope; GO:0005642 annulate lamellae; GO:0005643 nuclear pore; GO:0005737 cytoplasm; GO:0005739 mitochondrion; GO:0005813 centrosome; GO:0005815 microtubule organizing center; GO:0005829 cytosol; GO:0005856 cytoskeleton; GO:0012505 endomembrane system; GO:0015630 microtubule cytoskeleton; GO:0016020 membrane; GO:0…	GO:0003824 catalytic activity; GO:0005488 binding; GO:0005515 protein binding; GO:0008536 Ran GTPase binding; GO:0016740 transferase activity; GO:0017016 Ras GTPase binding; GO:0019787 ubiquitin-like protein transferase activity; GO:0019789 SUMO transferase activity; GO:0019899 enzyme binding; GO:0031267 small GTPase binding; GO:0051020 GTPase binding; GO:0140096 catalytic activity, acting on a p…	PF00641; PF12185; PF00160	Zn-finger in Ran binding protein and others; Nup358/RanBP2 E3 ligase domain; Cyclophilin type peptidyl-prolyl cis-trans isomerase/CLD	U	KOG0865	Cyclophilin type peptidyl-prolyl cis-trans isomerase
P49792	2358	K	4.055	Up	E3 SUMO-protein ligase RanBP2 OS=Homo sapiens OX=9606 GN=RANBP2 PE=1 SV=2	RANBP2	1	3.47198e-08	130.65	2	GIGDIK(1)ILQNYDNK	-0.6824	1.557	0.384	nucleus	K12172	RANBP2; E3 SUMO-protein ligase RanBP2 [EC:2.3.2.-]	hsa03013 Nucleocytoplasmic transport; hsa05014 Amyotrophic lateral sclerosis	GO:0000082 G1/S transition of mitotic cell cycle; GO:0000226 microtubule cytoskeleton organization; GO:0000278 mitotic cell cycle; GO:0006109 regulation of carbohydrate metabolic process; GO:0006111 regulation of gluconeogenesis; GO:0006403 RNA localization; GO:0006405 RNA export from nucleus; GO:0006406 mRNA export from nucleus; GO:0006464 cellular protein modification process; GO:0006508 proteo…	GO:0005622 intracellular; GO:0005623 cell; GO:0005634 nucleus; GO:0005635 nuclear envelope; GO:0005642 annulate lamellae; GO:0005643 nuclear pore; GO:0005737 cytoplasm; GO:0005739 mitochondrion; GO:0005813 centrosome; GO:0005815 microtubule organizing center; GO:0005829 cytosol; GO:0005856 cytoskeleton; GO:0012505 endomembrane system; GO:0015630 microtubule cytoskeleton; GO:0016020 membrane; GO:0…	GO:0003824 catalytic activity; GO:0005488 binding; GO:0005515 protein binding; GO:0008536 Ran GTPase binding; GO:0016740 transferase activity; GO:0017016 Ras GTPase binding; GO:0019787 ubiquitin-like protein transferase activity; GO:0019789 SUMO transferase activity; GO:0019899 enzyme binding; GO:0031267 small GTPase binding; GO:0051020 GTPase binding; GO:0140096 catalytic activity, acting on a p…	PF00641; PF12185; PF00160	Zn-finger in Ran binding protein and others; Nup358/RanBP2 E3 ligase domain; Cyclophilin type peptidyl-prolyl cis-trans isomerase/CLD	U	KOG0865	Cyclophilin type peptidyl-prolyl cis-trans isomerase
P49792	106	K	24.811	Up	E3 SUMO-protein ligase RanBP2 OS=Homo sapiens OX=9606 GN=RANBP2 PE=1 SV=2	RANBP2	1	0.000606461	72.327	2	IAELLCK(1)NDVTDGR	-0.92354	1.836	0.074	nucleus	K12172	RANBP2; E3 SUMO-protein ligase RanBP2 [EC:2.3.2.-]	hsa03013 Nucleocytoplasmic transport; hsa05014 Amyotrophic lateral sclerosis	GO:0000082 G1/S transition of mitotic cell cycle; GO:0000226 microtubule cytoskeleton organization; GO:0000278 mitotic cell cycle; GO:0006109 regulation of carbohydrate metabolic process; GO:0006111 regulation of gluconeogenesis; GO:0006403 RNA localization; GO:0006405 RNA export from nucleus; GO:0006406 mRNA export from nucleus; GO:0006464 cellular protein modification process; GO:0006508 proteo…	GO:0005622 intracellular; GO:0005623 cell; GO:0005634 nucleus; GO:0005635 nuclear envelope; GO:0005642 annulate lamellae; GO:0005643 nuclear pore; GO:0005737 cytoplasm; GO:0005739 mitochondrion; GO:0005813 centrosome; GO:0005815 microtubule organizing center; GO:0005829 cytosol; GO:0005856 cytoskeleton; GO:0012505 endomembrane system; GO:0015630 microtubule cytoskeleton; GO:0016020 membrane; GO:0…	GO:0003824 catalytic activity; GO:0005488 binding; GO:0005515 protein binding; GO:0008536 Ran GTPase binding; GO:0016740 transferase activity; GO:0017016 Ras GTPase binding; GO:0019787 ubiquitin-like protein transferase activity; GO:0019789 SUMO transferase activity; GO:0019899 enzyme binding; GO:0031267 small GTPase binding; GO:0051020 GTPase binding; GO:0140096 catalytic activity, acting on a p…	PF00641; PF12185; PF00160	Zn-finger in Ran binding protein and others; Nup358/RanBP2 E3 ligase domain; Cyclophilin type peptidyl-prolyl cis-trans isomerase/CLD	U	KOG0865	Cyclophilin type peptidyl-prolyl cis-trans isomerase
P49792	1886	K	4.039	Up	E3 SUMO-protein ligase RanBP2 OS=Homo sapiens OX=9606 GN=RANBP2 PE=1 SV=2	RANBP2	1	1.30235e-05	86.135	2	STK(1)EGFSIPVSADGFK	1.0284	1.555	0.385	nucleus	K12172	RANBP2; E3 SUMO-protein ligase RanBP2 [EC:2.3.2.-]	hsa03013 Nucleocytoplasmic transport; hsa05014 Amyotrophic lateral sclerosis	GO:0000082 G1/S transition of mitotic cell cycle; GO:0000226 microtubule cytoskeleton organization; GO:0000278 mitotic cell cycle; GO:0006109 regulation of carbohydrate metabolic process; GO:0006111 regulation of gluconeogenesis; GO:0006403 RNA localization; GO:0006405 RNA export from nucleus; GO:0006406 mRNA export from nucleus; GO:0006464 cellular protein modification process; GO:0006508 proteo…	GO:0005622 intracellular; GO:0005623 cell; GO:0005634 nucleus; GO:0005635 nuclear envelope; GO:0005642 annulate lamellae; GO:0005643 nuclear pore; GO:0005737 cytoplasm; GO:0005739 mitochondrion; GO:0005813 centrosome; GO:0005815 microtubule organizing center; GO:0005829 cytosol; GO:0005856 cytoskeleton; GO:0012505 endomembrane system; GO:0015630 microtubule cytoskeleton; GO:0016020 membrane; GO:0…	GO:0003824 catalytic activity; GO:0005488 binding; GO:0005515 protein binding; GO:0008536 Ran GTPase binding; GO:0016740 transferase activity; GO:0017016 Ras GTPase binding; GO:0019787 ubiquitin-like protein transferase activity; GO:0019789 SUMO transferase activity; GO:0019899 enzyme binding; GO:0031267 small GTPase binding; GO:0051020 GTPase binding; GO:0140096 catalytic activity, acting on a p…	PF00641; PF12185; PF00160	Zn-finger in Ran binding protein and others; Nup358/RanBP2 E3 ligase domain; Cyclophilin type peptidyl-prolyl cis-trans isomerase/CLD	U	KOG0865	Cyclophilin type peptidyl-prolyl cis-trans isomerase
P49792	1963	K	2.449	Up	E3 SUMO-protein ligase RanBP2 OS=Homo sapiens OX=9606 GN=RANBP2 PE=1 SV=2	RANBP2	1	0.000474004	64.906	2	STSGEGFQFGK(1)K	1.9281	1.391	0.568	nucleus	K12172	RANBP2; E3 SUMO-protein ligase RanBP2 [EC:2.3.2.-]	hsa03013 Nucleocytoplasmic transport; hsa05014 Amyotrophic lateral sclerosis	GO:0000082 G1/S transition of mitotic cell cycle; GO:0000226 microtubule cytoskeleton organization; GO:0000278 mitotic cell cycle; GO:0006109 regulation of carbohydrate metabolic process; GO:0006111 regulation of gluconeogenesis; GO:0006403 RNA localization; GO:0006405 RNA export from nucleus; GO:0006406 mRNA export from nucleus; GO:0006464 cellular protein modification process; GO:0006508 proteo…	GO:0005622 intracellular; GO:0005623 cell; GO:0005634 nucleus; GO:0005635 nuclear envelope; GO:0005642 annulate lamellae; GO:0005643 nuclear pore; GO:0005737 cytoplasm; GO:0005739 mitochondrion; GO:0005813 centrosome; GO:0005815 microtubule organizing center; GO:0005829 cytosol; GO:0005856 cytoskeleton; GO:0012505 endomembrane system; GO:0015630 microtubule cytoskeleton; GO:0016020 membrane; GO:0…	GO:0003824 catalytic activity; GO:0005488 binding; GO:0005515 protein binding; GO:0008536 Ran GTPase binding; GO:0016740 transferase activity; GO:0017016 Ras GTPase binding; GO:0019787 ubiquitin-like protein transferase activity; GO:0019789 SUMO transferase activity; GO:0019899 enzyme binding; GO:0031267 small GTPase binding; GO:0051020 GTPase binding; GO:0140096 catalytic activity, acting on a p…	PF00641; PF12185; PF00160	Zn-finger in Ran binding protein and others; Nup358/RanBP2 E3 ligase domain; Cyclophilin type peptidyl-prolyl cis-trans isomerase/CLD	U	KOG0865	Cyclophilin type peptidyl-prolyl cis-trans isomerase
P49792	94	K	2.552	Up	E3 SUMO-protein ligase RanBP2 OS=Homo sapiens OX=9606 GN=RANBP2 PE=1 SV=2	RANBP2	1	7.74413e-05	74.524	2	SVELNPTQK(1)DLVLK	1.3431	1.406	0.551	nucleus	K12172	RANBP2; E3 SUMO-protein ligase RanBP2 [EC:2.3.2.-]	hsa03013 Nucleocytoplasmic transport; hsa05014 Amyotrophic lateral sclerosis	GO:0000082 G1/S transition of mitotic cell cycle; GO:0000226 microtubule cytoskeleton organization; GO:0000278 mitotic cell cycle; GO:0006109 regulation of carbohydrate metabolic process; GO:0006111 regulation of gluconeogenesis; GO:0006403 RNA localization; GO:0006405 RNA export from nucleus; GO:0006406 mRNA export from nucleus; GO:0006464 cellular protein modification process; GO:0006508 proteo…	GO:0005622 intracellular; GO:0005623 cell; GO:0005634 nucleus; GO:0005635 nuclear envelope; GO:0005642 annulate lamellae; GO:0005643 nuclear pore; GO:0005737 cytoplasm; GO:0005739 mitochondrion; GO:0005813 centrosome; GO:0005815 microtubule organizing center; GO:0005829 cytosol; GO:0005856 cytoskeleton; GO:0012505 endomembrane system; GO:0015630 microtubule cytoskeleton; GO:0016020 membrane; GO:0…	GO:0003824 catalytic activity; GO:0005488 binding; GO:0005515 protein binding; GO:0008536 Ran GTPase binding; GO:0016740 transferase activity; GO:0017016 Ras GTPase binding; GO:0019787 ubiquitin-like protein transferase activity; GO:0019789 SUMO transferase activity; GO:0019899 enzyme binding; GO:0031267 small GTPase binding; GO:0051020 GTPase binding; GO:0140096 catalytic activity, acting on a p…	PF00641; PF12185; PF00160	Zn-finger in Ran binding protein and others; Nup358/RanBP2 E3 ligase domain; Cyclophilin type peptidyl-prolyl cis-trans isomerase/CLD	U	KOG0865	Cyclophilin type peptidyl-prolyl cis-trans isomerase
A8MVW0	353	K	3.639	Up	Protein FAM171A2 OS=Homo sapiens OX=9606 GN=FAM171A2 PE=1 SV=1	FAM171A2	1	0.000833786	72.922	2	K(1)LQLSGPSDGNK	-4.7713	1.645	0.452	extracellular
A8MVW0	648	K	2.397	Up	Protein FAM171A2 OS=Homo sapiens OX=9606 GN=FAM171A2 PE=1 SV=1	FAM171A2	1	0.000100282	92.732	2	LLELGVK(1)PHPR	-0.22678	1.46	0.609	extracellular
Q99613	643	K	1.641	Up	Eukaryotic translation initiation factor 3 subunit C OS=Homo sapiens OX=9606 GN=EIF3C PE=1 SV=1	EIF3C	1	0.000124995	127.03	2	AK(1)ELLGQGLLLR	0.028741	1.265	0.771	nucleus	K03252			GO:0006412 translation; GO:0006413 translational initiation; GO:0006417 regulation of translation; GO:0006518 peptide metabolic process; GO:0006807 nitrogen compound metabolic process; GO:0008152 metabolic process; GO:0009058 biosynthetic process; GO:0009059 macromolecule biosynthetic process; GO:0009889 regulation of biosynthetic process; GO:0009891 positive regulation of biosynthetic process; G…	GO:0005622 intracellular; GO:0005623 cell; GO:0005737 cytoplasm; GO:0005829 cytosol; GO:0005852 eukaryotic translation initiation factor 3 complex; GO:0032991 protein-containing complex; GO:0071541 eukaryotic translation initiation factor 3 complex, eIF3m;	GO:0003676 nucleic acid binding; GO:0003723 RNA binding; GO:0003743 translation initiation factor activity; GO:0005488 binding; GO:0005515 protein binding; GO:0008135 translation factor activity, RNA binding; GO:0031369 translation initiation factor binding; GO:0043021 ribonucleoprotein complex binding; GO:0043022 ribosome binding; GO:0044877 protein-containing complex binding; GO:0097159 organic…	PF01399	PCI domain	J	KOG1076	Translation initiation factor 3, subunit c (eIF-3c)
Q99613	331	K	4.735	Up	Eukaryotic translation initiation factor 3 subunit C OS=Homo sapiens OX=9606 GN=EIF3C PE=1 SV=1	EIF3C	1	4.3763e-07	103.87	2	GTEITHAVVIK(1)K	-1.0246	1.733	0.366	nucleus	K03252			GO:0006412 translation; GO:0006413 translational initiation; GO:0006417 regulation of translation; GO:0006518 peptide metabolic process; GO:0006807 nitrogen compound metabolic process; GO:0008152 metabolic process; GO:0009058 biosynthetic process; GO:0009059 macromolecule biosynthetic process; GO:0009889 regulation of biosynthetic process; GO:0009891 positive regulation of biosynthetic process; G…	GO:0005622 intracellular; GO:0005623 cell; GO:0005737 cytoplasm; GO:0005829 cytosol; GO:0005852 eukaryotic translation initiation factor 3 complex; GO:0032991 protein-containing complex; GO:0071541 eukaryotic translation initiation factor 3 complex, eIF3m;	GO:0003676 nucleic acid binding; GO:0003723 RNA binding; GO:0003743 translation initiation factor activity; GO:0005488 binding; GO:0005515 protein binding; GO:0008135 translation factor activity, RNA binding; GO:0031369 translation initiation factor binding; GO:0043021 ribonucleoprotein complex binding; GO:0043022 ribosome binding; GO:0044877 protein-containing complex binding; GO:0097159 organic…	PF01399	PCI domain	J	KOG1076	Translation initiation factor 3, subunit c (eIF-3c)
Q99613	493	K	4.444	Up	Eukaryotic translation initiation factor 3 subunit C OS=Homo sapiens OX=9606 GN=EIF3C PE=1 SV=1	EIF3C	1	4.16624e-05	89.382	2	YLEEK(1)GTTEEVCR	-3.5687	1.711	0.385	nucleus	K03252			GO:0006412 translation; GO:0006413 translational initiation; GO:0006417 regulation of translation; GO:0006518 peptide metabolic process; GO:0006807 nitrogen compound metabolic process; GO:0008152 metabolic process; GO:0009058 biosynthetic process; GO:0009059 macromolecule biosynthetic process; GO:0009889 regulation of biosynthetic process; GO:0009891 positive regulation of biosynthetic process; G…	GO:0005622 intracellular; GO:0005623 cell; GO:0005737 cytoplasm; GO:0005829 cytosol; GO:0005852 eukaryotic translation initiation factor 3 complex; GO:0032991 protein-containing complex; GO:0071541 eukaryotic translation initiation factor 3 complex, eIF3m;	GO:0003676 nucleic acid binding; GO:0003723 RNA binding; GO:0003743 translation initiation factor activity; GO:0005488 binding; GO:0005515 protein binding; GO:0008135 translation factor activity, RNA binding; GO:0031369 translation initiation factor binding; GO:0043021 ribonucleoprotein complex binding; GO:0043022 ribosome binding; GO:0044877 protein-containing complex binding; GO:0097159 organic…	PF01399	PCI domain	J	KOG1076	Translation initiation factor 3, subunit c (eIF-3c)
O00139	483	K	1.612	Up	Kinesin-like protein KIF2A OS=Homo sapiens OX=9606 GN=KIF2A PE=1 SV=3	KIF2A	1	9.47338e-06	90.689	2	LEGAEINK(1)SLLALK	-2.1315	1.254	0.778	cytoplasm,nucleus	K10393			GO:0000226 microtubule cytoskeleton organization; GO:0000278 mitotic cell cycle; GO:0000280 nuclear division; GO:0002376 immune system process; GO:0002478 antigen processing and presentation of exogenous peptide antigen; GO:0002495 antigen processing and presentation of peptide antigen via MHC class II; GO:0002504 antigen processing and presentation of peptide or polysaccharide antigen via MHC cl…	GO:0000922 spindle pole; GO:0005622 intracellular; GO:0005623 cell; GO:0005634 nucleus; GO:0005654 nucleoplasm; GO:0005730 nucleolus; GO:0005737 cytoplasm; GO:0005813 centrosome; GO:0005814 centriole; GO:0005815 microtubule organizing center; GO:0005819 spindle; GO:0005829 cytosol; GO:0005856 cytoskeleton; GO:0005871 kinesin complex; GO:0005875 microtubule associated complex; GO:0005929 cilium; G…	GO:0003774 motor activity; GO:0003777 microtubule motor activity; GO:0003824 catalytic activity; GO:0005488 binding; GO:0005515 protein binding; GO:0008017 microtubule binding; GO:0008092 cytoskeletal protein binding; GO:0015631 tubulin binding; GO:0016462 pyrophosphatase activity; GO:0016787 hydrolase activity; GO:0016817 hydrolase activity, acting on acid anhydrides; GO:0016818 hydrolase activi…	PF00225	Kinesin motor domain	Z	KOG0246	Kinesin-like protein
O00148	52	K	2.68	Up	ATP-dependent RNA helicase DDX39A OS=Homo sapiens OX=9606 GN=DDX39A PE=1 SV=2	DDX39A	1	0.000812017	83.358	2	DFLLK(1)PELLR	-1.6693	1.56	0.582	cytoplasm	K13182			GO:0000375 RNA splicing, via transesterification reactions; GO:0000377 RNA splicing, via transesterification reactions with bulged adenosine as nucleophile; GO:0000398 mRNA splicing, via spliceosome; GO:0006139 nucleobase-containing compound metabolic process; GO:0006396 RNA processing; GO:0006397 mRNA processing; GO:0006403 RNA localization; GO:0006405 RNA export from nucleus; GO:0006406 mRNA ex…	GO:0005622 intracellular; GO:0005623 cell; GO:0005634 nucleus; GO:0005654 nucleoplasm; GO:0005681 spliceosomal complex; GO:0005730 nucleolus; GO:0005737 cytoplasm; GO:0016604 nuclear body; GO:0016607 nuclear speck; GO:0031974 membrane-enclosed lumen; GO:0031981 nuclear lumen; GO:0032991 protein-containing complex; GO:0043226 organelle; GO:0043227 membrane-bounded organelle; GO:0043228 non-membran…	GO:0003724 RNA helicase activity; GO:0003824 catalytic activity; GO:0004386 helicase activity; GO:0005488 binding; GO:0005515 protein binding; GO:0008186 RNA-dependent ATPase activity; GO:0016462 pyrophosphatase activity; GO:0016787 hydrolase activity; GO:0016817 hydrolase activity, acting on acid anhydrides; GO:0016818 hydrolase activity, acting on acid anhydrides, in phosphorus-containing anhyd…	PF00270	DEAD/DEAH box helicase	A	KOG0329	ATP-dependent RNA helicase
O00148	35	K	2.076	Up	ATP-dependent RNA helicase DDX39A OS=Homo sapiens OX=9606 GN=DDX39A PE=1 SV=2	DDX39A	1	3.81857e-05	105.08	2	DIK(1)GSYVSIHSSGFR	1.0691	1.422	0.685	cytoplasm	K13182			GO:0000375 RNA splicing, via transesterification reactions; GO:0000377 RNA splicing, via transesterification reactions with bulged adenosine as nucleophile; GO:0000398 mRNA splicing, via spliceosome; GO:0006139 nucleobase-containing compound metabolic process; GO:0006396 RNA processing; GO:0006397 mRNA processing; GO:0006403 RNA localization; GO:0006405 RNA export from nucleus; GO:0006406 mRNA ex…	GO:0005622 intracellular; GO:0005623 cell; GO:0005634 nucleus; GO:0005654 nucleoplasm; GO:0005681 spliceosomal complex; GO:0005730 nucleolus; GO:0005737 cytoplasm; GO:0016604 nuclear body; GO:0016607 nuclear speck; GO:0031974 membrane-enclosed lumen; GO:0031981 nuclear lumen; GO:0032991 protein-containing complex; GO:0043226 organelle; GO:0043227 membrane-bounded organelle; GO:0043228 non-membran…	GO:0003724 RNA helicase activity; GO:0003824 catalytic activity; GO:0004386 helicase activity; GO:0005488 binding; GO:0005515 protein binding; GO:0008186 RNA-dependent ATPase activity; GO:0016462 pyrophosphatase activity; GO:0016787 hydrolase activity; GO:0016817 hydrolase activity, acting on acid anhydrides; GO:0016818 hydrolase activity, acting on acid anhydrides, in phosphorus-containing anhyd…	PF00270	DEAD/DEAH box helicase	A	KOG0329	ATP-dependent RNA helicase
O00148	267	K	5.95	Up	ATP-dependent RNA helicase DDX39A OS=Homo sapiens OX=9606 GN=DDX39A PE=1 SV=2	DDX39A	1	2.55028e-17	192.95	2	LTLHGLQQYYVK(1)LK	0.79727	1.91	0.321	cytoplasm	K13182			GO:0000375 RNA splicing, via transesterification reactions; GO:0000377 RNA splicing, via transesterification reactions with bulged adenosine as nucleophile; GO:0000398 mRNA splicing, via spliceosome; GO:0006139 nucleobase-containing compound metabolic process; GO:0006396 RNA processing; GO:0006397 mRNA processing; GO:0006403 RNA localization; GO:0006405 RNA export from nucleus; GO:0006406 mRNA ex…	GO:0005622 intracellular; GO:0005623 cell; GO:0005634 nucleus; GO:0005654 nucleoplasm; GO:0005681 spliceosomal complex; GO:0005730 nucleolus; GO:0005737 cytoplasm; GO:0016604 nuclear body; GO:0016607 nuclear speck; GO:0031974 membrane-enclosed lumen; GO:0031981 nuclear lumen; GO:0032991 protein-containing complex; GO:0043226 organelle; GO:0043227 membrane-bounded organelle; GO:0043228 non-membran…	GO:0003724 RNA helicase activity; GO:0003824 catalytic activity; GO:0004386 helicase activity; GO:0005488 binding; GO:0005515 protein binding; GO:0008186 RNA-dependent ATPase activity; GO:0016462 pyrophosphatase activity; GO:0016787 hydrolase activity; GO:0016817 hydrolase activity, acting on acid anhydrides; GO:0016818 hydrolase activity, acting on acid anhydrides, in phosphorus-containing anhyd…	PF00270	DEAD/DEAH box helicase	A	KOG0329	ATP-dependent RNA helicase
O00148	187	K	1.845	Up	ATP-dependent RNA helicase DDX39A OS=Homo sapiens OX=9606 GN=DDX39A PE=1 SV=2	DDX39A	1	0.00139622	113.14	2	SFSLK(1)NVK	-1.051	1.356	0.735	cytoplasm	K13182			GO:0000375 RNA splicing, via transesterification reactions; GO:0000377 RNA splicing, via transesterification reactions with bulged adenosine as nucleophile; GO:0000398 mRNA splicing, via spliceosome; GO:0006139 nucleobase-containing compound metabolic process; GO:0006396 RNA processing; GO:0006397 mRNA processing; GO:0006403 RNA localization; GO:0006405 RNA export from nucleus; GO:0006406 mRNA ex…	GO:0005622 intracellular; GO:0005623 cell; GO:0005634 nucleus; GO:0005654 nucleoplasm; GO:0005681 spliceosomal complex; GO:0005730 nucleolus; GO:0005737 cytoplasm; GO:0016604 nuclear body; GO:0016607 nuclear speck; GO:0031974 membrane-enclosed lumen; GO:0031981 nuclear lumen; GO:0032991 protein-containing complex; GO:0043226 organelle; GO:0043227 membrane-bounded organelle; GO:0043228 non-membran…	GO:0003724 RNA helicase activity; GO:0003824 catalytic activity; GO:0004386 helicase activity; GO:0005488 binding; GO:0005515 protein binding; GO:0008186 RNA-dependent ATPase activity; GO:0016462 pyrophosphatase activity; GO:0016787 hydrolase activity; GO:0016817 hydrolase activity, acting on acid anhydrides; GO:0016818 hydrolase activity, acting on acid anhydrides, in phosphorus-containing anhyd…	PF00270	DEAD/DEAH box helicase	A	KOG0329	ATP-dependent RNA helicase
O00148	333	K	2.392	Up	ATP-dependent RNA helicase DDX39A OS=Homo sapiens OX=9606 GN=DDX39A PE=1 SV=2	DDX39A	1	0.00206755	58.916	2	YQQFK(1)DFQR	-1.2768	1.5	0.627	cytoplasm	K13182			GO:0000375 RNA splicing, via transesterification reactions; GO:0000377 RNA splicing, via transesterification reactions with bulged adenosine as nucleophile; GO:0000398 mRNA splicing, via spliceosome; GO:0006139 nucleobase-containing compound metabolic process; GO:0006396 RNA processing; GO:0006397 mRNA processing; GO:0006403 RNA localization; GO:0006405 RNA export from nucleus; GO:0006406 mRNA ex…	GO:0005622 intracellular; GO:0005623 cell; GO:0005634 nucleus; GO:0005654 nucleoplasm; GO:0005681 spliceosomal complex; GO:0005730 nucleolus; GO:0005737 cytoplasm; GO:0016604 nuclear body; GO:0016607 nuclear speck; GO:0031974 membrane-enclosed lumen; GO:0031981 nuclear lumen; GO:0032991 protein-containing complex; GO:0043226 organelle; GO:0043227 membrane-bounded organelle; GO:0043228 non-membran…	GO:0003724 RNA helicase activity; GO:0003824 catalytic activity; GO:0004386 helicase activity; GO:0005488 binding; GO:0005515 protein binding; GO:0008186 RNA-dependent ATPase activity; GO:0016462 pyrophosphatase activity; GO:0016787 hydrolase activity; GO:0016817 hydrolase activity, acting on acid anhydrides; GO:0016818 hydrolase activity, acting on acid anhydrides, in phosphorus-containing anhyd…	PF00270	DEAD/DEAH box helicase	A	KOG0329	ATP-dependent RNA helicase
O00151	246	K	3.32	Up	PDZ and LIM domain protein 1 OS=Homo sapiens OX=9606 GN=PDLIM1 PE=1 SV=4	PDLIM1	1	4.44989e-09	151.08	2	APVTK(1)VAASIGNAQK	-3.823	1.66	0.5	cytoplasm	K23353			GO:0006950 response to stress; GO:0006979 response to oxidative stress; GO:0050896 response to stimulus;			PF00595; PF00412	PDZ domain (Also known as DHR or GLGF); LIM domain	TZ	KOG1703	Adaptor protein Enigma and related PDZ-LIM proteins
O00154	267	K	3.716	Up	Cytosolic acyl coenzyme A thioester hydrolase OS=Homo sapiens OX=9606 GN=ACOT7 PE=1 SV=3	ACOT7	1	3.2496e-05	97.949	3	HCK(1)TNIVTASVDAINFHDK	2.3208	1.468	0.395	mitochondria	K17360	ACOT7; acyl-coenzyme A thioesterase 7 [EC:3.1.2.2]	hsa00062 Fatty acid elongation; hsa01040 Biosynthesis of unsaturated fatty acids	GO:0001676 long-chain fatty acid metabolic process; GO:0006082 organic acid metabolic process; GO:0006139 nucleobase-containing compound metabolic process; GO:0006163 purine nucleotide metabolic process; GO:0006164 purine nucleotide biosynthetic process; GO:0006195 purine nucleotide catabolic process; GO:0006629 lipid metabolic process; GO:0006631 fatty acid metabolic process; GO:0006633 fatty ac…	GO:0005622 intracellular; GO:0005623 cell; GO:0005634 nucleus; GO:0005654 nucleoplasm; GO:0005737 cytoplasm; GO:0005739 mitochondrion; GO:0005829 cytosol; GO:0031974 membrane-enclosed lumen; GO:0031981 nuclear lumen; GO:0043226 organelle; GO:0043227 membrane-bounded organelle; GO:0043229 intracellular organelle; GO:0043231 intracellular membrane-bounded organelle; GO:0043233 organelle lumen; GO:0…	GO:0000062 fatty-acyl-CoA binding; GO:0000166 nucleotide binding; GO:0003824 catalytic activity; GO:0005488 binding; GO:0005515 protein binding; GO:0016289 CoA hydrolase activity; GO:0016290 palmitoyl-CoA hydrolase activity; GO:0016787 hydrolase activity; GO:0016788 hydrolase activity, acting on ester bonds; GO:0016790 thiolester hydrolase activity; GO:0017076 purine nucleotide binding; GO:003055…	PF03061	Thioesterase superfamily	F	KOG2763	Acyl-CoA thioesterase
O00154	283	K	1.647	Up	Cytosolic acyl coenzyme A thioester hydrolase OS=Homo sapiens OX=9606 GN=ACOT7 PE=1 SV=3	ACOT7	1	1.62416e-05	56.08	3	TNIVTASVDAINFHDK(1)IR	-3.497	1.207	0.733	mitochondria	K17360	ACOT7; acyl-coenzyme A thioesterase 7 [EC:3.1.2.2]	hsa00062 Fatty acid elongation; hsa01040 Biosynthesis of unsaturated fatty acids	GO:0001676 long-chain fatty acid metabolic process; GO:0006082 organic acid metabolic process; GO:0006139 nucleobase-containing compound metabolic process; GO:0006163 purine nucleotide metabolic process; GO:0006164 purine nucleotide biosynthetic process; GO:0006195 purine nucleotide catabolic process; GO:0006629 lipid metabolic process; GO:0006631 fatty acid metabolic process; GO:0006633 fatty ac…	GO:0005622 intracellular; GO:0005623 cell; GO:0005634 nucleus; GO:0005654 nucleoplasm; GO:0005737 cytoplasm; GO:0005739 mitochondrion; GO:0005829 cytosol; GO:0031974 membrane-enclosed lumen; GO:0031981 nuclear lumen; GO:0043226 organelle; GO:0043227 membrane-bounded organelle; GO:0043229 intracellular organelle; GO:0043231 intracellular membrane-bounded organelle; GO:0043233 organelle lumen; GO:0…	GO:0000062 fatty-acyl-CoA binding; GO:0000166 nucleotide binding; GO:0003824 catalytic activity; GO:0005488 binding; GO:0005515 protein binding; GO:0016289 CoA hydrolase activity; GO:0016290 palmitoyl-CoA hydrolase activity; GO:0016787 hydrolase activity; GO:0016788 hydrolase activity, acting on ester bonds; GO:0016790 thiolester hydrolase activity; GO:0017076 purine nucleotide binding; GO:003055…	PF03061	Thioesterase superfamily	F	KOG2763	Acyl-CoA thioesterase
O00159	740	K	3.008	Up	Unconventional myosin-Ic OS=Homo sapiens OX=9606 GN=MYO1C PE=1 SV=4	MYO1C	1	0.000336964	78.816	3	QSLATK(1)IQAAWR	-0.63962	1.543	0.513	cytoplasm	K10356	MYO1; myosin I	hsa05130 Pathogenic Escherichia coli infection	GO:0002252 immune effector process; GO:0002253 activation of immune response; GO:0002376 immune system process; GO:0002429 immune response-activating cell surface receptor signaling pathway; GO:0002431 Fc receptor mediated stimulatory signaling pathway; GO:0002433 immune response-regulating cell surface receptor signaling pathway involved in phagocytosis; GO:0002682 regulation of immune system pr…	GO:0001726 ruffle; GO:0005622 intracellular; GO:0005623 cell; GO:0005634 nucleus; GO:0005635 nuclear envelope; GO:0005643 nuclear pore; GO:0005654 nucleoplasm; GO:0005730 nucleolus; GO:0005737 cytoplasm; GO:0005829 cytosol; GO:0005856 cytoskeleton; GO:0005884 actin filament; GO:0005886 plasma membrane; GO:0005902 microvillus; GO:0005903 brush border; GO:0009925 basal plasma membrane; GO:0012505 e…	GO:0000146 microfilament motor activity; GO:0000166 nucleotide binding; GO:0003774 motor activity; GO:0003779 actin binding; GO:0003824 catalytic activity; GO:0005102 signaling receptor binding; GO:0005488 binding; GO:0005515 protein binding; GO:0005516 calmodulin binding; GO:0005524 ATP binding; GO:0005543 phospholipid binding; GO:0008022 protein C-terminus binding; GO:0008092 cytoskeletal prote…	PF00063	Myosin head (motor domain)	Z	KOG0164	Myosin class I heavy chain
O00161	71	K	3.904	Up	Synaptosomal-associated protein 23 OS=Homo sapiens OX=9606 GN=SNAP23 PE=1 SV=1	SNAP23	1	2.88412e-05	108.4	2	ETEK(1)TLTELNK	-1.0676	1.546	0.396	cytoplasm	K08508	SNAP23; synaptosomal-associated protein 23	hsa04130 SNARE interactions in vesicular transport; hsa04611 Platelet activation	GO:0001505 regulation of neurotransmitter levels; GO:0001775 cell activation; GO:0001821 histamine secretion; GO:0002252 immune effector process; GO:0002263 cell activation involved in immune response; GO:0002274 myeloid leukocyte activation; GO:0002275 myeloid cell activation involved in immune response; GO:0002279 mast cell activation involved in immune response; GO:0002283 neutrophil activatio…	GO:0000323 lytic vacuole; GO:0005622 intracellular; GO:0005623 cell; GO:0005634 nucleus; GO:0005654 nucleoplasm; GO:0005737 cytoplasm; GO:0005764 lysosome; GO:0005766 primary lysosome; GO:0005773 vacuole; GO:0005886 plasma membrane; GO:0005911 cell-cell junction; GO:0005912 adherens junction; GO:0012505 endomembrane system; GO:0012506 vesicle membrane; GO:0016020 membrane; GO:0030054 cell junctio…	GO:0000149 SNARE binding; GO:0005484 SNAP receptor activity; GO:0005488 binding; GO:0005515 protein binding; GO:0019905 syntaxin binding;			U	KOG3065	SNAP-25 (synaptosome-associated protein) component of SNARE complex
O00161	64	K	15.509	Up	Synaptosomal-associated protein 23 OS=Homo sapiens OX=9606 GN=SNAP23 PE=1 SV=1	SNAP23	1	2.7954e-05	97.594	2	IEEGLDQINK(1)DMR	4.687	1.799	0.116	cytoplasm	K08508	SNAP23; synaptosomal-associated protein 23	hsa04130 SNARE interactions in vesicular transport; hsa04611 Platelet activation	GO:0001505 regulation of neurotransmitter levels; GO:0001775 cell activation; GO:0001821 histamine secretion; GO:0002252 immune effector process; GO:0002263 cell activation involved in immune response; GO:0002274 myeloid leukocyte activation; GO:0002275 myeloid cell activation involved in immune response; GO:0002279 mast cell activation involved in immune response; GO:0002283 neutrophil activatio…	GO:0000323 lytic vacuole; GO:0005622 intracellular; GO:0005623 cell; GO:0005634 nucleus; GO:0005654 nucleoplasm; GO:0005737 cytoplasm; GO:0005764 lysosome; GO:0005766 primary lysosome; GO:0005773 vacuole; GO:0005886 plasma membrane; GO:0005911 cell-cell junction; GO:0005912 adherens junction; GO:0012505 endomembrane system; GO:0012506 vesicle membrane; GO:0016020 membrane; GO:0030054 cell junctio…	GO:0000149 SNARE binding; GO:0005484 SNAP receptor activity; GO:0005488 binding; GO:0005515 protein binding; GO:0019905 syntaxin binding;			U	KOG3065	SNAP-25 (synaptosome-associated protein) component of SNARE complex
O00161	49	K	4.582	Up	Synaptosomal-associated protein 23 OS=Homo sapiens OX=9606 GN=SNAP23 PE=1 SV=1	SNAP23	1	9.32428e-33	212.93	2	TITMLDEQK(1)EQLNR	0.83517	1.59	0.347	cytoplasm	K08508	SNAP23; synaptosomal-associated protein 23	hsa04130 SNARE interactions in vesicular transport; hsa04611 Platelet activation	GO:0001505 regulation of neurotransmitter levels; GO:0001775 cell activation; GO:0001821 histamine secretion; GO:0002252 immune effector process; GO:0002263 cell activation involved in immune response; GO:0002274 myeloid leukocyte activation; GO:0002275 myeloid cell activation involved in immune response; GO:0002279 mast cell activation involved in immune response; GO:0002283 neutrophil activatio…	GO:0000323 lytic vacuole; GO:0005622 intracellular; GO:0005623 cell; GO:0005634 nucleus; GO:0005654 nucleoplasm; GO:0005737 cytoplasm; GO:0005764 lysosome; GO:0005766 primary lysosome; GO:0005773 vacuole; GO:0005886 plasma membrane; GO:0005911 cell-cell junction; GO:0005912 adherens junction; GO:0012505 endomembrane system; GO:0012506 vesicle membrane; GO:0016020 membrane; GO:0030054 cell junctio…	GO:0000149 SNARE binding; GO:0005484 SNAP receptor activity; GO:0005488 binding; GO:0005515 protein binding; GO:0019905 syntaxin binding;			U	KOG3065	SNAP-25 (synaptosome-associated protein) component of SNARE complex
O00170	273	K	6.917	Up	AH receptor-interacting protein OS=Homo sapiens OX=9606 GN=AIP PE=1 SV=2	AIP	1	0.000284411	53.363	3	GK(1)AHAAVWNAQEAQADFAK	1.5209	1.757	0.254	cytoplasm	K17767	AIP; AH receptor-interacting protein	hsa04934 Cushing syndrome; hsa05207 Chemical carcinogenesis - receptor activation	GO:0006457 protein folding; GO:0006605 protein targeting; GO:0006626 protein targeting to mitochondrion; GO:0006805 xenobiotic metabolic process; GO:0006807 nitrogen compound metabolic process; GO:0006810 transport; GO:0006839 mitochondrial transport; GO:0006886 intracellular protein transport; GO:0006996 organelle organization; GO:0007005 mitochondrion organization; GO:0007154 cell communication…	GO:0005622 intracellular; GO:0005623 cell; GO:0005634 nucleus; GO:0005654 nucleoplasm; GO:0005667 transcription regulator complex; GO:0005737 cytoplasm; GO:0005829 cytosol; GO:0016020 membrane; GO:0031974 membrane-enclosed lumen; GO:0031981 nuclear lumen; GO:0032991 protein-containing complex; GO:0034751 aryl hydrocarbon receptor complex; GO:0043226 organelle; GO:0043227 membrane-bounded organell…	GO:0003712 transcription coregulator activity; GO:0003713 transcription coactivator activity; GO:0005102 signaling receptor binding; GO:0005488 binding; GO:0005515 protein binding; GO:0008134 transcription factor binding; GO:0017162 aryl hydrocarbon receptor binding; GO:0019904 protein domain specific binding; GO:0036004 GAF domain binding; GO:0051082 unfolded protein binding; GO:0140110 transcri…	PF00254	FKBP-type peptidyl-prolyl cis-trans isomerase	O	KOG0545	Aryl-hydrocarbon receptor-interacting protein
O00186	321	K	2.461	Up	Syntaxin-binding protein 3 OS=Homo sapiens OX=9606 GN=STXBP3 PE=1 SV=2	STXBP3	1	2.14975e-25	157.67	2	ATEGK(1)TSLSALTQLMK	0.2242	1.398	0.568	cytoplasm	K15301			GO:0001775 cell activation; GO:0002252 immune effector process; GO:0002263 cell activation involved in immune response; GO:0002274 myeloid leukocyte activation; GO:0002275 myeloid cell activation involved in immune response; GO:0002283 neutrophil activation involved in immune response; GO:0002366 leukocyte activation involved in immune response; GO:0002376 immune system process; GO:0002443 leukoc…	GO:0005622 intracellular; GO:0005623 cell; GO:0005737 cytoplasm; GO:0005829 cytosol; GO:0005886 plasma membrane; GO:0012505 endomembrane system; GO:0016020 membrane; GO:0030141 secretory granule; GO:0031091 platelet alpha granule; GO:0031410 cytoplasmic vesicle; GO:0031982 vesicle; GO:0042581 specific granule; GO:0043226 organelle; GO:0043227 membrane-bounded organelle; GO:0043229 intracellular o…	GO:0000149 SNARE binding; GO:0005488 binding; GO:0005515 protein binding; GO:0019905 syntaxin binding;			U	KOG1300	Vesicle trafficking protein Sec1
O00186	332	K	1.968	Up	Syntaxin-binding protein 3 OS=Homo sapiens OX=9606 GN=STXBP3 PE=1 SV=2	STXBP3	1	4.81477e-05	104.39	2	TSLSALTQLMK(1)K	-1.3062	1.309	0.665	cytoplasm	K15301			GO:0001775 cell activation; GO:0002252 immune effector process; GO:0002263 cell activation involved in immune response; GO:0002274 myeloid leukocyte activation; GO:0002275 myeloid cell activation involved in immune response; GO:0002283 neutrophil activation involved in immune response; GO:0002366 leukocyte activation involved in immune response; GO:0002376 immune system process; GO:0002443 leukoc…	GO:0005622 intracellular; GO:0005623 cell; GO:0005737 cytoplasm; GO:0005829 cytosol; GO:0005886 plasma membrane; GO:0012505 endomembrane system; GO:0016020 membrane; GO:0030141 secretory granule; GO:0031091 platelet alpha granule; GO:0031410 cytoplasmic vesicle; GO:0031982 vesicle; GO:0042581 specific granule; GO:0043226 organelle; GO:0043227 membrane-bounded organelle; GO:0043229 intracellular o…	GO:0000149 SNARE binding; GO:0005488 binding; GO:0005515 protein binding; GO:0019905 syntaxin binding;			U	KOG1300	Vesicle trafficking protein Sec1
O00186	585	K	2.319	Up	Syntaxin-binding protein 3 OS=Homo sapiens OX=9606 GN=STXBP3 PE=1 SV=2	STXBP3	1	0.0247665	94.804	2	DK(1)VSLIKDE	-1.3156	1.375	0.593	cytoplasm	K15301			GO:0001775 cell activation; GO:0002252 immune effector process; GO:0002263 cell activation involved in immune response; GO:0002274 myeloid leukocyte activation; GO:0002275 myeloid cell activation involved in immune response; GO:0002283 neutrophil activation involved in immune response; GO:0002366 leukocyte activation involved in immune response; GO:0002376 immune system process; GO:0002443 leukoc…	GO:0005622 intracellular; GO:0005623 cell; GO:0005737 cytoplasm; GO:0005829 cytosol; GO:0005886 plasma membrane; GO:0012505 endomembrane system; GO:0016020 membrane; GO:0030141 secretory granule; GO:0031091 platelet alpha granule; GO:0031410 cytoplasmic vesicle; GO:0031982 vesicle; GO:0042581 specific granule; GO:0043226 organelle; GO:0043227 membrane-bounded organelle; GO:0043229 intracellular o…	GO:0000149 SNARE binding; GO:0005488 binding; GO:0005515 protein binding; GO:0019905 syntaxin binding;			U	KOG1300	Vesicle trafficking protein Sec1
O00193	174	K	4.017	Up	Small acidic protein OS=Homo sapiens OX=9606 GN=SMAP PE=1 SV=1	SMAP	1	0.0168073	58.916	2	SNYK(1)MMFVK	4.4212	1.844	0.459	nucleus
O00203	85	K	2.292	Up	AP-3 complex subunit beta-1 OS=Homo sapiens OX=9606 GN=AP3B1 PE=1 SV=3	AP3B1	1	9.28173e-08	104	2	NASELFPAVVK(1)NVASK	-1.3869	1.398	0.61	cytoplasm	K12397	AP3B; AP-3 complex subunit beta	hsa04142 Lysosome	GO:0000041 transition metal ion transport; GO:0002376 immune system process; GO:0002475 antigen processing and presentation via MHC class Ib; GO:0002682 regulation of immune system process; GO:0002684 positive regulation of immune system process; GO:0002694 regulation of leukocyte activation; GO:0002696 positive regulation of leukocyte activation; GO:0006605 protein targeting; GO:0006622 protein …	GO:0005622 intracellular; GO:0005623 cell; GO:0005737 cytoplasm; GO:0005794 Golgi apparatus; GO:0005802 trans-Golgi network; GO:0012505 endomembrane system; GO:0031984 organelle subcompartment; GO:0043226 organelle; GO:0043227 membrane-bounded organelle; GO:0043229 intracellular organelle; GO:0043231 intracellular membrane-bounded organelle; GO:0098791 Golgi apparatus subcompartment;	GO:0005488 binding; GO:0005515 protein binding; GO:0019899 enzyme binding; GO:0019902 phosphatase binding; GO:0019903 protein phosphatase binding; GO:0030742 GTP-dependent protein binding;			U	KOG1060	Vesicle coat complex AP-3, beta subunit
O00203	549	K	1.656	Up	AP-3 complex subunit beta-1 OS=Homo sapiens OX=9606 GN=AP3B1 PE=1 SV=3	AP3B1	1	0.000398753	93.467	2	LYLTNSK(1)QTK	-1.8685	1.25	0.755	cytoplasm	K12397	AP3B; AP-3 complex subunit beta	hsa04142 Lysosome	GO:0000041 transition metal ion transport; GO:0002376 immune system process; GO:0002475 antigen processing and presentation via MHC class Ib; GO:0002682 regulation of immune system process; GO:0002684 positive regulation of immune system process; GO:0002694 regulation of leukocyte activation; GO:0002696 positive regulation of leukocyte activation; GO:0006605 protein targeting; GO:0006622 protein …	GO:0005622 intracellular; GO:0005623 cell; GO:0005737 cytoplasm; GO:0005794 Golgi apparatus; GO:0005802 trans-Golgi network; GO:0012505 endomembrane system; GO:0031984 organelle subcompartment; GO:0043226 organelle; GO:0043227 membrane-bounded organelle; GO:0043229 intracellular organelle; GO:0043231 intracellular membrane-bounded organelle; GO:0098791 Golgi apparatus subcompartment;	GO:0005488 binding; GO:0005515 protein binding; GO:0019899 enzyme binding; GO:0019902 phosphatase binding; GO:0019903 protein phosphatase binding; GO:0030742 GTP-dependent protein binding;			U	KOG1060	Vesicle coat complex AP-3, beta subunit
O00203	337	K	1.699	Up	AP-3 complex subunit beta-1 OS=Homo sapiens OX=9606 GN=AP3B1 PE=1 SV=3	AP3B1	1	0.000313581	94.66	2	SEAGIISK(1)SLVR	4.523	1.262	0.743	cytoplasm	K12397	AP3B; AP-3 complex subunit beta	hsa04142 Lysosome	GO:0000041 transition metal ion transport; GO:0002376 immune system process; GO:0002475 antigen processing and presentation via MHC class Ib; GO:0002682 regulation of immune system process; GO:0002684 positive regulation of immune system process; GO:0002694 regulation of leukocyte activation; GO:0002696 positive regulation of leukocyte activation; GO:0006605 protein targeting; GO:0006622 protein …	GO:0005622 intracellular; GO:0005623 cell; GO:0005737 cytoplasm; GO:0005794 Golgi apparatus; GO:0005802 trans-Golgi network; GO:0012505 endomembrane system; GO:0031984 organelle subcompartment; GO:0043226 organelle; GO:0043227 membrane-bounded organelle; GO:0043229 intracellular organelle; GO:0043231 intracellular membrane-bounded organelle; GO:0098791 Golgi apparatus subcompartment;	GO:0005488 binding; GO:0005515 protein binding; GO:0019899 enzyme binding; GO:0019902 phosphatase binding; GO:0019903 protein phosphatase binding; GO:0030742 GTP-dependent protein binding;			U	KOG1060	Vesicle coat complex AP-3, beta subunit
O00231	32	K	2.894	Up	26S proteasome non-ATPase regulatory subunit 11 OS=Homo sapiens OX=9606 GN=PSMD11 PE=1 SV=3	PSMD11	1	1.69915e-05	117.45	2	EASIDILHSIVK(1)R	0.75554	1.525	0.527	cytoplasm	K03036	PSMD11; 26S proteasome regulatory subunit N6	hsa05017 Spinocerebellar ataxia; hsa05016 Huntington disease; hsa03050 Proteasome; hsa05169 Epstein-Barr virus infection; hsa05012 Parkinson disease; hsa05010 Alzheimer disease; hsa05022 Pathways of neurodegeneration - multiple diseases; hsa05014 Amyotrophic lateral sclerosis; hsa05020 Prion disease	GO:0001775 cell activation; GO:0002252 immune effector process; GO:0002263 cell activation involved in immune response; GO:0002274 myeloid leukocyte activation; GO:0002275 myeloid cell activation involved in immune response; GO:0002283 neutrophil activation involved in immune response; GO:0002366 leukocyte activation involved in immune response; GO:0002376 immune system process; GO:0002443 leukoc…	GO:0000502 proteasome complex; GO:0005576 extracellular region; GO:0005622 intracellular; GO:0005623 cell; GO:0005634 nucleus; GO:0005654 nucleoplasm; GO:0005737 cytoplasm; GO:0005829 cytosol; GO:0005838 proteasome regulatory particle; GO:0008541 proteasome regulatory particle, lid subcomplex; GO:0012505 endomembrane system; GO:0022624 proteasome accessory complex; GO:0030141 secretory granule; G…	GO:0005198 structural molecule activity;	PF01399	PCI domain	O	KOG1463	26S proteasome regulatory complex, subunit RPN6/PSMD11
O00231	417	K	1.638	Up	26S proteasome non-ATPase regulatory subunit 11 OS=Homo sapiens OX=9606 GN=PSMD11 PE=1 SV=3	PSMD11	1	0.000536786	79.059	2	VVDSLYNK(1)AK	1.1721	1.258	0.768	cytoplasm	K03036	PSMD11; 26S proteasome regulatory subunit N6	hsa05017 Spinocerebellar ataxia; hsa05016 Huntington disease; hsa03050 Proteasome; hsa05169 Epstein-Barr virus infection; hsa05012 Parkinson disease; hsa05010 Alzheimer disease; hsa05022 Pathways of neurodegeneration - multiple diseases; hsa05014 Amyotrophic lateral sclerosis; hsa05020 Prion disease	GO:0001775 cell activation; GO:0002252 immune effector process; GO:0002263 cell activation involved in immune response; GO:0002274 myeloid leukocyte activation; GO:0002275 myeloid cell activation involved in immune response; GO:0002283 neutrophil activation involved in immune response; GO:0002366 leukocyte activation involved in immune response; GO:0002376 immune system process; GO:0002443 leukoc…	GO:0000502 proteasome complex; GO:0005576 extracellular region; GO:0005622 intracellular; GO:0005623 cell; GO:0005634 nucleus; GO:0005654 nucleoplasm; GO:0005737 cytoplasm; GO:0005829 cytosol; GO:0005838 proteasome regulatory particle; GO:0008541 proteasome regulatory particle, lid subcomplex; GO:0012505 endomembrane system; GO:0022624 proteasome accessory complex; GO:0030141 secretory granule; G…	GO:0005198 structural molecule activity;	PF01399	PCI domain	O	KOG1463	26S proteasome regulatory complex, subunit RPN6/PSMD11
O00232	221	K	2.211	Up	26S proteasome non-ATPase regulatory subunit 12 OS=Homo sapiens OX=9606 GN=PSMD12 PE=1 SV=3	PSMD12	1	0.000122095	99.174	2	FFQEENTEK(1)LK	-0.55794	1.393	0.63	cytoplasm	K03035	PSMD12; 26S proteasome regulatory subunit N5	hsa05017 Spinocerebellar ataxia; hsa05016 Huntington disease; hsa03050 Proteasome; hsa05169 Epstein-Barr virus infection; hsa05012 Parkinson disease; hsa05010 Alzheimer disease; hsa05022 Pathways of neurodegeneration - multiple diseases; hsa05014 Amyotrophic lateral sclerosis; hsa05020 Prion disease	GO:0001775 cell activation; GO:0002252 immune effector process; GO:0002263 cell activation involved in immune response; GO:0002274 myeloid leukocyte activation; GO:0002275 myeloid cell activation involved in immune response; GO:0002283 neutrophil activation involved in immune response; GO:0002366 leukocyte activation involved in immune response; GO:0002376 immune system process; GO:0002443 leukoc…	GO:0000502 proteasome complex; GO:0005576 extracellular region; GO:0005622 intracellular; GO:0005623 cell; GO:0005634 nucleus; GO:0005654 nucleoplasm; GO:0005737 cytoplasm; GO:0005829 cytosol; GO:0005838 proteasome regulatory particle; GO:0008541 proteasome regulatory particle, lid subcomplex; GO:0012505 endomembrane system; GO:0022624 proteasome accessory complex; GO:0030141 secretory granule; G…		PF01399	PCI domain	O	KOG1498	26S proteasome regulatory complex, subunit RPN5/PSMD12
O00232	52	K	1.752	Up	26S proteasome non-ATPase regulatory subunit 12 OS=Homo sapiens OX=9606 GN=PSMD12 PE=1 SV=3	PSMD12	1	6.35062e-14	106.58	2	LQEVIETLLSLEK(1)QTR	1.5234	1.284	0.733	cytoplasm	K03035	PSMD12; 26S proteasome regulatory subunit N5	hsa05017 Spinocerebellar ataxia; hsa05016 Huntington disease; hsa03050 Proteasome; hsa05169 Epstein-Barr virus infection; hsa05012 Parkinson disease; hsa05010 Alzheimer disease; hsa05022 Pathways of neurodegeneration - multiple diseases; hsa05014 Amyotrophic lateral sclerosis; hsa05020 Prion disease	GO:0001775 cell activation; GO:0002252 immune effector process; GO:0002263 cell activation involved in immune response; GO:0002274 myeloid leukocyte activation; GO:0002275 myeloid cell activation involved in immune response; GO:0002283 neutrophil activation involved in immune response; GO:0002366 leukocyte activation involved in immune response; GO:0002376 immune system process; GO:0002443 leukoc…	GO:0000502 proteasome complex; GO:0005576 extracellular region; GO:0005622 intracellular; GO:0005623 cell; GO:0005634 nucleus; GO:0005654 nucleoplasm; GO:0005737 cytoplasm; GO:0005829 cytosol; GO:0005838 proteasome regulatory particle; GO:0008541 proteasome regulatory particle, lid subcomplex; GO:0012505 endomembrane system; GO:0022624 proteasome accessory complex; GO:0030141 secretory granule; G…		PF01399	PCI domain	O	KOG1498	26S proteasome regulatory complex, subunit RPN5/PSMD12
O00233	211	K	19.136	Up	26S proteasome non-ATPase regulatory subunit 9 OS=Homo sapiens OX=9606 GN=PSMD9 PE=1 SV=3	PSMD9	1	3.57085e-10	199.59	2	WAGK(1)GLLGCNIIPLQR	4.9902	2.258	0.118	cytoskeleton	K06693	PSMD9; 26S proteasome regulatory subunit N4	hsa05017 Spinocerebellar ataxia; hsa05016 Huntington disease; hsa03050 Proteasome; hsa05012 Parkinson disease; hsa05010 Alzheimer disease; hsa05022 Pathways of neurodegeneration - multiple diseases; hsa05014 Amyotrophic lateral sclerosis; hsa05020 Prion disease	GO:0002791 regulation of peptide secretion; GO:0002792 negative regulation of peptide secretion; GO:0002793 positive regulation of peptide secretion; GO:0006355 regulation of transcription, DNA-templated; GO:0006357 regulation of transcription by RNA polymerase II; GO:0006464 cellular protein modification process; GO:0006508 proteolysis; GO:0006511 ubiquitin-dependent protein catabolic process; G…	GO:0000502 proteasome complex; GO:0005622 intracellular; GO:0005623 cell; GO:0005634 nucleus; GO:0005654 nucleoplasm; GO:0005737 cytoplasm; GO:0005829 cytosol; GO:0005838 proteasome regulatory particle; GO:0008540 proteasome regulatory particle, base subcomplex; GO:0022624 proteasome accessory complex; GO:0031974 membrane-enclosed lumen; GO:0031981 nuclear lumen; GO:0032991 protein-containing com…	GO:0003712 transcription coregulator activity; GO:0003713 transcription coactivator activity; GO:0005488 binding; GO:0005515 protein binding; GO:0008022 protein C-terminus binding; GO:0008134 transcription factor binding; GO:0043425 bHLH transcription factor binding; GO:0140110 transcription regulator activity;	PF13180	PDZ domain	K	KOG3129	26S proteasome regulatory complex, subunit PSMD9
O00255	574	K	3.454	Up	Menin OS=Homo sapiens OX=9606 GN=MEN1 PE=1 SV=4	MEN1	1	9.94241e-06	73.655	2	ELLVATK(1)INSSAIK	-0.5052	1.461	0.423	mitochondria	K14970	MEN1; menin	hsa04934 Cushing syndrome; hsa05202 Transcriptional misregulation in cancer	GO:0000003 reproduction; GO:0000079 regulation of cyclin-dependent protein serine/threonine kinase activity; GO:0000122 negative regulation of transcription by RNA polymerase II; GO:0000165 MAPK cascade; GO:0000278 mitotic cell cycle; GO:0001501 skeletal system development; GO:0001503 ossification; GO:0001649 osteoblast differentiation; GO:0001678 cellular glucose homeostasis; GO:0001776 leukocyt…	GO:0000228 nuclear chromosome; GO:0000781 chromosome, telomeric region; GO:0000784 nuclear chromosome, telomeric region; GO:0000785 chromatin; GO:0000790 nuclear chromatin; GO:0005622 intracellular; GO:0005623 cell; GO:0005634 nucleus; GO:0005654 nucleoplasm; GO:0005694 chromosome; GO:0005737 cytoplasm; GO:0005783 endoplasmic reticulum; GO:0005788 endoplasmic reticulum lumen; GO:0005829 cytosol; …	GO:0000217 DNA secondary structure binding; GO:0000400 four-way junction DNA binding; GO:0000403 Y-form DNA binding; GO:0001067 regulatory region nucleic acid binding; GO:0003676 nucleic acid binding; GO:0003677 DNA binding; GO:0003682 chromatin binding; GO:0003690 double-stranded DNA binding; GO:0005488 binding; GO:0005515 protein binding; GO:0030674 protein-macromolecule adaptor activity; GO:00…
O00264	105	K	3.404	Up	Membrane-associated progesterone receptor component 1 OS=Homo sapiens OX=9606 GN=PGRMC1 PE=1 SV=3	PGRMC1	1	9.11282e-09	178.65	2	K(1)FYGPEGPYGVFAGR	-1.246	1.341	0.394	nucleus	K17278			GO:0000003 reproduction; GO:0000902 cell morphogenesis; GO:0000904 cell morphogenesis involved in differentiation; GO:0001556 oocyte maturation; GO:0001775 cell activation; GO:0002252 immune effector process; GO:0002263 cell activation involved in immune response; GO:0002274 myeloid leukocyte activation; GO:0002275 myeloid cell activation involved in immune response; GO:0002283 neutrophil activat…	GO:0000775 chromosome, centromeric region; GO:0001674 female germ cell nucleus; GO:0005576 extracellular region; GO:0005615 extracellular space; GO:0005622 intracellular; GO:0005623 cell; GO:0005634 nucleus; GO:0005694 chromosome; GO:0005737 cytoplasm; GO:0005783 endoplasmic reticulum; GO:0005819 spindle; GO:0005856 cytoskeleton; GO:0005886 plasma membrane; GO:0005887 integral component of plasma…	GO:0005488 binding; GO:0005496 steroid binding; GO:0008289 lipid binding; GO:0020037 heme binding; GO:0046906 tetrapyrrole binding; GO:0048037 cofactor binding; GO:0097159 organic cyclic compound binding; GO:1901363 heterocyclic compound binding;	PF00173	Cytochrome b5-like Heme/Steroid binding domain	S	KOG1110	Putative steroid membrane receptor Hpr6.6/25-Dx
O00264	172	K	2.069	Up	Membrane-associated progesterone receptor component 1 OS=Homo sapiens OX=9606 GN=PGRMC1 PE=1 SV=3	PGRMC1	1	5.59731e-06	80.389	4	LLK(1)EGEEPTVYSDEEEPKDESAR	1.5317	1.229	0.594	nucleus	K17278			GO:0000003 reproduction; GO:0000902 cell morphogenesis; GO:0000904 cell morphogenesis involved in differentiation; GO:0001556 oocyte maturation; GO:0001775 cell activation; GO:0002252 immune effector process; GO:0002263 cell activation involved in immune response; GO:0002274 myeloid leukocyte activation; GO:0002275 myeloid cell activation involved in immune response; GO:0002283 neutrophil activat…	GO:0000775 chromosome, centromeric region; GO:0001674 female germ cell nucleus; GO:0005576 extracellular region; GO:0005615 extracellular space; GO:0005622 intracellular; GO:0005623 cell; GO:0005634 nucleus; GO:0005694 chromosome; GO:0005737 cytoplasm; GO:0005783 endoplasmic reticulum; GO:0005819 spindle; GO:0005856 cytoskeleton; GO:0005886 plasma membrane; GO:0005887 integral component of plasma…	GO:0005488 binding; GO:0005496 steroid binding; GO:0008289 lipid binding; GO:0020037 heme binding; GO:0046906 tetrapyrrole binding; GO:0048037 cofactor binding; GO:0097159 organic cyclic compound binding; GO:1901363 heterocyclic compound binding;	PF00173	Cytochrome b5-like Heme/Steroid binding domain	S	KOG1110	Putative steroid membrane receptor Hpr6.6/25-Dx
O00291	9	K	27.15	Up	Huntingtin-interacting protein 1 OS=Homo sapiens OX=9606 GN=HIP1 PE=1 SV=5	HIP1	1	1.81891e-06	133.49	2	MASSMK(1)QVPNPLPK	2.0717	2.715	0.1	nucleus	K04559	HIP1; huntingtin interacting protein 1	hsa05016 Huntington disease; hsa05022 Pathways of neurodegeneration - multiple diseases	GO:0006810 transport; GO:0006886 intracellular protein transport; GO:0006897 endocytosis; GO:0006898 receptor-mediated endocytosis; GO:0006915 apoptotic process; GO:0006919 activation of cysteine-type endopeptidase activity involved in apoptotic process; GO:0006996 organelle organization; GO:0007010 cytoskeleton organization; GO:0007154 cell communication; GO:0007165 signal transduction; GO:00081…	GO:0005622 intracellular; GO:0005623 cell; GO:0005634 nucleus; GO:0005737 cytoplasm; GO:0005794 Golgi apparatus; GO:0005829 cytosol; GO:0005856 cytoskeleton; GO:0005886 plasma membrane; GO:0009898 cytoplasmic side of plasma membrane; GO:0012505 endomembrane system; GO:0012506 vesicle membrane; GO:0016020 membrane; GO:0019897 extrinsic component of plasma membrane; GO:0019898 extrinsic component o…	GO:0003779 actin binding; GO:0005102 signaling receptor binding; GO:0005154 epidermal growth factor receptor binding; GO:0005198 structural molecule activity; GO:0005200 structural constituent of cytoskeleton; GO:0005488 binding; GO:0005515 protein binding; GO:0005543 phospholipid binding; GO:0008092 cytoskeletal protein binding; GO:0008289 lipid binding; GO:0030276 clathrin binding; GO:0030674 p…	PF07651	ANTH domain	Z	KOG0980	Actin-binding protein SLA2/Huntingtin-interacting protein Hip1
O00299	20	K	4.425	Up	Chloride intracellular channel protein 1 OS=Homo sapiens OX=9606 GN=CLIC1 PE=1 SV=4	CLIC1	1	1.69184e-08	65.12	3	AGSDGAK(1)IGNCPFSQR	-0.83202	1.624	0.367	cytoplasm	K05021			GO:0006810 transport; GO:0006811 ion transport; GO:0006820 anion transport; GO:0006821 chloride transport; GO:0007154 cell communication; GO:0007165 signal transduction; GO:0009987 cellular process; GO:0015698 inorganic anion transport; GO:0023052 signaling; GO:0030278 regulation of ossification; GO:0034220 ion transmembrane transport; GO:0042391 regulation of membrane potential; GO:0045595 regul…	GO:0005576 extracellular region; GO:0005615 extracellular space; GO:0005622 intracellular; GO:0005623 cell; GO:0005634 nucleus; GO:0005635 nuclear envelope; GO:0005737 cytoplasm; GO:0005739 mitochondrion; GO:0005903 brush border; GO:0012505 endomembrane system; GO:0031967 organelle envelope; GO:0031975 envelope; GO:0031982 vesicle; GO:0043226 organelle; GO:0043227 membrane-bounded organelle; GO:0…	GO:0005215 transporter activity; GO:0005216 ion channel activity; GO:0005244 voltage-gated ion channel activity; GO:0005247 voltage-gated chloride channel activity; GO:0005253 anion channel activity; GO:0005254 chloride channel activity; GO:0008308 voltage-gated anion channel activity; GO:0008509 anion transmembrane transporter activity; GO:0015075 ion transmembrane transporter activity; GO:00151…	PF13409; PF13410	Glutathione S-transferase, N-terminal domain; Glutathione S-transferase, C-terminal domain	P	KOG1422	Intracellular Cl- channel CLIC, contains GST domain
O00299	119	K	1.663	Up	Chloride intracellular channel protein 1 OS=Homo sapiens OX=9606 GN=CLIC1 PE=1 SV=4	CLIC1	1	2.28362e-12	111.98	3	FSAYIK(1)NSNPALNDNLEK	-0.9681	1.247	0.75	cytoplasm	K05021			GO:0006810 transport; GO:0006811 ion transport; GO:0006820 anion transport; GO:0006821 chloride transport; GO:0007154 cell communication; GO:0007165 signal transduction; GO:0009987 cellular process; GO:0015698 inorganic anion transport; GO:0023052 signaling; GO:0030278 regulation of ossification; GO:0034220 ion transmembrane transport; GO:0042391 regulation of membrane potential; GO:0045595 regul…	GO:0005576 extracellular region; GO:0005615 extracellular space; GO:0005622 intracellular; GO:0005623 cell; GO:0005634 nucleus; GO:0005635 nuclear envelope; GO:0005737 cytoplasm; GO:0005739 mitochondrion; GO:0005903 brush border; GO:0012505 endomembrane system; GO:0031967 organelle envelope; GO:0031975 envelope; GO:0031982 vesicle; GO:0043226 organelle; GO:0043227 membrane-bounded organelle; GO:0…	GO:0005215 transporter activity; GO:0005216 ion channel activity; GO:0005244 voltage-gated ion channel activity; GO:0005247 voltage-gated chloride channel activity; GO:0005253 anion channel activity; GO:0005254 chloride channel activity; GO:0008308 voltage-gated anion channel activity; GO:0008509 anion transmembrane transporter activity; GO:0015075 ion transmembrane transporter activity; GO:00151…	PF13409; PF13410	Glutathione S-transferase, N-terminal domain; Glutathione S-transferase, C-terminal domain	P	KOG1422	Intracellular Cl- channel CLIC, contains GST domain
O00299	131	K	4.215	Up	Chloride intracellular channel protein 1 OS=Homo sapiens OX=9606 GN=CLIC1 PE=1 SV=4	CLIC1	1	3.17745e-10	105.78	2	NSNPALNDNLEK(1)GLLK	-1.965	1.61	0.382	cytoplasm	K05021			GO:0006810 transport; GO:0006811 ion transport; GO:0006820 anion transport; GO:0006821 chloride transport; GO:0007154 cell communication; GO:0007165 signal transduction; GO:0009987 cellular process; GO:0015698 inorganic anion transport; GO:0023052 signaling; GO:0030278 regulation of ossification; GO:0034220 ion transmembrane transport; GO:0042391 regulation of membrane potential; GO:0045595 regul…	GO:0005576 extracellular region; GO:0005615 extracellular space; GO:0005622 intracellular; GO:0005623 cell; GO:0005634 nucleus; GO:0005635 nuclear envelope; GO:0005737 cytoplasm; GO:0005739 mitochondrion; GO:0005903 brush border; GO:0012505 endomembrane system; GO:0031967 organelle envelope; GO:0031975 envelope; GO:0031982 vesicle; GO:0043226 organelle; GO:0043227 membrane-bounded organelle; GO:0…	GO:0005215 transporter activity; GO:0005216 ion channel activity; GO:0005244 voltage-gated ion channel activity; GO:0005247 voltage-gated chloride channel activity; GO:0005253 anion channel activity; GO:0005254 chloride channel activity; GO:0008308 voltage-gated anion channel activity; GO:0008509 anion transmembrane transporter activity; GO:0015075 ion transmembrane transporter activity; GO:00151…	PF13409; PF13410	Glutathione S-transferase, N-terminal domain; Glutathione S-transferase, C-terminal domain	P	KOG1422	Intracellular Cl- channel CLIC, contains GST domain
O00410	556	K	6.314	Up	Importin-5 OS=Homo sapiens OX=9606 GN=IPO5 PE=1 SV=4	IPO5	1	1.49066e-45	198.1	2	GK(1)TIECISLIGLAVGK	1.9353	1.85	0.293	cytoplasm	K20222	IPO5; importin-5	hsa03013 Nucleocytoplasmic transport	GO:0000079 regulation of cyclin-dependent protein serine/threonine kinase activity; GO:0001101 response to acid chemical; GO:0001932 regulation of protein phosphorylation; GO:0001933 negative regulation of protein phosphorylation; GO:0006469 negative regulation of protein kinase activity; GO:0006606 protein import into nucleus; GO:0006607 NLS-bearing protein import into nucleus; GO:0006610 riboso…	GO:0005622 intracellular; GO:0005623 cell; GO:0005634 nucleus; GO:0005635 nuclear envelope; GO:0005643 nuclear pore; GO:0005730 nucleolus; GO:0005737 cytoplasm; GO:0012505 endomembrane system; GO:0016020 membrane; GO:0031090 organelle membrane; GO:0031965 nuclear membrane; GO:0031967 organelle envelope; GO:0031974 membrane-enclosed lumen; GO:0031975 envelope; GO:0031981 nuclear lumen; GO:0032991 …	GO:0004857 enzyme inhibitor activity; GO:0005048 signal sequence binding; GO:0005095 GTPase inhibitor activity; GO:0005215 transporter activity; GO:0005488 binding; GO:0005515 protein binding; GO:0008139 nuclear localization sequence binding; GO:0008536 Ran GTPase binding; GO:0017016 Ras GTPase binding; GO:0019899 enzyme binding; GO:0030234 enzyme regulator activity; GO:0030695 GTPase regulator a…			UY	KOG2171	Karyopherin (importin) beta 3
O00410	690	K	2.444	Up	Importin-5 OS=Homo sapiens OX=9606 GN=IPO5 PE=1 SV=4	IPO5	1	2.05313e-08	123.99	3	STACQMLVCYAK(1)ELK	-0.54108	1.476	0.604	cytoplasm	K20222	IPO5; importin-5	hsa03013 Nucleocytoplasmic transport	GO:0000079 regulation of cyclin-dependent protein serine/threonine kinase activity; GO:0001101 response to acid chemical; GO:0001932 regulation of protein phosphorylation; GO:0001933 negative regulation of protein phosphorylation; GO:0006469 negative regulation of protein kinase activity; GO:0006606 protein import into nucleus; GO:0006607 NLS-bearing protein import into nucleus; GO:0006610 riboso…	GO:0005622 intracellular; GO:0005623 cell; GO:0005634 nucleus; GO:0005635 nuclear envelope; GO:0005643 nuclear pore; GO:0005730 nucleolus; GO:0005737 cytoplasm; GO:0012505 endomembrane system; GO:0016020 membrane; GO:0031090 organelle membrane; GO:0031965 nuclear membrane; GO:0031967 organelle envelope; GO:0031974 membrane-enclosed lumen; GO:0031975 envelope; GO:0031981 nuclear lumen; GO:0032991 …	GO:0004857 enzyme inhibitor activity; GO:0005048 signal sequence binding; GO:0005095 GTPase inhibitor activity; GO:0005215 transporter activity; GO:0005488 binding; GO:0005515 protein binding; GO:0008139 nuclear localization sequence binding; GO:0008536 Ran GTPase binding; GO:0017016 Ras GTPase binding; GO:0019899 enzyme binding; GO:0030234 enzyme regulator activity; GO:0030695 GTPase regulator a…			UY	KOG2171	Karyopherin (importin) beta 3
O00410	678	K	1.912	Up	Importin-5 OS=Homo sapiens OX=9606 GN=IPO5 PE=1 SV=4	IPO5	1	1.43842e-23	153.08	3	TAGLEEK(1)STACQMLVCYAK	-0.61083	1.352	0.707	cytoplasm	K20222	IPO5; importin-5	hsa03013 Nucleocytoplasmic transport	GO:0000079 regulation of cyclin-dependent protein serine/threonine kinase activity; GO:0001101 response to acid chemical; GO:0001932 regulation of protein phosphorylation; GO:0001933 negative regulation of protein phosphorylation; GO:0006469 negative regulation of protein kinase activity; GO:0006606 protein import into nucleus; GO:0006607 NLS-bearing protein import into nucleus; GO:0006610 riboso…	GO:0005622 intracellular; GO:0005623 cell; GO:0005634 nucleus; GO:0005635 nuclear envelope; GO:0005643 nuclear pore; GO:0005730 nucleolus; GO:0005737 cytoplasm; GO:0012505 endomembrane system; GO:0016020 membrane; GO:0031090 organelle membrane; GO:0031965 nuclear membrane; GO:0031967 organelle envelope; GO:0031974 membrane-enclosed lumen; GO:0031975 envelope; GO:0031981 nuclear lumen; GO:0032991 …	GO:0004857 enzyme inhibitor activity; GO:0005048 signal sequence binding; GO:0005095 GTPase inhibitor activity; GO:0005215 transporter activity; GO:0005488 binding; GO:0005515 protein binding; GO:0008139 nuclear localization sequence binding; GO:0008536 Ran GTPase binding; GO:0017016 Ras GTPase binding; GO:0019899 enzyme binding; GO:0030234 enzyme regulator activity; GO:0030695 GTPase regulator a…			UY	KOG2171	Karyopherin (importin) beta 3
O00425	272	K	2.279	Up	Insulin-like growth factor 2 mRNA-binding protein 3 OS=Homo sapiens OX=9606 GN=IGF2BP3 PE=1 SV=2	IGF2BP3	1	1.11832e-11	151.52	2	EAQDIK(1)FTEEIPLK	1.6931	1.42	0.623	cytoplasm	K13197			GO:0001817 regulation of cytokine production; GO:0006412 translation; GO:0006417 regulation of translation; GO:0006518 peptide metabolic process; GO:0006807 nitrogen compound metabolic process; GO:0008152 metabolic process; GO:0009058 biosynthetic process; GO:0009059 macromolecule biosynthetic process; GO:0009653 anatomical structure morphogenesis; GO:0009889 regulation of biosynthetic process; G…	GO:0005622 intracellular; GO:0005623 cell; GO:0005634 nucleus; GO:0005737 cytoplasm; GO:0005829 cytosol; GO:0043226 organelle; GO:0043227 membrane-bounded organelle; GO:0043229 intracellular organelle; GO:0043231 intracellular membrane-bounded organelle;	GO:0003676 nucleic acid binding; GO:0003723 RNA binding; GO:0003729 mRNA binding; GO:0003730 mRNA 3'-UTR binding; GO:0005488 binding; GO:0045182 translation regulator activity; GO:0048027 mRNA 5'-UTR binding; GO:0097159 organic cyclic compound binding; GO:1901363 heterocyclic compound binding;	PF00076; PF00013	RNA recognition motif. (a.k.a. RRM, RBD, or RNP domain); KH domain	A	KOG2193	IGF-II mRNA-binding protein IMP, contains RRM and KH domains
O00425	280	K	11.697	Up	Insulin-like growth factor 2 mRNA-binding protein 3 OS=Homo sapiens OX=9606 GN=IGF2BP3 PE=1 SV=2	IGF2BP3	1	3.41432e-06	72.846	3	FTEEIPLK(1)ILAHNNFVGR	-0.47638	1.93	0.165	cytoplasm	K13197			GO:0001817 regulation of cytokine production; GO:0006412 translation; GO:0006417 regulation of translation; GO:0006518 peptide metabolic process; GO:0006807 nitrogen compound metabolic process; GO:0008152 metabolic process; GO:0009058 biosynthetic process; GO:0009059 macromolecule biosynthetic process; GO:0009653 anatomical structure morphogenesis; GO:0009889 regulation of biosynthetic process; G…	GO:0005622 intracellular; GO:0005623 cell; GO:0005634 nucleus; GO:0005737 cytoplasm; GO:0005829 cytosol; GO:0043226 organelle; GO:0043227 membrane-bounded organelle; GO:0043229 intracellular organelle; GO:0043231 intracellular membrane-bounded organelle;	GO:0003676 nucleic acid binding; GO:0003723 RNA binding; GO:0003729 mRNA binding; GO:0003730 mRNA 3'-UTR binding; GO:0005488 binding; GO:0045182 translation regulator activity; GO:0048027 mRNA 5'-UTR binding; GO:0097159 organic cyclic compound binding; GO:1901363 heterocyclic compound binding;	PF00076; PF00013	RNA recognition motif. (a.k.a. RRM, RBD, or RNP domain); KH domain	A	KOG2193	IGF-II mRNA-binding protein IMP, contains RRM and KH domains
O00425	450	K	2.074	Up	Insulin-like growth factor 2 mRNA-binding protein 3 OS=Homo sapiens OX=9606 GN=IGF2BP3 PE=1 SV=2	IGF2BP3	1	3.6985e-05	108.93	2	IAPAEAPDAK(1)VR	-0.69184	1.375	0.663	cytoplasm	K13197			GO:0001817 regulation of cytokine production; GO:0006412 translation; GO:0006417 regulation of translation; GO:0006518 peptide metabolic process; GO:0006807 nitrogen compound metabolic process; GO:0008152 metabolic process; GO:0009058 biosynthetic process; GO:0009059 macromolecule biosynthetic process; GO:0009653 anatomical structure morphogenesis; GO:0009889 regulation of biosynthetic process; G…	GO:0005622 intracellular; GO:0005623 cell; GO:0005634 nucleus; GO:0005737 cytoplasm; GO:0005829 cytosol; GO:0043226 organelle; GO:0043227 membrane-bounded organelle; GO:0043229 intracellular organelle; GO:0043231 intracellular membrane-bounded organelle;	GO:0003676 nucleic acid binding; GO:0003723 RNA binding; GO:0003729 mRNA binding; GO:0003730 mRNA 3'-UTR binding; GO:0005488 binding; GO:0045182 translation regulator activity; GO:0048027 mRNA 5'-UTR binding; GO:0097159 organic cyclic compound binding; GO:1901363 heterocyclic compound binding;	PF00076; PF00013	RNA recognition motif. (a.k.a. RRM, RBD, or RNP domain); KH domain	A	KOG2193	IGF-II mRNA-binding protein IMP, contains RRM and KH domains
O00425	66	K	2.231	Up	Insulin-like growth factor 2 mRNA-binding protein 3 OS=Homo sapiens OX=9606 GN=IGF2BP3 PE=1 SV=2	IGF2BP3	1	7.48746e-06	76.563	3	IELHGK(1)PIEVEHSVPK	-3.0459	1.41	0.632	cytoplasm	K13197			GO:0001817 regulation of cytokine production; GO:0006412 translation; GO:0006417 regulation of translation; GO:0006518 peptide metabolic process; GO:0006807 nitrogen compound metabolic process; GO:0008152 metabolic process; GO:0009058 biosynthetic process; GO:0009059 macromolecule biosynthetic process; GO:0009653 anatomical structure morphogenesis; GO:0009889 regulation of biosynthetic process; G…	GO:0005622 intracellular; GO:0005623 cell; GO:0005634 nucleus; GO:0005737 cytoplasm; GO:0005829 cytosol; GO:0043226 organelle; GO:0043227 membrane-bounded organelle; GO:0043229 intracellular organelle; GO:0043231 intracellular membrane-bounded organelle;	GO:0003676 nucleic acid binding; GO:0003723 RNA binding; GO:0003729 mRNA binding; GO:0003730 mRNA 3'-UTR binding; GO:0005488 binding; GO:0045182 translation regulator activity; GO:0048027 mRNA 5'-UTR binding; GO:0097159 organic cyclic compound binding; GO:1901363 heterocyclic compound binding;	PF00076; PF00013	RNA recognition motif. (a.k.a. RRM, RBD, or RNP domain); KH domain	A	KOG2193	IGF-II mRNA-binding protein IMP, contains RRM and KH domains
O00425	213	K	9.953	Up	Insulin-like growth factor 2 mRNA-binding protein 3 OS=Homo sapiens OX=9606 GN=IGF2BP3 PE=1 SV=2	IGF2BP3	1	4.83453e-08	92.593	3	LLVPTQFVGAIIGK(1)EGATIR	-0.71578	1.901	0.191	cytoplasm	K13197			GO:0001817 regulation of cytokine production; GO:0006412 translation; GO:0006417 regulation of translation; GO:0006518 peptide metabolic process; GO:0006807 nitrogen compound metabolic process; GO:0008152 metabolic process; GO:0009058 biosynthetic process; GO:0009059 macromolecule biosynthetic process; GO:0009653 anatomical structure morphogenesis; GO:0009889 regulation of biosynthetic process; G…	GO:0005622 intracellular; GO:0005623 cell; GO:0005634 nucleus; GO:0005737 cytoplasm; GO:0005829 cytosol; GO:0043226 organelle; GO:0043227 membrane-bounded organelle; GO:0043229 intracellular organelle; GO:0043231 intracellular membrane-bounded organelle;	GO:0003676 nucleic acid binding; GO:0003723 RNA binding; GO:0003729 mRNA binding; GO:0003730 mRNA 3'-UTR binding; GO:0005488 binding; GO:0045182 translation regulator activity; GO:0048027 mRNA 5'-UTR binding; GO:0097159 organic cyclic compound binding; GO:1901363 heterocyclic compound binding;	PF00076; PF00013	RNA recognition motif. (a.k.a. RRM, RBD, or RNP domain); KH domain	A	KOG2193	IGF-II mRNA-binding protein IMP, contains RRM and KH domains
Q9NZI8	465	K	2.046	Up	Insulin-like growth factor 2 mRNA-binding protein 1 OS=Homo sapiens OX=9606 GN=IGF2BP1 PE=1 SV=2	IGF2BP1	1	3.81936e-20	153.25	3	MVIITGPPEAQFK(1)AQGR	-1.7471	1.279	0.625	cytoplasm	K17391	IGF2BP1; insulin-like growth factor 2 mRNA-binding protein 1	hsa05206 MicroRNAs in cancer	GO:0001817 regulation of cytokine production; GO:0006403 RNA localization; GO:0006417 regulation of translation; GO:0006950 response to stress; GO:0007275 multicellular organism development; GO:0007399 nervous system development; GO:0007417 central nervous system development; GO:0007420 brain development; GO:0008283 cell population proliferation; GO:0009889 regulation of biosynthetic process; GO:…	GO:0005622 intracellular; GO:0005623 cell; GO:0005634 nucleus; GO:0005654 nucleoplasm; GO:0005737 cytoplasm; GO:0005829 cytosol; GO:0010494 cytoplasmic stress granule; GO:0030175 filopodium; GO:0030424 axon; GO:0030425 dendrite; GO:0031974 membrane-enclosed lumen; GO:0031981 nuclear lumen; GO:0032991 protein-containing complex; GO:0035770 ribonucleoprotein granule; GO:0036464 cytoplasmic ribonucl…	GO:0003676 nucleic acid binding; GO:0003723 RNA binding; GO:0003729 mRNA binding; GO:0003730 mRNA 3'-UTR binding; GO:0005488 binding; GO:0045182 translation regulator activity; GO:0048027 mRNA 5'-UTR binding; GO:0097159 organic cyclic compound binding; GO:1901363 heterocyclic compound binding;	PF00076; PF00013	RNA recognition motif. (a.k.a. RRM, RBD, or RNP domain); KH domain	A	KOG2193	IGF-II mRNA-binding protein IMP, contains RRM and KH domains
O00425	330	K	5.957	Up	Insulin-like growth factor 2 mRNA-binding protein 3 OS=Homo sapiens OX=9606 GN=IGF2BP3 PE=1 SV=2	IGF2BP3	1	4.78769e-05	128.97	2	TITVK(1)GNVETCAK	-3.0711	1.781	0.299	cytoplasm	K13197			GO:0001817 regulation of cytokine production; GO:0006412 translation; GO:0006417 regulation of translation; GO:0006518 peptide metabolic process; GO:0006807 nitrogen compound metabolic process; GO:0008152 metabolic process; GO:0009058 biosynthetic process; GO:0009059 macromolecule biosynthetic process; GO:0009653 anatomical structure morphogenesis; GO:0009889 regulation of biosynthetic process; G…	GO:0005622 intracellular; GO:0005623 cell; GO:0005634 nucleus; GO:0005737 cytoplasm; GO:0005829 cytosol; GO:0043226 organelle; GO:0043227 membrane-bounded organelle; GO:0043229 intracellular organelle; GO:0043231 intracellular membrane-bounded organelle;	GO:0003676 nucleic acid binding; GO:0003723 RNA binding; GO:0003729 mRNA binding; GO:0003730 mRNA 3'-UTR binding; GO:0005488 binding; GO:0045182 translation regulator activity; GO:0048027 mRNA 5'-UTR binding; GO:0097159 organic cyclic compound binding; GO:1901363 heterocyclic compound binding;	PF00076; PF00013	RNA recognition motif. (a.k.a. RRM, RBD, or RNP domain); KH domain	A	KOG2193	IGF-II mRNA-binding protein IMP, contains RRM and KH domains
O00429	271	K	1.741	Up	Dynamin-1-like protein OS=Homo sapiens OX=9606 GN=DNM1L PE=1 SV=2	DNM1L	1	3.53261e-07	71.219	3	SVTDSIRDEYAFLQK(1)K	-0.90506	1.292	0.742	cytoplasm	K17065	DNM1L; dynamin 1-like protein [EC:3.6.5.5]	hsa04621 NOD-like receptor signaling pathway; hsa04668 TNF signaling pathway; hsa04217 Necroptosis	GO:0000266 mitochondrial fission; GO:0001836 release of cytochrome c from mitochondria; GO:0002791 regulation of peptide secretion; GO:0002793 positive regulation of peptide secretion; GO:0003373 dynamin family protein polymerization involved in membrane fission; GO:0003374 dynamin family protein polymerization involved in mitochondrial fission; GO:0006915 apoptotic process; GO:0006996 organelle …	GO:0005622 intracellular; GO:0005623 cell; GO:0005737 cytoplasm; GO:0005739 mitochondrion; GO:0005740 mitochondrial envelope; GO:0005741 mitochondrial outer membrane; GO:0005777 peroxisome; GO:0005783 endoplasmic reticulum; GO:0005789 endoplasmic reticulum membrane; GO:0005794 Golgi apparatus; GO:0005829 cytosol; GO:0005856 cytoskeleton; GO:0005874 microtubule; GO:0012505 endomembrane system; GO:…	GO:0003824 catalytic activity; GO:0003924 GTPase activity; GO:0005096 GTPase activator activity; GO:0005488 binding; GO:0005515 protein binding; GO:0008017 microtubule binding; GO:0008047 enzyme activator activity; GO:0008092 cytoskeletal protein binding; GO:0015631 tubulin binding; GO:0016462 pyrophosphatase activity; GO:0016787 hydrolase activity; GO:0016817 hydrolase activity, acting on acid a…	PF00350	Dynamin family	U	KOG0446	Vacuolar sorting protein VPS1, dynamin, and related proteins
O00443	229	K	1.982	Up	Phosphatidylinositol 4-phosphate 3-kinase C2 domain-containing subunit alpha OS=Homo sapiens OX=9606 GN=PIK3C2A PE=1 SV=2	PIK3C2A	1	0.000265851	78.864	2	LFDK(1)IASTSEFLK	0.95467	1.352	0.682	cytoplasm	K00923	PIK3C2; phosphatidylinositol-4-phosphate 3-kinase [EC:2.7.1.154]	hsa05132 Salmonella infection; hsa04070 Phosphatidylinositol signaling system; hsa00562 Inositol phosphate metabolism; hsa01100 Metabolic pathways	GO:0003008 system process; GO:0003012 muscle system process; GO:0003013 circulatory system process; GO:0003018 vascular process in circulatory system; GO:0006629 lipid metabolic process; GO:0006644 phospholipid metabolic process; GO:0006650 glycerophospholipid metabolic process; GO:0006661 phosphatidylinositol biosynthetic process; GO:0006793 phosphorus metabolic process; GO:0006796 phosphate-con…	GO:0005622 intracellular; GO:0005623 cell; GO:0005634 nucleus; GO:0005737 cytoplasm; GO:0005829 cytosol; GO:0005886 plasma membrane; GO:0005942 phosphatidylinositol 3-kinase complex; GO:0016020 membrane; GO:0019898 extrinsic component of membrane; GO:0031982 vesicle; GO:0032991 protein-containing complex; GO:0043226 organelle; GO:0043227 membrane-bounded organelle; GO:0043229 intracellular organe…	GO:0003824 catalytic activity; GO:0016301 kinase activity; GO:0016303 1-phosphatidylinositol-3-kinase activity; GO:0016307 phosphatidylinositol phosphate kinase activity; GO:0016740 transferase activity; GO:0016772 transferase activity, transferring phosphorus-containing groups; GO:0016773 phosphotransferase activity, alcohol group as acceptor; GO:0035004 phosphatidylinositol 3-kinase activity; G…	PF00792; PF00787; PF00168	Phosphoinositide 3-kinase C2; PX domain; C2 domain	H	KOG0905	Phosphoinositide 3-kinase
O00483	73	K	0.145	Down	Cytochrome c oxidase subunit NDUFA4 OS=Homo sapiens OX=9606 GN=NDUFA4 PE=1 SV=1	NDUFA4	1	0.000137079	96.957	2	FYSVNVDYSK(1)LK	2.0208	0.758	5.224	mitochondria	K03948	NDUFA4; NADH dehydrogenase (ubiquinone) 1 alpha subcomplex subunit 4	hsa04932 Non-alcoholic fatty liver disease; hsa05208 Chemical carcinogenesis - reactive oxygen species; hsa05016 Huntington disease; hsa00190 Oxidative phosphorylation; hsa05415 Diabetic cardiomyopathy; hsa05012 Parkinson disease; hsa05010 Alzheimer disease; hsa04723 Retrograde endocannabinoid signaling; hsa04714 Thermogenesis; hsa05022 Pathways of neurodegeneration - multiple diseases; hsa05014 …	GO:0006091 generation of precursor metabolites and energy; GO:0006119 oxidative phosphorylation; GO:0006120 mitochondrial electron transport, NADH to ubiquinone; GO:0006139 nucleobase-containing compound metabolic process; GO:0006163 purine nucleotide metabolic process; GO:0006725 cellular aromatic compound metabolic process; GO:0006753 nucleoside phosphate metabolic process; GO:0006793 phosphoru…	GO:0005622 intracellular; GO:0005623 cell; GO:0005737 cytoplasm; GO:0005739 mitochondrion; GO:0005740 mitochondrial envelope; GO:0005743 mitochondrial inner membrane; GO:0005746 mitochondrial respirasome; GO:0005747 mitochondrial respiratory chain complex I; GO:0005751 mitochondrial respiratory chain complex IV; GO:0016020 membrane; GO:0019866 organelle inner membrane; GO:0030964 NADH dehydrogena…	GO:0003824 catalytic activity; GO:0003954 NADH dehydrogenase activity; GO:0005488 binding; GO:0008137 NADH dehydrogenase (ubiquinone) activity; GO:0016491 oxidoreductase activity; GO:0016651 oxidoreductase activity, acting on NAD(P)H; GO:0016655 oxidoreductase activity, acting on NAD(P)H, quinone or similar compound as acceptor; GO:0044877 protein-containing complex binding; GO:0050136 NADH dehyd…
O00487	152	K	3.268	Up	26S proteasome non-ATPase regulatory subunit 14 OS=Homo sapiens OX=9606 GN=PSMD14 PE=1 SV=1	PSMD14	1	1.00269e-06	114.93	2	AVAVVVDPIQSVK(1)GK	0.031146	1.549	0.474	cytoplasm	K03030	PSMD14; 26S proteasome regulatory subunit N11	hsa05017 Spinocerebellar ataxia; hsa05016 Huntington disease; hsa03050 Proteasome; hsa05169 Epstein-Barr virus infection; hsa05012 Parkinson disease; hsa05010 Alzheimer disease; hsa05022 Pathways of neurodegeneration - multiple diseases; hsa05014 Amyotrophic lateral sclerosis; hsa05020 Prion disease	GO:0000724 double-strand break repair via homologous recombination; GO:0000725 recombinational repair; GO:0000726 non-recombinational repair; GO:0001775 cell activation; GO:0002252 immune effector process; GO:0002263 cell activation involved in immune response; GO:0002274 myeloid leukocyte activation; GO:0002275 myeloid cell activation involved in immune response; GO:0002283 neutrophil activation…	GO:0000502 proteasome complex; GO:0005576 extracellular region; GO:0005622 intracellular; GO:0005623 cell; GO:0005634 nucleus; GO:0005654 nucleoplasm; GO:0005737 cytoplasm; GO:0005829 cytosol; GO:0005838 proteasome regulatory particle; GO:0008541 proteasome regulatory particle, lid subcomplex; GO:0012505 endomembrane system; GO:0022624 proteasome accessory complex; GO:0030141 secretory granule; G…	GO:0003824 catalytic activity; GO:0004175 endopeptidase activity; GO:0005488 binding; GO:0008047 enzyme activator activity; GO:0008233 peptidase activity; GO:0008234 cysteine-type peptidase activity; GO:0008237 metallopeptidase activity; GO:0016504 peptidase activator activity; GO:0016787 hydrolase activity; GO:0019783 ubiquitin-like protein-specific protease activity; GO:0030234 enzyme regulator…			O	KOG1555	26S proteasome regulatory complex, subunit RPN11
O00487	154	K	3.171	Up	26S proteasome non-ATPase regulatory subunit 14 OS=Homo sapiens OX=9606 GN=PSMD14 PE=1 SV=1	PSMD14	1	0.0260614	40.502	2	GK(1)VVIDAFR	-3.131	1.538	0.485	cytoplasm	K03030	PSMD14; 26S proteasome regulatory subunit N11	hsa05017 Spinocerebellar ataxia; hsa05016 Huntington disease; hsa03050 Proteasome; hsa05169 Epstein-Barr virus infection; hsa05012 Parkinson disease; hsa05010 Alzheimer disease; hsa05022 Pathways of neurodegeneration - multiple diseases; hsa05014 Amyotrophic lateral sclerosis; hsa05020 Prion disease	GO:0000724 double-strand break repair via homologous recombination; GO:0000725 recombinational repair; GO:0000726 non-recombinational repair; GO:0001775 cell activation; GO:0002252 immune effector process; GO:0002263 cell activation involved in immune response; GO:0002274 myeloid leukocyte activation; GO:0002275 myeloid cell activation involved in immune response; GO:0002283 neutrophil activation…	GO:0000502 proteasome complex; GO:0005576 extracellular region; GO:0005622 intracellular; GO:0005623 cell; GO:0005634 nucleus; GO:0005654 nucleoplasm; GO:0005737 cytoplasm; GO:0005829 cytosol; GO:0005838 proteasome regulatory particle; GO:0008541 proteasome regulatory particle, lid subcomplex; GO:0012505 endomembrane system; GO:0022624 proteasome accessory complex; GO:0030141 secretory granule; G…	GO:0003824 catalytic activity; GO:0004175 endopeptidase activity; GO:0005488 binding; GO:0008047 enzyme activator activity; GO:0008233 peptidase activity; GO:0008234 cysteine-type peptidase activity; GO:0008237 metallopeptidase activity; GO:0016504 peptidase activator activity; GO:0016787 hydrolase activity; GO:0019783 ubiquitin-like protein-specific protease activity; GO:0030234 enzyme regulator…			O	KOG1555	26S proteasome regulatory complex, subunit RPN11
Q9P289	175	K	6.408	Up	Serine/threonine-protein kinase 26 OS=Homo sapiens OX=9606 GN=STK26 PE=1 SV=2	STK26	1	1.3108e-09	109.47	2	LADFGVAGQLTDTQIK(1)R	0.76155	1.57	0.245	cytoplasm,nucleus	K08838			GO:0000165 MAPK cascade; GO:0000185 activation of MAPKKK activity; GO:0000302 response to reactive oxygen species; GO:0000902 cell morphogenesis; GO:0001932 regulation of protein phosphorylation; GO:0001934 positive regulation of protein phosphorylation; GO:0006464 cellular protein modification process; GO:0006468 protein phosphorylation; GO:0006793 phosphorus metabolic process; GO:0006796 phosph…	GO:0000139 Golgi membrane; GO:0005622 intracellular; GO:0005623 cell; GO:0005737 cytoplasm; GO:0005794 Golgi apparatus; GO:0005798 Golgi-associated vesicle; GO:0005829 cytosol; GO:0005886 plasma membrane; GO:0012505 endomembrane system; GO:0012506 vesicle membrane; GO:0016020 membrane; GO:0016324 apical plasma membrane; GO:0031090 organelle membrane; GO:0031410 cytoplasmic vesicle; GO:0031982 ves…	GO:0000166 nucleotide binding; GO:0000287 magnesium ion binding; GO:0003824 catalytic activity; GO:0004672 protein kinase activity; GO:0004674 protein serine/threonine kinase activity; GO:0005488 binding; GO:0005515 protein binding; GO:0005524 ATP binding; GO:0008144 drug binding; GO:0008349 MAP kinase kinase kinase kinase activity; GO:0016301 kinase activity; GO:0016740 transferase activity; GO:…	PF00069	Protein kinase domain	T	KOG0201	Serine/threonine protein kinase
O00541	550	K	2.074	Up	Pescadillo homolog OS=Homo sapiens OX=9606 GN=PES1 PE=1 SV=1	PES1	1	1.4469e-07	94.806	2	YLYQK(1)IMFGK	-0.97039	1.29	0.622	cytoplasm,nucleus	K14843			GO:0000460 maturation of 5.8S rRNA; GO:0000463 maturation of LSU-rRNA from tricistronic rRNA transcript (SSU-rRNA, 5.8S rRNA, LSU-rRNA); GO:0000466 maturation of 5.8S rRNA from tricistronic rRNA transcript (SSU-rRNA, 5.8S rRNA, LSU-rRNA); GO:0000470 maturation of LSU-rRNA; GO:0006139 nucleobase-containing compound metabolic process; GO:0006364 rRNA processing; GO:0006396 RNA processing; GO:000672…	GO:0000793 condensed chromosome; GO:0005622 intracellular; GO:0005623 cell; GO:0005634 nucleus; GO:0005654 nucleoplasm; GO:0005694 chromosome; GO:0005730 nucleolus; GO:0005737 cytoplasm; GO:0005829 cytosol; GO:0030684 preribosome; GO:0030686 90S preribosome; GO:0030687 preribosome, large subunit precursor; GO:0031974 membrane-enclosed lumen; GO:0031981 nuclear lumen; GO:0032991 protein-containing…	GO:0003676 nucleic acid binding; GO:0003723 RNA binding; GO:0005488 binding; GO:0097159 organic cyclic compound binding; GO:1901363 heterocyclic compound binding;			A	KOG2481	Protein required for normal rRNA processing
O00541	26	K	0.292	Down	Pescadillo homolog OS=Homo sapiens OX=9606 GN=PES1 PE=1 SV=1	PES1	1	2.06403e-06	140.05	2	K(1)LQLSLADFR	1.6698	0.487	1.666	cytoplasm,nucleus	K14843			GO:0000460 maturation of 5.8S rRNA; GO:0000463 maturation of LSU-rRNA from tricistronic rRNA transcript (SSU-rRNA, 5.8S rRNA, LSU-rRNA); GO:0000466 maturation of 5.8S rRNA from tricistronic rRNA transcript (SSU-rRNA, 5.8S rRNA, LSU-rRNA); GO:0000470 maturation of LSU-rRNA; GO:0006139 nucleobase-containing compound metabolic process; GO:0006364 rRNA processing; GO:0006396 RNA processing; GO:000672…	GO:0000793 condensed chromosome; GO:0005622 intracellular; GO:0005623 cell; GO:0005634 nucleus; GO:0005654 nucleoplasm; GO:0005694 chromosome; GO:0005730 nucleolus; GO:0005737 cytoplasm; GO:0005829 cytosol; GO:0030684 preribosome; GO:0030686 90S preribosome; GO:0030687 preribosome, large subunit precursor; GO:0031974 membrane-enclosed lumen; GO:0031981 nuclear lumen; GO:0032991 protein-containing…	GO:0003676 nucleic acid binding; GO:0003723 RNA binding; GO:0005488 binding; GO:0097159 organic cyclic compound binding; GO:1901363 heterocyclic compound binding;			A	KOG2481	Protein required for normal rRNA processing
O00541	152	K	4.92	Up	Pescadillo homolog OS=Homo sapiens OX=9606 GN=PES1 PE=1 SV=1	PES1	1	0.000119748	73.655	3	TGK(1)CHVQTIQLCR	-0.56889	1.53	0.311	cytoplasm,nucleus	K14843			GO:0000460 maturation of 5.8S rRNA; GO:0000463 maturation of LSU-rRNA from tricistronic rRNA transcript (SSU-rRNA, 5.8S rRNA, LSU-rRNA); GO:0000466 maturation of 5.8S rRNA from tricistronic rRNA transcript (SSU-rRNA, 5.8S rRNA, LSU-rRNA); GO:0000470 maturation of LSU-rRNA; GO:0006139 nucleobase-containing compound metabolic process; GO:0006364 rRNA processing; GO:0006396 RNA processing; GO:000672…	GO:0000793 condensed chromosome; GO:0005622 intracellular; GO:0005623 cell; GO:0005634 nucleus; GO:0005654 nucleoplasm; GO:0005694 chromosome; GO:0005730 nucleolus; GO:0005737 cytoplasm; GO:0005829 cytosol; GO:0030684 preribosome; GO:0030686 90S preribosome; GO:0030687 preribosome, large subunit precursor; GO:0031974 membrane-enclosed lumen; GO:0031981 nuclear lumen; GO:0032991 protein-containing…	GO:0003676 nucleic acid binding; GO:0003723 RNA binding; GO:0005488 binding; GO:0097159 organic cyclic compound binding; GO:1901363 heterocyclic compound binding;			A	KOG2481	Protein required for normal rRNA processing
O00560	185	K	5.204	Up	Syntenin-1 OS=Homo sapiens OX=9606 GN=SDCBP PE=1 SV=1	SDCBP	1	1.55025e-23	192.14	2	QAFGEK(1)ITMTIR	0.613	1.4	0.269	cytoskeleton	K17254			GO:0001558 regulation of cell growth; GO:0001775 cell activation; GO:0001932 regulation of protein phosphorylation; GO:0001934 positive regulation of protein phosphorylation; GO:0002090 regulation of receptor internalization; GO:0002091 negative regulation of receptor internalization; GO:0002252 immune effector process; GO:0002263 cell activation involved in immune response; GO:0002274 myeloid le…	GO:0000323 lytic vacuole; GO:0005576 extracellular region; GO:0005615 extracellular space; GO:0005622 intracellular; GO:0005623 cell; GO:0005634 nucleus; GO:0005635 nuclear envelope; GO:0005654 nucleoplasm; GO:0005737 cytoplasm; GO:0005764 lysosome; GO:0005766 primary lysosome; GO:0005773 vacuole; GO:0005775 vacuolar lumen; GO:0005829 cytosol; GO:0005856 cytoskeleton; GO:0005886 plasma membrane; …	GO:0001664 G protein-coupled receptor binding; GO:0005102 signaling receptor binding; GO:0005109 frizzled binding; GO:0005126 cytokine receptor binding; GO:0005137 interleukin-5 receptor binding; GO:0005488 binding; GO:0005515 protein binding; GO:0005543 phospholipid binding; GO:0005546 phosphatidylinositol-4,5-bisphosphate binding; GO:0008022 protein C-terminus binding; GO:0008092 cytoskeletal p…	PF00595	PDZ domain (Also known as DHR or GLGF)	T	KOG0849	Transcription factor PRD and related proteins, contain PAX and HOX domains
O00560	11	K	4.492	Up	Syntenin-1 OS=Homo sapiens OX=9606 GN=SDCBP PE=1 SV=1	SDCBP	1	3.41793e-05	73.655	2	SLYPSLEDLK(1)VDK	1.414	1.379	0.307	cytoskeleton	K17254			GO:0001558 regulation of cell growth; GO:0001775 cell activation; GO:0001932 regulation of protein phosphorylation; GO:0001934 positive regulation of protein phosphorylation; GO:0002090 regulation of receptor internalization; GO:0002091 negative regulation of receptor internalization; GO:0002252 immune effector process; GO:0002263 cell activation involved in immune response; GO:0002274 myeloid le…	GO:0000323 lytic vacuole; GO:0005576 extracellular region; GO:0005615 extracellular space; GO:0005622 intracellular; GO:0005623 cell; GO:0005634 nucleus; GO:0005635 nuclear envelope; GO:0005654 nucleoplasm; GO:0005737 cytoplasm; GO:0005764 lysosome; GO:0005766 primary lysosome; GO:0005773 vacuole; GO:0005775 vacuolar lumen; GO:0005829 cytosol; GO:0005856 cytoskeleton; GO:0005886 plasma membrane; …	GO:0001664 G protein-coupled receptor binding; GO:0005102 signaling receptor binding; GO:0005109 frizzled binding; GO:0005126 cytokine receptor binding; GO:0005137 interleukin-5 receptor binding; GO:0005488 binding; GO:0005515 protein binding; GO:0005543 phospholipid binding; GO:0005546 phosphatidylinositol-4,5-bisphosphate binding; GO:0008022 protein C-terminus binding; GO:0008092 cytoskeletal p…	PF00595	PDZ domain (Also known as DHR or GLGF)	T	KOG0849	Transcription factor PRD and related proteins, contain PAX and HOX domains
O00567	396	K	2.458	Up	Nucleolar protein 56 OS=Homo sapiens OX=9606 GN=NOP56 PE=1 SV=4	NOP56	1	0.000511697	63.766	2	IDCFSEVPTSVFGEK(1)LR	-2.0903	1.455	0.592	nucleus	K14564	NOP56; nucleolar protein 56	hsa05017 Spinocerebellar ataxia; hsa03008 Ribosome biogenesis in eukaryotes	GO:0000154 rRNA modification; GO:0006139 nucleobase-containing compound metabolic process; GO:0006364 rRNA processing; GO:0006396 RNA processing; GO:0006725 cellular aromatic compound metabolic process; GO:0006807 nitrogen compound metabolic process; GO:0008152 metabolic process; GO:0009451 RNA modification; GO:0009987 cellular process; GO:0010467 gene expression; GO:0016070 RNA metabolic process…	GO:0001650 fibrillar center; GO:0005622 intracellular; GO:0005623 cell; GO:0005634 nucleus; GO:0005654 nucleoplasm; GO:0005730 nucleolus; GO:0005732 small nucleolar ribonucleoprotein complex; GO:0030684 preribosome; GO:0031428 box C/D snoRNP complex; GO:0031974 membrane-enclosed lumen; GO:0031981 nuclear lumen; GO:0032040 small-subunit processome; GO:0032991 protein-containing complex; GO:0043226…	GO:0003676 nucleic acid binding; GO:0003723 RNA binding; GO:0005488 binding; GO:0005515 protein binding; GO:0019899 enzyme binding; GO:0030515 snoRNA binding; GO:0097159 organic cyclic compound binding; GO:1901363 heterocyclic compound binding; GO:1990226 histone methyltransferase binding;	PF08156	NOP5NT (NUC127) domain	AJ	KOG2573	Ribosome biogenesis protein - Nop56p/Sik1p
O00567	333	K	4.081	Up	Nucleolar protein 56 OS=Homo sapiens OX=9606 GN=NOP56 PE=1 SV=4	NOP56	1	1.11467e-09	115.35	2	YPASTVQILGAEK(1)ALFR	-0.24896	1.661	0.407	nucleus	K14564	NOP56; nucleolar protein 56	hsa05017 Spinocerebellar ataxia; hsa03008 Ribosome biogenesis in eukaryotes	GO:0000154 rRNA modification; GO:0006139 nucleobase-containing compound metabolic process; GO:0006364 rRNA processing; GO:0006396 RNA processing; GO:0006725 cellular aromatic compound metabolic process; GO:0006807 nitrogen compound metabolic process; GO:0008152 metabolic process; GO:0009451 RNA modification; GO:0009987 cellular process; GO:0010467 gene expression; GO:0016070 RNA metabolic process…	GO:0001650 fibrillar center; GO:0005622 intracellular; GO:0005623 cell; GO:0005634 nucleus; GO:0005654 nucleoplasm; GO:0005730 nucleolus; GO:0005732 small nucleolar ribonucleoprotein complex; GO:0030684 preribosome; GO:0031428 box C/D snoRNP complex; GO:0031974 membrane-enclosed lumen; GO:0031981 nuclear lumen; GO:0032040 small-subunit processome; GO:0032991 protein-containing complex; GO:0043226…	GO:0003676 nucleic acid binding; GO:0003723 RNA binding; GO:0005488 binding; GO:0005515 protein binding; GO:0019899 enzyme binding; GO:0030515 snoRNA binding; GO:0097159 organic cyclic compound binding; GO:1901363 heterocyclic compound binding; GO:1990226 histone methyltransferase binding;	PF08156	NOP5NT (NUC127) domain	AJ	KOG2573	Ribosome biogenesis protein - Nop56p/Sik1p
O00567	87	K	1.942	Up	Nucleolar protein 56 OS=Homo sapiens OX=9606 GN=NOP56 PE=1 SV=4	NOP56	1	0.000309268	90.263	2	LLLETHLPSK(1)K	-1.4411	1.344	0.692	nucleus	K14564	NOP56; nucleolar protein 56	hsa05017 Spinocerebellar ataxia; hsa03008 Ribosome biogenesis in eukaryotes	GO:0000154 rRNA modification; GO:0006139 nucleobase-containing compound metabolic process; GO:0006364 rRNA processing; GO:0006396 RNA processing; GO:0006725 cellular aromatic compound metabolic process; GO:0006807 nitrogen compound metabolic process; GO:0008152 metabolic process; GO:0009451 RNA modification; GO:0009987 cellular process; GO:0010467 gene expression; GO:0016070 RNA metabolic process…	GO:0001650 fibrillar center; GO:0005622 intracellular; GO:0005623 cell; GO:0005634 nucleus; GO:0005654 nucleoplasm; GO:0005730 nucleolus; GO:0005732 small nucleolar ribonucleoprotein complex; GO:0030684 preribosome; GO:0031428 box C/D snoRNP complex; GO:0031974 membrane-enclosed lumen; GO:0031981 nuclear lumen; GO:0032040 small-subunit processome; GO:0032991 protein-containing complex; GO:0043226…	GO:0003676 nucleic acid binding; GO:0003723 RNA binding; GO:0005488 binding; GO:0005515 protein binding; GO:0019899 enzyme binding; GO:0030515 snoRNA binding; GO:0097159 organic cyclic compound binding; GO:1901363 heterocyclic compound binding; GO:1990226 histone methyltransferase binding;	PF08156	NOP5NT (NUC127) domain	AJ	KOG2573	Ribosome biogenesis protein - Nop56p/Sik1p
O00571	451	K	2.157	Up	ATP-dependent RNA helicase DDX3X OS=Homo sapiens OX=9606 GN=DDX3X PE=1 SV=3	DDX3X	1	0.000396299	66.664	2	DSLTLVFVETK(1)K	2.6165	1.415	0.656	nucleus	K11594	DDX3X; ATP-dependent RNA helicase DDX3X [EC:3.6.4.13]	hsa04622 RIG-I-like receptor signaling pathway; hsa05161 Hepatitis B; hsa05203 Viral carcinogenesis	GO:0006139 nucleobase-containing compound metabolic process; GO:0006412 translation; GO:0006413 translational initiation; GO:0006518 peptide metabolic process; GO:0006725 cellular aromatic compound metabolic process; GO:0006807 nitrogen compound metabolic process; GO:0007059 chromosome segregation; GO:0008152 metabolic process; GO:0009058 biosynthetic process; GO:0009059 macromolecule biosyntheti…	GO:0005622 intracellular; GO:0005623 cell; GO:0005634 nucleus; GO:0005730 nucleolus; GO:0005737 cytoplasm; GO:0031974 membrane-enclosed lumen; GO:0031981 nuclear lumen; GO:0032991 protein-containing complex; GO:0035770 ribonucleoprotein granule; GO:0036464 cytoplasmic ribonucleoprotein granule; GO:0043226 organelle; GO:0043227 membrane-bounded organelle; GO:0043228 non-membrane-bounded organelle;…	GO:0003724 RNA helicase activity; GO:0003824 catalytic activity; GO:0004386 helicase activity; GO:0008186 RNA-dependent ATPase activity; GO:0016462 pyrophosphatase activity; GO:0016787 hydrolase activity; GO:0016817 hydrolase activity, acting on acid anhydrides; GO:0016818 hydrolase activity, acting on acid anhydrides, in phosphorus-containing anhydrides; GO:0016887 ATPase activity; GO:0017111 nu…	PF00270	DEAD/DEAH box helicase	A	KOG0335	ATP-dependent RNA helicase
O00571	55	K	2.54	Up	ATP-dependent RNA helicase DDX3X OS=Homo sapiens OX=9606 GN=DDX3X PE=1 SV=3	DDX3X	1	9.06798e-06	90.156	2	GFYDK(1)DSSGWSSSK	1.297	1.496	0.589	nucleus	K11594	DDX3X; ATP-dependent RNA helicase DDX3X [EC:3.6.4.13]	hsa04622 RIG-I-like receptor signaling pathway; hsa05161 Hepatitis B; hsa05203 Viral carcinogenesis	GO:0006139 nucleobase-containing compound metabolic process; GO:0006412 translation; GO:0006413 translational initiation; GO:0006518 peptide metabolic process; GO:0006725 cellular aromatic compound metabolic process; GO:0006807 nitrogen compound metabolic process; GO:0007059 chromosome segregation; GO:0008152 metabolic process; GO:0009058 biosynthetic process; GO:0009059 macromolecule biosyntheti…	GO:0005622 intracellular; GO:0005623 cell; GO:0005634 nucleus; GO:0005730 nucleolus; GO:0005737 cytoplasm; GO:0031974 membrane-enclosed lumen; GO:0031981 nuclear lumen; GO:0032991 protein-containing complex; GO:0035770 ribonucleoprotein granule; GO:0036464 cytoplasmic ribonucleoprotein granule; GO:0043226 organelle; GO:0043227 membrane-bounded organelle; GO:0043228 non-membrane-bounded organelle;…	GO:0003724 RNA helicase activity; GO:0003824 catalytic activity; GO:0004386 helicase activity; GO:0008186 RNA-dependent ATPase activity; GO:0016462 pyrophosphatase activity; GO:0016787 hydrolase activity; GO:0016817 hydrolase activity, acting on acid anhydrides; GO:0016818 hydrolase activity, acting on acid anhydrides, in phosphorus-containing anhydrides; GO:0016887 ATPase activity; GO:0017111 nu…	PF00270	DEAD/DEAH box helicase	A	KOG0335	ATP-dependent RNA helicase
O00571	335	K	2.257	Up	ATP-dependent RNA helicase DDX3X OS=Homo sapiens OX=9606 GN=DDX3X PE=1 SV=3	DDX3X	1	0.00334829	63.397	2	GK(1)IGLDFCK	-1.4749	1.438	0.637	nucleus	K11594	DDX3X; ATP-dependent RNA helicase DDX3X [EC:3.6.4.13]	hsa04622 RIG-I-like receptor signaling pathway; hsa05161 Hepatitis B; hsa05203 Viral carcinogenesis	GO:0006139 nucleobase-containing compound metabolic process; GO:0006412 translation; GO:0006413 translational initiation; GO:0006518 peptide metabolic process; GO:0006725 cellular aromatic compound metabolic process; GO:0006807 nitrogen compound metabolic process; GO:0007059 chromosome segregation; GO:0008152 metabolic process; GO:0009058 biosynthetic process; GO:0009059 macromolecule biosyntheti…	GO:0005622 intracellular; GO:0005623 cell; GO:0005634 nucleus; GO:0005730 nucleolus; GO:0005737 cytoplasm; GO:0031974 membrane-enclosed lumen; GO:0031981 nuclear lumen; GO:0032991 protein-containing complex; GO:0035770 ribonucleoprotein granule; GO:0036464 cytoplasmic ribonucleoprotein granule; GO:0043226 organelle; GO:0043227 membrane-bounded organelle; GO:0043228 non-membrane-bounded organelle;…	GO:0003724 RNA helicase activity; GO:0003824 catalytic activity; GO:0004386 helicase activity; GO:0008186 RNA-dependent ATPase activity; GO:0016462 pyrophosphatase activity; GO:0016787 hydrolase activity; GO:0016817 hydrolase activity, acting on acid anhydrides; GO:0016818 hydrolase activity, acting on acid anhydrides, in phosphorus-containing anhydrides; GO:0016887 ATPase activity; GO:0017111 nu…	PF00270	DEAD/DEAH box helicase	A	KOG0335	ATP-dependent RNA helicase
O00571	81	K	1.72	Up	ATP-dependent RNA helicase DDX3X OS=Homo sapiens OX=9606 GN=DDX3X PE=1 SV=3	DDX3X	1	0.00243259	72.365	2	GK(1)SSFFSDR	-0.36644	1.297	0.754	nucleus	K11594	DDX3X; ATP-dependent RNA helicase DDX3X [EC:3.6.4.13]	hsa04622 RIG-I-like receptor signaling pathway; hsa05161 Hepatitis B; hsa05203 Viral carcinogenesis	GO:0006139 nucleobase-containing compound metabolic process; GO:0006412 translation; GO:0006413 translational initiation; GO:0006518 peptide metabolic process; GO:0006725 cellular aromatic compound metabolic process; GO:0006807 nitrogen compound metabolic process; GO:0007059 chromosome segregation; GO:0008152 metabolic process; GO:0009058 biosynthetic process; GO:0009059 macromolecule biosyntheti…	GO:0005622 intracellular; GO:0005623 cell; GO:0005634 nucleus; GO:0005730 nucleolus; GO:0005737 cytoplasm; GO:0031974 membrane-enclosed lumen; GO:0031981 nuclear lumen; GO:0032991 protein-containing complex; GO:0035770 ribonucleoprotein granule; GO:0036464 cytoplasmic ribonucleoprotein granule; GO:0043226 organelle; GO:0043227 membrane-bounded organelle; GO:0043228 non-membrane-bounded organelle;…	GO:0003724 RNA helicase activity; GO:0003824 catalytic activity; GO:0004386 helicase activity; GO:0008186 RNA-dependent ATPase activity; GO:0016462 pyrophosphatase activity; GO:0016787 hydrolase activity; GO:0016817 hydrolase activity, acting on acid anhydrides; GO:0016818 hydrolase activity, acting on acid anhydrides, in phosphorus-containing anhydrides; GO:0016887 ATPase activity; GO:0017111 nu…	PF00270	DEAD/DEAH box helicase	A	KOG0335	ATP-dependent RNA helicase
O00743	8	K	5.286	Up	Serine/threonine-protein phosphatase 6 catalytic subunit OS=Homo sapiens OX=9606 GN=PPP6C PE=1 SV=1	PPP6C	1	0.00085031	63.908	2	APLDLDK(1)YVEIAR	-2.158	1.607	0.304	extracellular	K15498			GO:0000082 G1/S transition of mitotic cell cycle; GO:0000278 mitotic cell cycle; GO:0006464 cellular protein modification process; GO:0006470 protein dephosphorylation; GO:0006793 phosphorus metabolic process; GO:0006796 phosphate-containing compound metabolic process; GO:0006807 nitrogen compound metabolic process; GO:0006810 transport; GO:0006888 endoplasmic reticulum to Golgi vesicle-mediated …	GO:0005622 intracellular; GO:0005623 cell; GO:0005737 cytoplasm; GO:0005829 cytosol;	GO:0003824 catalytic activity; GO:0004721 phosphoprotein phosphatase activity; GO:0004722 protein serine/threonine phosphatase activity; GO:0016787 hydrolase activity; GO:0016788 hydrolase activity, acting on ester bonds; GO:0016791 phosphatase activity; GO:0042578 phosphoric ester hydrolase activity; GO:0140096 catalytic activity, acting on a protein;	PF00149	Calcineurin-like phosphoesterase	DT	KOG0373	Serine/threonine specific protein phosphatase involved in cell cycle control, PP2A-related
O00743	231	K	4.031	Up	Serine/threonine-protein phosphatase 6 catalytic subunit OS=Homo sapiens OX=9606 GN=PPP6C PE=1 SV=1	PPP6C	1	0.000107876	71.219	3	VTNEFVHINNLK(1)LICR	-1.1496	1.54	0.382	extracellular	K15498			GO:0000082 G1/S transition of mitotic cell cycle; GO:0000278 mitotic cell cycle; GO:0006464 cellular protein modification process; GO:0006470 protein dephosphorylation; GO:0006793 phosphorus metabolic process; GO:0006796 phosphate-containing compound metabolic process; GO:0006807 nitrogen compound metabolic process; GO:0006810 transport; GO:0006888 endoplasmic reticulum to Golgi vesicle-mediated …	GO:0005622 intracellular; GO:0005623 cell; GO:0005737 cytoplasm; GO:0005829 cytosol;	GO:0003824 catalytic activity; GO:0004721 phosphoprotein phosphatase activity; GO:0004722 protein serine/threonine phosphatase activity; GO:0016787 hydrolase activity; GO:0016788 hydrolase activity, acting on ester bonds; GO:0016791 phosphatase activity; GO:0042578 phosphoric ester hydrolase activity; GO:0140096 catalytic activity, acting on a protein;	PF00149	Calcineurin-like phosphoesterase	DT	KOG0373	Serine/threonine specific protein phosphatase involved in cell cycle control, PP2A-related
O00762	119	K	41.16	Up	Ubiquitin-conjugating enzyme E2 C OS=Homo sapiens OX=9606 GN=UBE2C PE=1 SV=1	UBE2C	1	3.36413e-99	334.3	3	FLTPCYHPNVDTQGNICLDILK(1)EK	-0.90078	2.058	0.05	cytoplasm	K06688	UBE2C; ubiquitin-conjugating enzyme E2 C [EC:2.3.2.23]	hsa04120 Ubiquitin mediated proteolysis	GO:0000209 protein polyubiquitination; GO:0000278 mitotic cell cycle; GO:0000280 nuclear division; GO:0006464 cellular protein modification process; GO:0006508 proteolysis; GO:0006511 ubiquitin-dependent protein catabolic process; GO:0006807 nitrogen compound metabolic process; GO:0006996 organelle organization; GO:0007049 cell cycle; GO:0007088 regulation of mitotic nuclear division; GO:0007096 …	GO:0000151 ubiquitin ligase complex; GO:0000152 nuclear ubiquitin ligase complex; GO:0005622 intracellular; GO:0005623 cell; GO:0005634 nucleus; GO:0005654 nucleoplasm; GO:0005680 anaphase-promoting complex; GO:0005737 cytoplasm; GO:0005829 cytosol; GO:0005886 plasma membrane; GO:0016020 membrane; GO:0031461 cullin-RING ubiquitin ligase complex; GO:0031974 membrane-enclosed lumen; GO:0031981 nucl…	GO:0003824 catalytic activity; GO:0004842 ubiquitin-protein transferase activity; GO:0005488 binding; GO:0005515 protein binding; GO:0016740 transferase activity; GO:0019787 ubiquitin-like protein transferase activity; GO:0019899 enzyme binding; GO:0031625 ubiquitin protein ligase binding; GO:0044389 ubiquitin-like protein ligase binding; GO:0061630 ubiquitin protein ligase activity; GO:0061631 u…	PF00179	Ubiquitin-conjugating enzyme	O	KOG0421	Ubiquitin-protein ligase
O00762	80	K	3.534	Up	Ubiquitin-conjugating enzyme E2 C OS=Homo sapiens OX=9606 GN=UBE2C PE=1 SV=1	UBE2C	1	1.51568e-08	119.58	3	YK(1)LSLEFPSGYPYNAPTVK	-0.65195	1.608	0.455	cytoplasm	K06688	UBE2C; ubiquitin-conjugating enzyme E2 C [EC:2.3.2.23]	hsa04120 Ubiquitin mediated proteolysis	GO:0000209 protein polyubiquitination; GO:0000278 mitotic cell cycle; GO:0000280 nuclear division; GO:0006464 cellular protein modification process; GO:0006508 proteolysis; GO:0006511 ubiquitin-dependent protein catabolic process; GO:0006807 nitrogen compound metabolic process; GO:0006996 organelle organization; GO:0007049 cell cycle; GO:0007088 regulation of mitotic nuclear division; GO:0007096 …	GO:0000151 ubiquitin ligase complex; GO:0000152 nuclear ubiquitin ligase complex; GO:0005622 intracellular; GO:0005623 cell; GO:0005634 nucleus; GO:0005654 nucleoplasm; GO:0005680 anaphase-promoting complex; GO:0005737 cytoplasm; GO:0005829 cytosol; GO:0005886 plasma membrane; GO:0016020 membrane; GO:0031461 cullin-RING ubiquitin ligase complex; GO:0031974 membrane-enclosed lumen; GO:0031981 nucl…	GO:0003824 catalytic activity; GO:0004842 ubiquitin-protein transferase activity; GO:0005488 binding; GO:0005515 protein binding; GO:0016740 transferase activity; GO:0019787 ubiquitin-like protein transferase activity; GO:0019899 enzyme binding; GO:0031625 ubiquitin protein ligase binding; GO:0044389 ubiquitin-like protein ligase binding; GO:0061630 ubiquitin protein ligase activity; GO:0061631 u…	PF00179	Ubiquitin-conjugating enzyme	O	KOG0421	Ubiquitin-protein ligase
O00764	258	K	2.258	Up	Pyridoxal kinase OS=Homo sapiens OX=9606 GN=PDXK PE=1 SV=1	PDXK	1	7.23871e-05	63.766	2	VACEK(1)TVSTLHHVLQR	-0.73825	1.472	0.652	cytoplasm	K00868	pdxK; pyridoxine kinase [EC:2.7.1.35]	hsa01240 Biosynthesis of cofactors; hsa00750 Vitamin B6 metabolism; hsa01100 Metabolic pathways	GO:0001775 cell activation; GO:0002252 immune effector process; GO:0002263 cell activation involved in immune response; GO:0002274 myeloid leukocyte activation; GO:0002275 myeloid cell activation involved in immune response; GO:0002283 neutrophil activation involved in immune response; GO:0002366 leukocyte activation involved in immune response; GO:0002376 immune system process; GO:0002443 leukoc…	GO:0005576 extracellular region; GO:0005622 intracellular; GO:0005623 cell; GO:0005634 nucleus; GO:0005654 nucleoplasm; GO:0005737 cytoplasm; GO:0005829 cytosol; GO:0012505 endomembrane system; GO:0030141 secretory granule; GO:0031410 cytoplasmic vesicle; GO:0031974 membrane-enclosed lumen; GO:0031981 nuclear lumen; GO:0031982 vesicle; GO:0031983 vesicle lumen; GO:0034774 secretory granule lumen;…	GO:0000166 nucleotide binding; GO:0000287 magnesium ion binding; GO:0003824 catalytic activity; GO:0005488 binding; GO:0005515 protein binding; GO:0005524 ATP binding; GO:0008144 drug binding; GO:0008270 zinc ion binding; GO:0008478 pyridoxal kinase activity; GO:0016301 kinase activity; GO:0016740 transferase activity; GO:0016772 transferase activity, transferring phosphorus-containing groups; GO…			H	KOG2599	Pyridoxal/pyridoxine/pyridoxamine kinase
O14545	129	K	1.58	Up	TRAF-type zinc finger domain-containing protein 1 OS=Homo sapiens OX=9606 GN=TRAFD1 PE=1 SV=1	TRAFD1	1	2.71278e-05	122.51	3	DLK(1)THPEVCGR	1.9623	1.316	0.833	nucleus				GO:0002682 regulation of immune system process; GO:0002683 negative regulation of immune system process; GO:0010033 response to organic substance; GO:0031347 regulation of defense response; GO:0031348 negative regulation of defense response; GO:0034097 response to cytokine; GO:0042221 response to chemical; GO:0045088 regulation of innate immune response; GO:0045824 negative regulation of innate i…
O14562	305	K	1.789	Up	Ubiquitin domain-containing protein UBFD1 OS=Homo sapiens OX=9606 GN=UBFD1 PE=1 SV=2	UBFD1	1	7.8186e-15	223.87	2	DTVLGK(1)WQYF	2.8263	1.279	0.715	cytoplasm							PF00240	Ubiquitin family	O	KOG1872	Ubiquitin-specific protease
O14562	126	K	1.59	Up	Ubiquitin domain-containing protein UBFD1 OS=Homo sapiens OX=9606 GN=UBFD1 PE=1 SV=2	UBFD1	1	3.67641e-08	90.689	3	IHSITGLPPAMQK(1)VMYK	1.1467	1.224	0.77	cytoplasm							PF00240	Ubiquitin family	O	KOG1872	Ubiquitin-specific protease
O14579	265	K	3.095	Up	Coatomer subunit epsilon OS=Homo sapiens OX=9606 GN=COPE PE=1 SV=3	COPE	1	2.77328e-21	97.59	3	DSGYPETLVNLIVLSQHLGK(1)PPEVTNR	0.87992	1.436	0.464	cytoplasm	K17268			GO:0006810 transport; GO:0006888 endoplasmic reticulum to Golgi vesicle-mediated transport; GO:0006890 retrograde vesicle-mediated transport, Golgi to endoplasmic reticulum; GO:0006891 intra-Golgi vesicle-mediated transport; GO:0016192 vesicle-mediated transport; GO:0046907 intracellular transport; GO:0048193 Golgi vesicle transport; GO:0051179 localization; GO:0051234 establishment of localizati…	GO:0000139 Golgi membrane; GO:0005622 intracellular; GO:0005623 cell; GO:0005634 nucleus; GO:0005654 nucleoplasm; GO:0005737 cytoplasm; GO:0005783 endoplasmic reticulum; GO:0005789 endoplasmic reticulum membrane; GO:0005794 Golgi apparatus; GO:0005798 Golgi-associated vesicle; GO:0005829 cytosol; GO:0012505 endomembrane system; GO:0012506 vesicle membrane; GO:0016020 membrane; GO:0030117 membrane…				U	KOG3081	Vesicle coat complex COPI, epsilon subunit
O14579	288	K	2.589	Up	Coatomer subunit epsilon OS=Homo sapiens OX=9606 GN=COPE PE=1 SV=3	COPE	1	0.00278727	56.202	2	SHPFIK(1)EYQAK	-1.9962	1.38	0.533	cytoplasm	K17268			GO:0006810 transport; GO:0006888 endoplasmic reticulum to Golgi vesicle-mediated transport; GO:0006890 retrograde vesicle-mediated transport, Golgi to endoplasmic reticulum; GO:0006891 intra-Golgi vesicle-mediated transport; GO:0016192 vesicle-mediated transport; GO:0046907 intracellular transport; GO:0048193 Golgi vesicle transport; GO:0051179 localization; GO:0051234 establishment of localizati…	GO:0000139 Golgi membrane; GO:0005622 intracellular; GO:0005623 cell; GO:0005634 nucleus; GO:0005654 nucleoplasm; GO:0005737 cytoplasm; GO:0005783 endoplasmic reticulum; GO:0005789 endoplasmic reticulum membrane; GO:0005794 Golgi apparatus; GO:0005798 Golgi-associated vesicle; GO:0005829 cytosol; GO:0012505 endomembrane system; GO:0012506 vesicle membrane; GO:0016020 membrane; GO:0030117 membrane…				U	KOG3081	Vesicle coat complex COPI, epsilon subunit
O14579	278	K	1.977	Up	Coatomer subunit epsilon OS=Homo sapiens OX=9606 GN=COPE PE=1 SV=3	COPE	1	5.4635e-11	167.06	2	YLSQLK(1)DAHR	-2.2986	1.285	0.65	cytoplasm	K17268			GO:0006810 transport; GO:0006888 endoplasmic reticulum to Golgi vesicle-mediated transport; GO:0006890 retrograde vesicle-mediated transport, Golgi to endoplasmic reticulum; GO:0006891 intra-Golgi vesicle-mediated transport; GO:0016192 vesicle-mediated transport; GO:0046907 intracellular transport; GO:0048193 Golgi vesicle transport; GO:0051179 localization; GO:0051234 establishment of localizati…	GO:0000139 Golgi membrane; GO:0005622 intracellular; GO:0005623 cell; GO:0005634 nucleus; GO:0005654 nucleoplasm; GO:0005737 cytoplasm; GO:0005783 endoplasmic reticulum; GO:0005789 endoplasmic reticulum membrane; GO:0005794 Golgi apparatus; GO:0005798 Golgi-associated vesicle; GO:0005829 cytosol; GO:0012505 endomembrane system; GO:0012506 vesicle membrane; GO:0016020 membrane; GO:0030117 membrane…				U	KOG3081	Vesicle coat complex COPI, epsilon subunit
O14617	370	K	5.285	Up	AP-3 complex subunit delta-1 OS=Homo sapiens OX=9606 GN=AP3D1 PE=1 SV=1	AP3D1	1	0.000445948	71.066	2	ALDLLYGMVSK(1)K	0.61887	1.67	0.316	cytoplasm	K12396	AP3D; AP-3 complex subunit delta	hsa04142 Lysosome	GO:0006726 eye pigment biosynthetic process; GO:0006810 transport; GO:0006886 intracellular protein transport; GO:0006928 movement of cell or subcellular component; GO:0006996 organelle organization; GO:0007017 microtubule-based process; GO:0007018 microtubule-based movement; GO:0008088 axo-dendritic transport; GO:0008089 anterograde axonal transport; GO:0008104 protein localization; GO:0008152 m…	GO:0005622 intracellular; GO:0005623 cell; GO:0005737 cytoplasm; GO:0005768 endosome; GO:0005794 Golgi apparatus; GO:0010008 endosome membrane; GO:0012505 endomembrane system; GO:0016020 membrane; GO:0031090 organelle membrane; GO:0031410 cytoplasmic vesicle; GO:0031982 vesicle; GO:0043226 organelle; GO:0043227 membrane-bounded organelle; GO:0043229 intracellular organelle; GO:0043231 intracellul…	GO:0005215 transporter activity;			U	KOG1059	Vesicle coat complex AP-3, delta subunit
O14617	216	K	3.135	Up	AP-3 complex subunit delta-1 OS=Homo sapiens OX=9606 GN=AP3D1 PE=1 SV=1	AP3D1	1	8.49047e-12	126.48	3	RNPK(1)NYLSLAPLFFK	-0.12081	1.508	0.481	cytoplasm	K12396	AP3D; AP-3 complex subunit delta	hsa04142 Lysosome	GO:0006726 eye pigment biosynthetic process; GO:0006810 transport; GO:0006886 intracellular protein transport; GO:0006928 movement of cell or subcellular component; GO:0006996 organelle organization; GO:0007017 microtubule-based process; GO:0007018 microtubule-based movement; GO:0008088 axo-dendritic transport; GO:0008089 anterograde axonal transport; GO:0008104 protein localization; GO:0008152 m…	GO:0005622 intracellular; GO:0005623 cell; GO:0005737 cytoplasm; GO:0005768 endosome; GO:0005794 Golgi apparatus; GO:0010008 endosome membrane; GO:0012505 endomembrane system; GO:0016020 membrane; GO:0031090 organelle membrane; GO:0031410 cytoplasmic vesicle; GO:0031982 vesicle; GO:0043226 organelle; GO:0043227 membrane-bounded organelle; GO:0043229 intracellular organelle; GO:0043231 intracellul…	GO:0005215 transporter activity;			U	KOG1059	Vesicle coat complex AP-3, delta subunit
O14641	343	K	3.61	Up	Segment polarity protein dishevelled homolog DVL-2 OS=Homo sapiens OX=9606 GN=DVL2 PE=1 SV=1	DVL2	1	9.64961e-07	76.196	2	DIVHK(1)PGPIVLTVAK	0.47471	1.664	0.461	nucleus	K02353	DVL; segment polarity protein dishevelled	hsa05224 Breast cancer; hsa05217 Basal cell carcinoma; hsa04150 mTOR signaling pathway; hsa05200 Pathways in cancer; hsa05010 Alzheimer disease; hsa04310 Wnt signaling pathway; hsa04916 Melanogenesis; hsa04550 Signaling pathways regulating pluripotency of stem cells; hsa05165 Human papillomavirus infection; hsa05225 Hepatocellular carcinoma; hsa04390 Hippo signaling pathway; hsa05226 Gastric canc…	GO:0001838 embryonic epithelial tube formation; GO:0001839 neural plate morphogenesis; GO:0001840 neural plate development; GO:0001841 neural tube formation; GO:0001843 neural tube closure; GO:0001932 regulation of protein phosphorylation; GO:0001934 positive regulation of protein phosphorylation; GO:0002009 morphogenesis of an epithelium; GO:0002011 morphogenesis of an epithelial sheet; GO:00030…	GO:0005622 intracellular; GO:0005623 cell; GO:0005634 nucleus; GO:0005654 nucleoplasm; GO:0005737 cytoplasm; GO:0005829 cytosol; GO:0005856 cytoskeleton; GO:0005886 plasma membrane; GO:0005938 cell cortex; GO:0016020 membrane; GO:0016234 inclusion body; GO:0016235 aggresome; GO:0016328 lateral plasma membrane; GO:0016604 nuclear body; GO:0030135 coated vesicle; GO:0030136 clathrin-coated vesicle;…	GO:0001664 G protein-coupled receptor binding; GO:0005102 signaling receptor binding; GO:0005109 frizzled binding; GO:0005488 binding; GO:0005515 protein binding; GO:0017016 Ras GTPase binding; GO:0017048 Rho GTPase binding; GO:0019899 enzyme binding; GO:0019900 kinase binding; GO:0019901 protein kinase binding; GO:0019904 protein domain specific binding; GO:0030674 protein-macromolecule adaptor …	PF00595; PF00610	PDZ domain (Also known as DHR or GLGF); Domain found in Dishevelled, Egl-10, and Pleckstrin (DEP)	K	KOG3571	Dishevelled 3 and related proteins
O14641	301	K	3.135	Up	Segment polarity protein dishevelled homolog DVL-2 OS=Homo sapiens OX=9606 GN=DVL2 PE=1 SV=1	DVL2	1	2.05592e-24	145.73	2	GDGGIYIGSIMK(1)GGAVAADGR	0.60652	1.602	0.511	nucleus	K02353	DVL; segment polarity protein dishevelled	hsa05224 Breast cancer; hsa05217 Basal cell carcinoma; hsa04150 mTOR signaling pathway; hsa05200 Pathways in cancer; hsa05010 Alzheimer disease; hsa04310 Wnt signaling pathway; hsa04916 Melanogenesis; hsa04550 Signaling pathways regulating pluripotency of stem cells; hsa05165 Human papillomavirus infection; hsa05225 Hepatocellular carcinoma; hsa04390 Hippo signaling pathway; hsa05226 Gastric canc…	GO:0001838 embryonic epithelial tube formation; GO:0001839 neural plate morphogenesis; GO:0001840 neural plate development; GO:0001841 neural tube formation; GO:0001843 neural tube closure; GO:0001932 regulation of protein phosphorylation; GO:0001934 positive regulation of protein phosphorylation; GO:0002009 morphogenesis of an epithelium; GO:0002011 morphogenesis of an epithelial sheet; GO:00030…	GO:0005622 intracellular; GO:0005623 cell; GO:0005634 nucleus; GO:0005654 nucleoplasm; GO:0005737 cytoplasm; GO:0005829 cytosol; GO:0005856 cytoskeleton; GO:0005886 plasma membrane; GO:0005938 cell cortex; GO:0016020 membrane; GO:0016234 inclusion body; GO:0016235 aggresome; GO:0016328 lateral plasma membrane; GO:0016604 nuclear body; GO:0030135 coated vesicle; GO:0030136 clathrin-coated vesicle;…	GO:0001664 G protein-coupled receptor binding; GO:0005102 signaling receptor binding; GO:0005109 frizzled binding; GO:0005488 binding; GO:0005515 protein binding; GO:0017016 Ras GTPase binding; GO:0017048 Rho GTPase binding; GO:0019899 enzyme binding; GO:0019900 kinase binding; GO:0019901 protein kinase binding; GO:0019904 protein domain specific binding; GO:0030674 protein-macromolecule adaptor …	PF00595; PF00610	PDZ domain (Also known as DHR or GLGF); Domain found in Dishevelled, Egl-10, and Pleckstrin (DEP)	K	KOG3571	Dishevelled 3 and related proteins
O14641	484	K	2.638	Up	Segment polarity protein dishevelled homolog DVL-2 OS=Homo sapiens OX=9606 GN=DVL2 PE=1 SV=1	DVL2	1	0.000176578	78.932	2	YASGLLK(1)AGLIR	1.1265	1.522	0.577	nucleus	K02353	DVL; segment polarity protein dishevelled	hsa05224 Breast cancer; hsa05217 Basal cell carcinoma; hsa04150 mTOR signaling pathway; hsa05200 Pathways in cancer; hsa05010 Alzheimer disease; hsa04310 Wnt signaling pathway; hsa04916 Melanogenesis; hsa04550 Signaling pathways regulating pluripotency of stem cells; hsa05165 Human papillomavirus infection; hsa05225 Hepatocellular carcinoma; hsa04390 Hippo signaling pathway; hsa05226 Gastric canc…	GO:0001838 embryonic epithelial tube formation; GO:0001839 neural plate morphogenesis; GO:0001840 neural plate development; GO:0001841 neural tube formation; GO:0001843 neural tube closure; GO:0001932 regulation of protein phosphorylation; GO:0001934 positive regulation of protein phosphorylation; GO:0002009 morphogenesis of an epithelium; GO:0002011 morphogenesis of an epithelial sheet; GO:00030…	GO:0005622 intracellular; GO:0005623 cell; GO:0005634 nucleus; GO:0005654 nucleoplasm; GO:0005737 cytoplasm; GO:0005829 cytosol; GO:0005856 cytoskeleton; GO:0005886 plasma membrane; GO:0005938 cell cortex; GO:0016020 membrane; GO:0016234 inclusion body; GO:0016235 aggresome; GO:0016328 lateral plasma membrane; GO:0016604 nuclear body; GO:0030135 coated vesicle; GO:0030136 clathrin-coated vesicle;…	GO:0001664 G protein-coupled receptor binding; GO:0005102 signaling receptor binding; GO:0005109 frizzled binding; GO:0005488 binding; GO:0005515 protein binding; GO:0017016 Ras GTPase binding; GO:0017048 Rho GTPase binding; GO:0019899 enzyme binding; GO:0019900 kinase binding; GO:0019901 protein kinase binding; GO:0019904 protein domain specific binding; GO:0030674 protein-macromolecule adaptor …	PF00595; PF00610	PDZ domain (Also known as DHR or GLGF); Domain found in Dishevelled, Egl-10, and Pleckstrin (DEP)	K	KOG3571	Dishevelled 3 and related proteins
O14654	240	K	0.474	Down	Insulin receptor substrate 4 OS=Homo sapiens OX=9606 GN=IRS4 PE=1 SV=1	IRS4	1	4.14415e-05	105.36	2	DVWQVIVK(1)PR	7.0151	0.682	1.439	extracellular	K17446	IRS4; insulin receptor substrate 4	hsa04923 Regulation of lipolysis in adipocytes; hsa04140 Autophagy - animal; hsa04935 Growth hormone synthesis, secretion and action; hsa05010 Alzheimer disease; hsa04211 Longevity regulating pathway; hsa04920 Adipocytokine signaling pathway; hsa04930 Type II diabetes mellitus; hsa04910 Insulin signaling pathway; hsa04068 FoxO signaling pathway; hsa04213 Longevity regulating pathway - multiple sp…	GO:0007154 cell communication; GO:0007165 signal transduction; GO:0007166 cell surface receptor signaling pathway; GO:0007167 enzyme linked receptor protein signaling pathway; GO:0007169 transmembrane receptor protein tyrosine kinase signaling pathway; GO:0008286 insulin receptor signaling pathway; GO:0009719 response to endogenous stimulus; GO:0009725 response to hormone; GO:0009966 regulation o…	GO:0005622 intracellular; GO:0005623 cell; GO:0005737 cytoplasm; GO:0005829 cytosol; GO:0005886 plasma membrane; GO:0016020 membrane; GO:0032991 protein-containing complex; GO:0071944 cell periphery;	GO:0005102 signaling receptor binding; GO:0005158 insulin receptor binding; GO:0005488 binding; GO:0005515 protein binding; GO:0019904 protein domain specific binding; GO:0030674 protein-macromolecule adaptor activity; GO:0035591 signaling adaptor activity; GO:0043548 phosphatidylinositol 3-kinase binding; GO:0044877 protein-containing complex binding; GO:0060090 molecular adaptor activity;	PF02174	PTB domain (IRS-1 type)
O14654	674	K	2.056	Up	Insulin receptor substrate 4 OS=Homo sapiens OX=9606 GN=IRS4 PE=1 SV=1	IRS4	1	1.81975e-07	136.06	2	EVK(1)DAEIPEGAAR	-0.75192	1.275	0.62	extracellular	K17446	IRS4; insulin receptor substrate 4	hsa04923 Regulation of lipolysis in adipocytes; hsa04140 Autophagy - animal; hsa04935 Growth hormone synthesis, secretion and action; hsa05010 Alzheimer disease; hsa04211 Longevity regulating pathway; hsa04920 Adipocytokine signaling pathway; hsa04930 Type II diabetes mellitus; hsa04910 Insulin signaling pathway; hsa04068 FoxO signaling pathway; hsa04213 Longevity regulating pathway - multiple sp…	GO:0007154 cell communication; GO:0007165 signal transduction; GO:0007166 cell surface receptor signaling pathway; GO:0007167 enzyme linked receptor protein signaling pathway; GO:0007169 transmembrane receptor protein tyrosine kinase signaling pathway; GO:0008286 insulin receptor signaling pathway; GO:0009719 response to endogenous stimulus; GO:0009725 response to hormone; GO:0009966 regulation o…	GO:0005622 intracellular; GO:0005623 cell; GO:0005737 cytoplasm; GO:0005829 cytosol; GO:0005886 plasma membrane; GO:0016020 membrane; GO:0032991 protein-containing complex; GO:0071944 cell periphery;	GO:0005102 signaling receptor binding; GO:0005158 insulin receptor binding; GO:0005488 binding; GO:0005515 protein binding; GO:0019904 protein domain specific binding; GO:0030674 protein-macromolecule adaptor activity; GO:0035591 signaling adaptor activity; GO:0043548 phosphatidylinositol 3-kinase binding; GO:0044877 protein-containing complex binding; GO:0060090 molecular adaptor activity;	PF02174	PTB domain (IRS-1 type)
O14654	843	K	2.959	Up	Insulin receptor substrate 4 OS=Homo sapiens OX=9606 GN=IRS4 PE=1 SV=1	IRS4	1	4.04375e-05	126.48	2	GLDK(1)EVSYNWDPK	2.9103	1.385	0.468	extracellular	K17446	IRS4; insulin receptor substrate 4	hsa04923 Regulation of lipolysis in adipocytes; hsa04140 Autophagy - animal; hsa04935 Growth hormone synthesis, secretion and action; hsa05010 Alzheimer disease; hsa04211 Longevity regulating pathway; hsa04920 Adipocytokine signaling pathway; hsa04930 Type II diabetes mellitus; hsa04910 Insulin signaling pathway; hsa04068 FoxO signaling pathway; hsa04213 Longevity regulating pathway - multiple sp…	GO:0007154 cell communication; GO:0007165 signal transduction; GO:0007166 cell surface receptor signaling pathway; GO:0007167 enzyme linked receptor protein signaling pathway; GO:0007169 transmembrane receptor protein tyrosine kinase signaling pathway; GO:0008286 insulin receptor signaling pathway; GO:0009719 response to endogenous stimulus; GO:0009725 response to hormone; GO:0009966 regulation o…	GO:0005622 intracellular; GO:0005623 cell; GO:0005737 cytoplasm; GO:0005829 cytosol; GO:0005886 plasma membrane; GO:0016020 membrane; GO:0032991 protein-containing complex; GO:0071944 cell periphery;	GO:0005102 signaling receptor binding; GO:0005158 insulin receptor binding; GO:0005488 binding; GO:0005515 protein binding; GO:0019904 protein domain specific binding; GO:0030674 protein-macromolecule adaptor activity; GO:0035591 signaling adaptor activity; GO:0043548 phosphatidylinositol 3-kinase binding; GO:0044877 protein-containing complex binding; GO:0060090 molecular adaptor activity;	PF02174	PTB domain (IRS-1 type)
O14654	248	K	1.956	Up	Insulin receptor substrate 4 OS=Homo sapiens OX=9606 GN=IRS4 PE=1 SV=1	IRS4	1	0.000251976	171.75	2	K(1)ELSGVFR	0.81036	1.258	0.643	extracellular	K17446	IRS4; insulin receptor substrate 4	hsa04923 Regulation of lipolysis in adipocytes; hsa04140 Autophagy - animal; hsa04935 Growth hormone synthesis, secretion and action; hsa05010 Alzheimer disease; hsa04211 Longevity regulating pathway; hsa04920 Adipocytokine signaling pathway; hsa04930 Type II diabetes mellitus; hsa04910 Insulin signaling pathway; hsa04068 FoxO signaling pathway; hsa04213 Longevity regulating pathway - multiple sp…	GO:0007154 cell communication; GO:0007165 signal transduction; GO:0007166 cell surface receptor signaling pathway; GO:0007167 enzyme linked receptor protein signaling pathway; GO:0007169 transmembrane receptor protein tyrosine kinase signaling pathway; GO:0008286 insulin receptor signaling pathway; GO:0009719 response to endogenous stimulus; GO:0009725 response to hormone; GO:0009966 regulation o…	GO:0005622 intracellular; GO:0005623 cell; GO:0005737 cytoplasm; GO:0005829 cytosol; GO:0005886 plasma membrane; GO:0016020 membrane; GO:0032991 protein-containing complex; GO:0071944 cell periphery;	GO:0005102 signaling receptor binding; GO:0005158 insulin receptor binding; GO:0005488 binding; GO:0005515 protein binding; GO:0019904 protein domain specific binding; GO:0030674 protein-macromolecule adaptor activity; GO:0035591 signaling adaptor activity; GO:0043548 phosphatidylinositol 3-kinase binding; GO:0044877 protein-containing complex binding; GO:0060090 molecular adaptor activity;	PF02174	PTB domain (IRS-1 type)
O14654	202	K	1.633	Up	Insulin receptor substrate 4 OS=Homo sapiens OX=9606 GN=IRS4 PE=1 SV=1	IRS4	1	0.00529444	131.3	2	LILESK(1)R	0.86493	1.194	0.731	extracellular	K17446	IRS4; insulin receptor substrate 4	hsa04923 Regulation of lipolysis in adipocytes; hsa04140 Autophagy - animal; hsa04935 Growth hormone synthesis, secretion and action; hsa05010 Alzheimer disease; hsa04211 Longevity regulating pathway; hsa04920 Adipocytokine signaling pathway; hsa04930 Type II diabetes mellitus; hsa04910 Insulin signaling pathway; hsa04068 FoxO signaling pathway; hsa04213 Longevity regulating pathway - multiple sp…	GO:0007154 cell communication; GO:0007165 signal transduction; GO:0007166 cell surface receptor signaling pathway; GO:0007167 enzyme linked receptor protein signaling pathway; GO:0007169 transmembrane receptor protein tyrosine kinase signaling pathway; GO:0008286 insulin receptor signaling pathway; GO:0009719 response to endogenous stimulus; GO:0009725 response to hormone; GO:0009966 regulation o…	GO:0005622 intracellular; GO:0005623 cell; GO:0005737 cytoplasm; GO:0005829 cytosol; GO:0005886 plasma membrane; GO:0016020 membrane; GO:0032991 protein-containing complex; GO:0071944 cell periphery;	GO:0005102 signaling receptor binding; GO:0005158 insulin receptor binding; GO:0005488 binding; GO:0005515 protein binding; GO:0019904 protein domain specific binding; GO:0030674 protein-macromolecule adaptor activity; GO:0035591 signaling adaptor activity; GO:0043548 phosphatidylinositol 3-kinase binding; GO:0044877 protein-containing complex binding; GO:0060090 molecular adaptor activity;	PF02174	PTB domain (IRS-1 type)
O14654	897	K	1.814	Up	Insulin receptor substrate 4 OS=Homo sapiens OX=9606 GN=IRS4 PE=1 SV=1	IRS4	1	0.000373523	105.36	2	LSFITK(1)GYK	0.052162	1.232	0.679	extracellular	K17446	IRS4; insulin receptor substrate 4	hsa04923 Regulation of lipolysis in adipocytes; hsa04140 Autophagy - animal; hsa04935 Growth hormone synthesis, secretion and action; hsa05010 Alzheimer disease; hsa04211 Longevity regulating pathway; hsa04920 Adipocytokine signaling pathway; hsa04930 Type II diabetes mellitus; hsa04910 Insulin signaling pathway; hsa04068 FoxO signaling pathway; hsa04213 Longevity regulating pathway - multiple sp…	GO:0007154 cell communication; GO:0007165 signal transduction; GO:0007166 cell surface receptor signaling pathway; GO:0007167 enzyme linked receptor protein signaling pathway; GO:0007169 transmembrane receptor protein tyrosine kinase signaling pathway; GO:0008286 insulin receptor signaling pathway; GO:0009719 response to endogenous stimulus; GO:0009725 response to hormone; GO:0009966 regulation o…	GO:0005622 intracellular; GO:0005623 cell; GO:0005737 cytoplasm; GO:0005829 cytosol; GO:0005886 plasma membrane; GO:0016020 membrane; GO:0032991 protein-containing complex; GO:0071944 cell periphery;	GO:0005102 signaling receptor binding; GO:0005158 insulin receptor binding; GO:0005488 binding; GO:0005515 protein binding; GO:0019904 protein domain specific binding; GO:0030674 protein-macromolecule adaptor activity; GO:0035591 signaling adaptor activity; GO:0043548 phosphatidylinositol 3-kinase binding; GO:0044877 protein-containing complex binding; GO:0060090 molecular adaptor activity;	PF02174	PTB domain (IRS-1 type)
O14654	835	K	6.674	Up	Insulin receptor substrate 4 OS=Homo sapiens OX=9606 GN=IRS4 PE=1 SV=1	IRS4	1	1.32862e-18	155.96	3	SSPLGQNDNSEYVPMLPGK(1)FLGR	0.75123	1.555	0.233	extracellular	K17446	IRS4; insulin receptor substrate 4	hsa04923 Regulation of lipolysis in adipocytes; hsa04140 Autophagy - animal; hsa04935 Growth hormone synthesis, secretion and action; hsa05010 Alzheimer disease; hsa04211 Longevity regulating pathway; hsa04920 Adipocytokine signaling pathway; hsa04930 Type II diabetes mellitus; hsa04910 Insulin signaling pathway; hsa04068 FoxO signaling pathway; hsa04213 Longevity regulating pathway - multiple sp…	GO:0007154 cell communication; GO:0007165 signal transduction; GO:0007166 cell surface receptor signaling pathway; GO:0007167 enzyme linked receptor protein signaling pathway; GO:0007169 transmembrane receptor protein tyrosine kinase signaling pathway; GO:0008286 insulin receptor signaling pathway; GO:0009719 response to endogenous stimulus; GO:0009725 response to hormone; GO:0009966 regulation o…	GO:0005622 intracellular; GO:0005623 cell; GO:0005737 cytoplasm; GO:0005829 cytosol; GO:0005886 plasma membrane; GO:0016020 membrane; GO:0032991 protein-containing complex; GO:0071944 cell periphery;	GO:0005102 signaling receptor binding; GO:0005158 insulin receptor binding; GO:0005488 binding; GO:0005515 protein binding; GO:0019904 protein domain specific binding; GO:0030674 protein-macromolecule adaptor activity; GO:0035591 signaling adaptor activity; GO:0043548 phosphatidylinositol 3-kinase binding; GO:0044877 protein-containing complex binding; GO:0060090 molecular adaptor activity;	PF02174	PTB domain (IRS-1 type)
O14654	618	K	1.956	Up	Insulin receptor substrate 4 OS=Homo sapiens OX=9606 GN=IRS4 PE=1 SV=1	IRS4	1	0.00273811	66.664	2	SYFGK(1)LTQSK	1.4621	1.258	0.643	extracellular	K17446	IRS4; insulin receptor substrate 4	hsa04923 Regulation of lipolysis in adipocytes; hsa04140 Autophagy - animal; hsa04935 Growth hormone synthesis, secretion and action; hsa05010 Alzheimer disease; hsa04211 Longevity regulating pathway; hsa04920 Adipocytokine signaling pathway; hsa04930 Type II diabetes mellitus; hsa04910 Insulin signaling pathway; hsa04068 FoxO signaling pathway; hsa04213 Longevity regulating pathway - multiple sp…	GO:0007154 cell communication; GO:0007165 signal transduction; GO:0007166 cell surface receptor signaling pathway; GO:0007167 enzyme linked receptor protein signaling pathway; GO:0007169 transmembrane receptor protein tyrosine kinase signaling pathway; GO:0008286 insulin receptor signaling pathway; GO:0009719 response to endogenous stimulus; GO:0009725 response to hormone; GO:0009966 regulation o…	GO:0005622 intracellular; GO:0005623 cell; GO:0005737 cytoplasm; GO:0005829 cytosol; GO:0005886 plasma membrane; GO:0016020 membrane; GO:0032991 protein-containing complex; GO:0071944 cell periphery;	GO:0005102 signaling receptor binding; GO:0005158 insulin receptor binding; GO:0005488 binding; GO:0005515 protein binding; GO:0019904 protein domain specific binding; GO:0030674 protein-macromolecule adaptor activity; GO:0035591 signaling adaptor activity; GO:0043548 phosphatidylinositol 3-kinase binding; GO:0044877 protein-containing complex binding; GO:0060090 molecular adaptor activity;	PF02174	PTB domain (IRS-1 type)
O14654	99	K	18.422	Up	Insulin receptor substrate 4 OS=Homo sapiens OX=9606 GN=IRS4 PE=1 SV=1	IRS4	1	3.93564e-08	110.44	2	YFVLK(1)LETADAPAR	-1.3744	1.658	0.09	extracellular	K17446	IRS4; insulin receptor substrate 4	hsa04923 Regulation of lipolysis in adipocytes; hsa04140 Autophagy - animal; hsa04935 Growth hormone synthesis, secretion and action; hsa05010 Alzheimer disease; hsa04211 Longevity regulating pathway; hsa04920 Adipocytokine signaling pathway; hsa04930 Type II diabetes mellitus; hsa04910 Insulin signaling pathway; hsa04068 FoxO signaling pathway; hsa04213 Longevity regulating pathway - multiple sp…	GO:0007154 cell communication; GO:0007165 signal transduction; GO:0007166 cell surface receptor signaling pathway; GO:0007167 enzyme linked receptor protein signaling pathway; GO:0007169 transmembrane receptor protein tyrosine kinase signaling pathway; GO:0008286 insulin receptor signaling pathway; GO:0009719 response to endogenous stimulus; GO:0009725 response to hormone; GO:0009966 regulation o…	GO:0005622 intracellular; GO:0005623 cell; GO:0005737 cytoplasm; GO:0005829 cytosol; GO:0005886 plasma membrane; GO:0016020 membrane; GO:0032991 protein-containing complex; GO:0071944 cell periphery;	GO:0005102 signaling receptor binding; GO:0005158 insulin receptor binding; GO:0005488 binding; GO:0005515 protein binding; GO:0019904 protein domain specific binding; GO:0030674 protein-macromolecule adaptor activity; GO:0035591 signaling adaptor activity; GO:0043548 phosphatidylinositol 3-kinase binding; GO:0044877 protein-containing complex binding; GO:0060090 molecular adaptor activity;	PF02174	PTB domain (IRS-1 type)
O14672	721	K	2.297	Up	Disintegrin and metalloproteinase domain-containing protein 10 OS=Homo sapiens OX=9606 GN=ADAM10 PE=1 SV=1	ADAM10	1	0.000143559	85.821	3	LPPPKPLPGTLK(1)R	-1.3274	1.33	0.579	plasma membrane	K06704	ADAM10; disintegrin and metalloproteinase domain-containing protein 10 [EC:3.4.24.81]	hsa05120 Epithelial cell signaling in Helicobacter pylori infection; hsa05010 Alzheimer disease	GO:0001558 regulation of cell growth; GO:0001701 in utero embryonic development; GO:0001775 cell activation; GO:0002252 immune effector process; GO:0002263 cell activation involved in immune response; GO:0002274 myeloid leukocyte activation; GO:0002275 myeloid cell activation involved in immune response; GO:0002283 neutrophil activation involved in immune response; GO:0002366 leukocyte activation…	GO:0005622 intracellular; GO:0005623 cell; GO:0005634 nucleus; GO:0005737 cytoplasm; GO:0005783 endoplasmic reticulum; GO:0005788 endoplasmic reticulum lumen; GO:0005794 Golgi apparatus; GO:0005798 Golgi-associated vesicle; GO:0005802 trans-Golgi network; GO:0005886 plasma membrane; GO:0009986 cell surface; GO:0012505 endomembrane system; GO:0012506 vesicle membrane; GO:0014069 postsynaptic densi…	GO:0003824 catalytic activity; GO:0004175 endopeptidase activity; GO:0004222 metalloendopeptidase activity; GO:0005102 signaling receptor binding; GO:0005178 integrin binding; GO:0005488 binding; GO:0005515 protein binding; GO:0008233 peptidase activity; GO:0008237 metallopeptidase activity; GO:0016787 hydrolase activity; GO:0019899 enzyme binding; GO:0019900 kinase binding; GO:0019901 protein ki…	PF13574; PF00200	Metallo-peptidase family M12B Reprolysin-like; Disintegrin	O	KOG3658	Tumor necrosis factor-alpha-converting enzyme (TACE/ADAM17) and related metalloproteases
O14735	121	K	1.78	Up	CDP-diacylglycerol--inositol 3-phosphatidyltransferase OS=Homo sapiens OX=9606 GN=CDIPT PE=1 SV=1	CDIPT	1	6.68969e-12	155.34	3	GSESHK(1)MIDLSGNPVLR	0.27665	1.271	0.714	plasma membrane	K00999	CDIPT; CDP-diacylglycerol--inositol 3-phosphatidyltransferase [EC:2.7.8.11]	hsa04070 Phosphatidylinositol signaling system; hsa00562 Inositol phosphate metabolism; hsa00564 Glycerophospholipid metabolism; hsa01100 Metabolic pathways	GO:0006139 nucleobase-containing compound metabolic process; GO:0006220 pyrimidine nucleotide metabolic process; GO:0006629 lipid metabolic process; GO:0006644 phospholipid metabolic process; GO:0006650 glycerophospholipid metabolic process; GO:0006661 phosphatidylinositol biosynthetic process; GO:0006725 cellular aromatic compound metabolic process; GO:0006753 nucleoside phosphate metabolic proc…	GO:0000139 Golgi membrane; GO:0005622 intracellular; GO:0005623 cell; GO:0005737 cytoplasm; GO:0005783 endoplasmic reticulum; GO:0005789 endoplasmic reticulum membrane; GO:0005794 Golgi apparatus; GO:0005886 plasma membrane; GO:0012505 endomembrane system; GO:0016020 membrane; GO:0016021 integral component of membrane; GO:0031090 organelle membrane; GO:0031224 intrinsic component of membrane; GO:…	GO:0003824 catalytic activity; GO:0003881 CDP-diacylglycerol-inositol 3-phosphatidyltransferase activity; GO:0005488 binding; GO:0008289 lipid binding; GO:0016740 transferase activity; GO:0016772 transferase activity, transferring phosphorus-containing groups; GO:0016780 phosphotransferase activity, for other substituted phosphate groups; GO:0017169 CDP-alcohol phosphatidyltransferase activity; G…			I	KOG3240	Phosphatidylinositol synthase
O14737	20	K	1.608	Up	Programmed cell death protein 5 OS=Homo sapiens OX=9606 GN=PDCD5 PE=1 SV=3	PDCD5	1	4.05144e-08	101.8	3	LAELQAK(1)HGDPGDAAQQEAK	0.24043	1.225	0.762	cytoplasm	K06875			GO:0006915 apoptotic process; GO:0008219 cell death; GO:0008285 negative regulation of cell population proliferation; GO:0009719 response to endogenous stimulus; GO:0009893 positive regulation of metabolic process; GO:0009966 regulation of signal transduction; GO:0009967 positive regulation of signal transduction; GO:0009987 cellular process; GO:0010033 response to organic substance; GO:0010468 r…	GO:0005622 intracellular; GO:0005623 cell; GO:0005634 nucleus; GO:0005737 cytoplasm; GO:0005829 cytosol; GO:0043226 organelle; GO:0043227 membrane-bounded organelle; GO:0043229 intracellular organelle; GO:0043231 intracellular membrane-bounded organelle;	GO:0005488 binding; GO:0005515 protein binding; GO:0005539 glycosaminoglycan binding; GO:0008047 enzyme activator activity; GO:0008092 cytoskeletal protein binding; GO:0008201 heparin binding; GO:0010698 acetyltransferase activator activity; GO:0015631 tubulin binding; GO:0030234 enzyme regulator activity; GO:0043167 ion binding; GO:0043168 anion binding; GO:0048487 beta-tubulin binding; GO:00973…			S	KOG3431	Apoptosis-related protein/predicted DNA-binding protein
O14744	240	K	2.003	Up	Protein arginine N-methyltransferase 5 OS=Homo sapiens OX=9606 GN=PRMT5 PE=1 SV=4	PRMT5	1	0.000761908	83.775	2	AAILPTSIFLTNK(1)K	2.8044	1.404	0.701	cytoplasm	K02516			GO:0000122 negative regulation of transcription by RNA polymerase II; GO:0000375 RNA splicing, via transesterification reactions; GO:0000377 RNA splicing, via transesterification reactions with bulged adenosine as nucleophile; GO:0000387 spliceosomal snRNP assembly; GO:0000398 mRNA splicing, via spliceosome; GO:0001775 cell activation; GO:0001932 regulation of protein phosphorylation; GO:0006139 …	GO:0005622 intracellular; GO:0005623 cell; GO:0005634 nucleus; GO:0005654 nucleoplasm; GO:0005737 cytoplasm; GO:0005794 Golgi apparatus; GO:0005829 cytosol; GO:0012505 endomembrane system; GO:0031974 membrane-enclosed lumen; GO:0031981 nuclear lumen; GO:0032991 protein-containing complex; GO:0034708 methyltransferase complex; GO:0034709 methylosome; GO:0035097 histone methyltransferase complex; G…	GO:0000166 nucleotide binding; GO:0000976 transcription regulatory region sequence-specific DNA binding; GO:0000977 RNA polymerase II transcription regulatory region sequence-specific DNA binding; GO:0000978 RNA polymerase II cis-regulatory region sequence-specific DNA binding; GO:0000987 cis-regulatory region sequence-specific DNA binding; GO:0001067 regulatory region nucleic acid binding; GO:00…	PF05185	PRMT5 arginine-N-methyltransferase	D	KOG0822	Protein kinase inhibitor
O14776	1016	K	2.198	Up	Transcription elongation regulator 1 OS=Homo sapiens OX=9606 GN=TCERG1 PE=1 SV=2	TCERG1	1	0.0117058	65.404	2	YITAK(1)ADFR	-0.22395	1.334	0.607	nucleus	K12824	TCERG1; transcription elongation regulator 1	hsa03040 Spliceosome	GO:0000122 negative regulation of transcription by RNA polymerase II; GO:0006139 nucleobase-containing compound metabolic process; GO:0006351 transcription, DNA-templated; GO:0006355 regulation of transcription, DNA-templated; GO:0006357 regulation of transcription by RNA polymerase II; GO:0006366 transcription by RNA polymerase II; GO:0006725 cellular aromatic compound metabolic process; GO:0006…	GO:0005622 intracellular; GO:0005623 cell; GO:0005634 nucleus; GO:0005654 nucleoplasm; GO:0031974 membrane-enclosed lumen; GO:0031981 nuclear lumen; GO:0043226 organelle; GO:0043227 membrane-bounded organelle; GO:0043229 intracellular organelle; GO:0043231 intracellular membrane-bounded organelle; GO:0043233 organelle lumen; GO:0070013 intracellular organelle lumen;	GO:0001085 RNA polymerase II transcription factor binding; GO:0001103 RNA polymerase II repressing transcription factor binding; GO:0003700 DNA-binding transcription factor activity; GO:0003712 transcription coregulator activity; GO:0003713 transcription coactivator activity; GO:0003714 transcription corepressor activity; GO:0005488 binding; GO:0005515 protein binding; GO:0008134 transcription fa…	PF00397	WW domain	K	KOG0155	Transcription factor CA150
O14786	913	K	2.716	Up	Neuropilin-1 OS=Homo sapiens OX=9606 GN=NRP1 PE=1 SV=3	NRP1	1	4.34751e-07	122.51	2	DK(1)LNTQSTYSEA	0.60651	1.423	0.524	endoplasmic reticulum	K06724	NRP1; neuropilin 1	hsa04360 Axon guidance; hsa05166 Human T-cell leukemia virus 1 infection; hsa05171 Coronavirus disease - COVID-19	GO:0000902 cell morphogenesis; GO:0000904 cell morphogenesis involved in differentiation; GO:0001525 angiogenesis; GO:0001558 regulation of cell growth; GO:0001568 blood vessel development; GO:0001569 branching involved in blood vessel morphogenesis; GO:0001570 vasculogenesis; GO:0001654 eye development; GO:0001655 urogenital system development; GO:0001667 ameboidal-type cell migration; GO:000170…	GO:0002116 semaphorin receptor complex; GO:0005576 extracellular region; GO:0005622 intracellular; GO:0005623 cell; GO:0005737 cytoplasm; GO:0005768 endosome; GO:0005769 early endosome; GO:0005829 cytosol; GO:0005856 cytoskeleton; GO:0005882 intermediate filament; GO:0005883 neurofilament; GO:0005886 plasma membrane; GO:0005912 adherens junction; GO:0005925 focal adhesion; GO:0009986 cell surface…	GO:0003824 catalytic activity; GO:0004672 protein kinase activity; GO:0004713 protein tyrosine kinase activity; GO:0004714 transmembrane receptor protein tyrosine kinase activity; GO:0004888 transmembrane signaling receptor activity; GO:0005021 vascular endothelial growth factor-activated receptor activity; GO:0005096 GTPase activator activity; GO:0005488 binding; GO:0005515 protein binding; GO:0…	PF00431; PF00754; PF00629	CUB domain; F5/8 type C domain; MAM domain
O14787	862	K	5.716	Up	Transportin-2 OS=Homo sapiens OX=9606 GN=TNPO2 PE=1 SV=3	TNPO2	1	0.000429839	72.365	2	DMFYK(1)ILHGFK	1.5792	1.852	0.324	cytoplasm	K18727	TNPO2; transportin-2	hsa03013 Nucleocytoplasmic transport	GO:0006606 protein import into nucleus; GO:0006607 NLS-bearing protein import into nucleus; GO:0006610 ribosomal protein import into nucleus; GO:0006810 transport; GO:0006886 intracellular protein transport; GO:0006913 nucleocytoplasmic transport; GO:0008104 protein localization; GO:0015031 protein transport; GO:0015833 peptide transport; GO:0017038 protein import; GO:0033036 macromolecule locali…	GO:0005622 intracellular; GO:0005623 cell; GO:0005634 nucleus; GO:0005635 nuclear envelope; GO:0005737 cytoplasm; GO:0012505 endomembrane system; GO:0016020 membrane; GO:0031090 organelle membrane; GO:0031965 nuclear membrane; GO:0031967 organelle envelope; GO:0031974 membrane-enclosed lumen; GO:0031975 envelope; GO:0031981 nuclear lumen; GO:0034399 nuclear periphery; GO:0043226 organelle; GO:004…	GO:0005048 signal sequence binding; GO:0005215 transporter activity; GO:0005488 binding; GO:0008139 nuclear localization sequence binding; GO:0033218 amide binding; GO:0042277 peptide binding;			UY	KOG2023	Nuclear transport receptor Karyopherin-beta2/Transportin (importin beta superfamily)
Q92973	81	K	5.427	Up	Transportin-1 OS=Homo sapiens OX=9606 GN=TNPO1 PE=1 SV=2	TNPO1	1	9.89766e-40	229.38	2	SLSGLILK(1)NNVK	1.8334	1.829	0.337	cytoplasm	K18752	TNPO1; transportin-1	hsa03013 Nucleocytoplasmic transport	GO:0006606 protein import into nucleus; GO:0006607 NLS-bearing protein import into nucleus; GO:0006610 ribosomal protein import into nucleus; GO:0006810 transport; GO:0006886 intracellular protein transport; GO:0006913 nucleocytoplasmic transport; GO:0006928 movement of cell or subcellular component; GO:0006996 organelle organization; GO:0007017 microtubule-based process; GO:0007018 microtubule-b…	GO:0005622 intracellular; GO:0005623 cell; GO:0005634 nucleus; GO:0005635 nuclear envelope; GO:0005737 cytoplasm; GO:0005829 cytosol; GO:0005929 cilium; GO:0012505 endomembrane system; GO:0016020 membrane; GO:0031090 organelle membrane; GO:0031965 nuclear membrane; GO:0031967 organelle envelope; GO:0031974 membrane-enclosed lumen; GO:0031975 envelope; GO:0031981 nuclear lumen; GO:0034399 nuclear …	GO:0005048 signal sequence binding; GO:0005215 transporter activity; GO:0005488 binding; GO:0008139 nuclear localization sequence binding; GO:0033218 amide binding; GO:0042277 peptide binding;			UY	KOG2023	Nuclear transport receptor Karyopherin-beta2/Transportin (importin beta superfamily)
O14818	218	K	1.518	Up	Proteasome subunit alpha type-7 OS=Homo sapiens OX=9606 GN=PSMA7 PE=1 SV=1	PSMA7	1	9.86372e-06	98.865	3	RDQSLK(1)ILNPEEIEK	-2.221	1.207	0.795	cytoplasm	K02731	PSMA7; 20S proteasome subunit alpha 4 [EC:3.4.25.1]	hsa05017 Spinocerebellar ataxia; hsa05016 Huntington disease; hsa03050 Proteasome; hsa05012 Parkinson disease; hsa05010 Alzheimer disease; hsa05022 Pathways of neurodegeneration - multiple diseases; hsa05014 Amyotrophic lateral sclerosis; hsa05020 Prion disease	GO:0006464 cellular protein modification process; GO:0006508 proteolysis; GO:0006807 nitrogen compound metabolic process; GO:0008152 metabolic process; GO:0009987 cellular process; GO:0016579 protein deubiquitination; GO:0019538 protein metabolic process; GO:0036211 protein modification process; GO:0043170 macromolecule metabolic process; GO:0043412 macromolecule modification; GO:0043687 post-tra…	GO:0000502 proteasome complex; GO:0005622 intracellular; GO:0005623 cell; GO:0005634 nucleus; GO:0005654 nucleoplasm; GO:0005737 cytoplasm; GO:0005829 cytosol; GO:0005839 proteasome core complex; GO:0019773 proteasome core complex, alpha-subunit complex; GO:0031974 membrane-enclosed lumen; GO:0031981 nuclear lumen; GO:0032991 protein-containing complex; GO:0043226 organelle; GO:0043227 membrane-b…	GO:0005488 binding; GO:0005515 protein binding; GO:0042802 identical protein binding;	PF10584; PF00227	Proteasome subunit A N-terminal signature; Proteasome subunit	O	KOG0183	20S proteasome, regulatory subunit alpha type PSMA7/PRE6
O14818	227	K	3.665	Up	Proteasome subunit alpha type-7 OS=Homo sapiens OX=9606 GN=PSMA7 PE=1 SV=1	PSMA7	1	1.93934e-18	146.37	2	ILNPEEIEK(1)YVAEIEK	5.3874	1.576	0.43	cytoplasm	K02731	PSMA7; 20S proteasome subunit alpha 4 [EC:3.4.25.1]	hsa05017 Spinocerebellar ataxia; hsa05016 Huntington disease; hsa03050 Proteasome; hsa05012 Parkinson disease; hsa05010 Alzheimer disease; hsa05022 Pathways of neurodegeneration - multiple diseases; hsa05014 Amyotrophic lateral sclerosis; hsa05020 Prion disease	GO:0006464 cellular protein modification process; GO:0006508 proteolysis; GO:0006807 nitrogen compound metabolic process; GO:0008152 metabolic process; GO:0009987 cellular process; GO:0016579 protein deubiquitination; GO:0019538 protein metabolic process; GO:0036211 protein modification process; GO:0043170 macromolecule metabolic process; GO:0043412 macromolecule modification; GO:0043687 post-tra…	GO:0000502 proteasome complex; GO:0005622 intracellular; GO:0005623 cell; GO:0005634 nucleus; GO:0005654 nucleoplasm; GO:0005737 cytoplasm; GO:0005829 cytosol; GO:0005839 proteasome core complex; GO:0019773 proteasome core complex, alpha-subunit complex; GO:0031974 membrane-enclosed lumen; GO:0031981 nuclear lumen; GO:0032991 protein-containing complex; GO:0043226 organelle; GO:0043227 membrane-b…	GO:0005488 binding; GO:0005515 protein binding; GO:0042802 identical protein binding;	PF10584; PF00227	Proteasome subunit A N-terminal signature; Proteasome subunit	O	KOG0183	20S proteasome, regulatory subunit alpha type PSMA7/PRE6
O14818	234	K	6.577	Up	Proteasome subunit alpha type-7 OS=Homo sapiens OX=9606 GN=PSMA7 PE=1 SV=1	PSMA7	0.999392	3.12649e-05	110.44	2	YVAEIEK(0.999)EK(0.001)EENEK	0.28427	1.743	0.265	cytoplasm	K02731	PSMA7; 20S proteasome subunit alpha 4 [EC:3.4.25.1]	hsa05017 Spinocerebellar ataxia; hsa05016 Huntington disease; hsa03050 Proteasome; hsa05012 Parkinson disease; hsa05010 Alzheimer disease; hsa05022 Pathways of neurodegeneration - multiple diseases; hsa05014 Amyotrophic lateral sclerosis; hsa05020 Prion disease	GO:0006464 cellular protein modification process; GO:0006508 proteolysis; GO:0006807 nitrogen compound metabolic process; GO:0008152 metabolic process; GO:0009987 cellular process; GO:0016579 protein deubiquitination; GO:0019538 protein metabolic process; GO:0036211 protein modification process; GO:0043170 macromolecule metabolic process; GO:0043412 macromolecule modification; GO:0043687 post-tra…	GO:0000502 proteasome complex; GO:0005622 intracellular; GO:0005623 cell; GO:0005634 nucleus; GO:0005654 nucleoplasm; GO:0005737 cytoplasm; GO:0005829 cytosol; GO:0005839 proteasome core complex; GO:0019773 proteasome core complex, alpha-subunit complex; GO:0031974 membrane-enclosed lumen; GO:0031981 nuclear lumen; GO:0032991 protein-containing complex; GO:0043226 organelle; GO:0043227 membrane-b…	GO:0005488 binding; GO:0005515 protein binding; GO:0042802 identical protein binding;	PF10584; PF00227	Proteasome subunit A N-terminal signature; Proteasome subunit	O	KOG0183	20S proteasome, regulatory subunit alpha type PSMA7/PRE6
O14818	157	K	2.264	Up	Proteasome subunit alpha type-7 OS=Homo sapiens OX=9606 GN=PSMA7 PE=1 SV=1	PSMA7	1	5.87622e-08	93.649	3	LYQTDPSGTYHAWK(1)ANAIGR	0.22494	1.39	0.614	cytoplasm	K02731	PSMA7; 20S proteasome subunit alpha 4 [EC:3.4.25.1]	hsa05017 Spinocerebellar ataxia; hsa05016 Huntington disease; hsa03050 Proteasome; hsa05012 Parkinson disease; hsa05010 Alzheimer disease; hsa05022 Pathways of neurodegeneration - multiple diseases; hsa05014 Amyotrophic lateral sclerosis; hsa05020 Prion disease	GO:0006464 cellular protein modification process; GO:0006508 proteolysis; GO:0006807 nitrogen compound metabolic process; GO:0008152 metabolic process; GO:0009987 cellular process; GO:0016579 protein deubiquitination; GO:0019538 protein metabolic process; GO:0036211 protein modification process; GO:0043170 macromolecule metabolic process; GO:0043412 macromolecule modification; GO:0043687 post-tra…	GO:0000502 proteasome complex; GO:0005622 intracellular; GO:0005623 cell; GO:0005634 nucleus; GO:0005654 nucleoplasm; GO:0005737 cytoplasm; GO:0005829 cytosol; GO:0005839 proteasome core complex; GO:0019773 proteasome core complex, alpha-subunit complex; GO:0031974 membrane-enclosed lumen; GO:0031981 nuclear lumen; GO:0032991 protein-containing complex; GO:0043226 organelle; GO:0043227 membrane-b…	GO:0005488 binding; GO:0005515 protein binding; GO:0042802 identical protein binding;	PF10584; PF00227	Proteasome subunit A N-terminal signature; Proteasome subunit	O	KOG0183	20S proteasome, regulatory subunit alpha type PSMA7/PRE6
O14828	81	K	8.295	Up	Secretory carrier-associated membrane protein 3 OS=Homo sapiens OX=9606 GN=SCAMP3 PE=1 SV=3	SCAMP3	1	2.9196e-80	246.66	4	LSPTEPK(1)NYGSYSTQASAAAATAELLK(1)K(1)QEELNR	-2.0011	1.518	0.183	plasma membrane	K19995			GO:0001101 response to acid chemical; GO:0006810 transport; GO:0006886 intracellular protein transport; GO:0006892 post-Golgi vesicle-mediated transport; GO:0008104 protein localization; GO:0010033 response to organic substance; GO:0015031 protein transport; GO:0015833 peptide transport; GO:0016192 vesicle-mediated transport; GO:0032526 response to retinoic acid; GO:0033036 macromolecule localiza…	GO:0000139 Golgi membrane; GO:0005622 intracellular; GO:0005623 cell; GO:0005737 cytoplasm; GO:0005794 Golgi apparatus; GO:0012505 endomembrane system; GO:0016020 membrane; GO:0031090 organelle membrane; GO:0031984 organelle subcompartment; GO:0043226 organelle; GO:0043227 membrane-bounded organelle; GO:0043229 intracellular organelle; GO:0043231 intracellular membrane-bounded organelle; GO:00985…	GO:0005488 binding; GO:0005515 protein binding; GO:0019899 enzyme binding; GO:0031625 ubiquitin protein ligase binding; GO:0044389 ubiquitin-like protein ligase binding;			U	KOG3088	Secretory carrier membrane protein
O14828	101	K	1.708	Up	Secretory carrier-associated membrane protein 3 OS=Homo sapiens OX=9606 GN=SCAMP3 PE=1 SV=3	SCAMP3	1	1.28067e-143	347.39	3	NYGSYSTQASAAAATAELLK(1)K(1)QEELNR	-0.34064	1.192	0.698	plasma membrane	K19995			GO:0001101 response to acid chemical; GO:0006810 transport; GO:0006886 intracellular protein transport; GO:0006892 post-Golgi vesicle-mediated transport; GO:0008104 protein localization; GO:0010033 response to organic substance; GO:0015031 protein transport; GO:0015833 peptide transport; GO:0016192 vesicle-mediated transport; GO:0032526 response to retinoic acid; GO:0033036 macromolecule localiza…	GO:0000139 Golgi membrane; GO:0005622 intracellular; GO:0005623 cell; GO:0005737 cytoplasm; GO:0005794 Golgi apparatus; GO:0012505 endomembrane system; GO:0016020 membrane; GO:0031090 organelle membrane; GO:0031984 organelle subcompartment; GO:0043226 organelle; GO:0043227 membrane-bounded organelle; GO:0043229 intracellular organelle; GO:0043231 intracellular membrane-bounded organelle; GO:00985…	GO:0005488 binding; GO:0005515 protein binding; GO:0019899 enzyme binding; GO:0031625 ubiquitin protein ligase binding; GO:0044389 ubiquitin-like protein ligase binding;			U	KOG3088	Secretory carrier membrane protein
O14828	313	K	3.07	Up	Secretory carrier-associated membrane protein 3 OS=Homo sapiens OX=9606 GN=SCAMP3 PE=1 SV=3	SCAMP3	1	1.12247e-29	159.44	3	TGASFQK(1)AQQEFAAGVFSNPAVR	0.24354	1.354	0.441	plasma membrane	K19995			GO:0001101 response to acid chemical; GO:0006810 transport; GO:0006886 intracellular protein transport; GO:0006892 post-Golgi vesicle-mediated transport; GO:0008104 protein localization; GO:0010033 response to organic substance; GO:0015031 protein transport; GO:0015833 peptide transport; GO:0016192 vesicle-mediated transport; GO:0032526 response to retinoic acid; GO:0033036 macromolecule localiza…	GO:0000139 Golgi membrane; GO:0005622 intracellular; GO:0005623 cell; GO:0005737 cytoplasm; GO:0005794 Golgi apparatus; GO:0012505 endomembrane system; GO:0016020 membrane; GO:0031090 organelle membrane; GO:0031984 organelle subcompartment; GO:0043226 organelle; GO:0043227 membrane-bounded organelle; GO:0043229 intracellular organelle; GO:0043231 intracellular membrane-bounded organelle; GO:00985…	GO:0005488 binding; GO:0005515 protein binding; GO:0019899 enzyme binding; GO:0031625 ubiquitin protein ligase binding; GO:0044389 ubiquitin-like protein ligase binding;			U	KOG3088	Secretory carrier membrane protein
O14880	111	K	6.525	Up	Microsomal glutathione S-transferase 3 OS=Homo sapiens OX=9606 GN=MGST3 PE=1 SV=1	MGST3	1	1.41917e-06	121.96	2	VLYAYGYYTGEPSK(1)R	-0.54934	1.442	0.221	extracellular	K00799	GST; glutathione S-transferase [EC:2.5.1.18]	hsa05204 Chemical carcinogenesis - DNA adducts; hsa00480 Glutathione metabolism; hsa05208 Chemical carcinogenesis - reactive oxygen species; hsa00982 Drug metabolism - cytochrome P450; hsa05200 Pathways in cancer; hsa05207 Chemical carcinogenesis - receptor activation; hsa05418 Fluid shear stress and atherosclerosis; hsa05225 Hepatocellular carcinoma; hsa00983 Drug metabolism - other enzymes; hsa…	GO:0006082 organic acid metabolic process; GO:0006629 lipid metabolic process; GO:0006690 icosanoid metabolic process; GO:0006691 leukotriene metabolic process; GO:0006790 sulfur compound metabolic process; GO:0006805 xenobiotic metabolic process; GO:0006807 nitrogen compound metabolic process; GO:0008152 metabolic process; GO:0009058 biosynthetic process; GO:0009410 response to xenobiotic stimul…	GO:0005622 intracellular; GO:0005623 cell; GO:0005634 nucleus; GO:0005635 nuclear envelope; GO:0005737 cytoplasm; GO:0005783 endoplasmic reticulum; GO:0005789 endoplasmic reticulum membrane; GO:0012505 endomembrane system; GO:0016020 membrane; GO:0031967 organelle envelope; GO:0031975 envelope; GO:0031984 organelle subcompartment; GO:0042175 nuclear outer membrane-endoplasmic reticulum membrane n…	GO:0003824 catalytic activity; GO:0004364 glutathione transferase activity; GO:0004464 leukotriene-C4 synthase activity; GO:0004601 peroxidase activity; GO:0004602 glutathione peroxidase activity; GO:0016209 antioxidant activity; GO:0016491 oxidoreductase activity; GO:0016684 oxidoreductase activity, acting on peroxide as acceptor; GO:0016740 transferase activity; GO:0016765 transferase activity,…
O14908	263	K	2.983	Up	PDZ domain-containing protein GIPC1 OS=Homo sapiens OX=9606 GN=GIPC1 PE=1 SV=2	GIPC1	1	1.31486e-05	57.279	2	GPATVEDLPSAFEEK(1)AIEK	1.2991	1.614	0.541	nucleus	K20056			GO:0001667 ameboidal-type cell migration; GO:0006605 protein targeting; GO:0006810 transport; GO:0006811 ion transport; GO:0006820 anion transport; GO:0006835 dicarboxylic acid transport; GO:0006865 amino acid transport; GO:0006886 intracellular protein transport; GO:0006928 movement of cell or subcellular component; GO:0007154 cell communication; GO:0007165 signal transduction; GO:0007186 G prot…	GO:0005622 intracellular; GO:0005623 cell; GO:0005737 cytoplasm; GO:0005829 cytosol; GO:0005903 brush border; GO:0005938 cell cortex; GO:0008021 synaptic vesicle; GO:0012505 endomembrane system; GO:0012506 vesicle membrane; GO:0016020 membrane; GO:0030133 transport vesicle; GO:0030139 endocytic vesicle; GO:0030425 dendrite; GO:0031090 organelle membrane; GO:0031410 cytoplasmic vesicle; GO:0031982…	GO:0003779 actin binding; GO:0005096 GTPase activator activity; GO:0005102 signaling receptor binding; GO:0005488 binding; GO:0005515 protein binding; GO:0008047 enzyme activator activity; GO:0008092 cytoskeletal protein binding; GO:0017022 myosin binding; GO:0019904 protein domain specific binding; GO:0030165 PDZ domain binding; GO:0030234 enzyme regulator activity; GO:0030695 GTPase regulator a…	PF00595	PDZ domain (Also known as DHR or GLGF)	TU	KOG3938	RGS-GAIP interacting protein GIPC, contains PDZ domain
O14908	80	K	2.445	Up	PDZ domain-containing protein GIPC1 OS=Homo sapiens OX=9606 GN=GIPC1 PE=1 SV=2	GIPC1	1	2.13682e-32	177.47	2	IEGFTNVK(1)ELYGK	0.17785	1.511	0.618	nucleus	K20056			GO:0001667 ameboidal-type cell migration; GO:0006605 protein targeting; GO:0006810 transport; GO:0006811 ion transport; GO:0006820 anion transport; GO:0006835 dicarboxylic acid transport; GO:0006865 amino acid transport; GO:0006886 intracellular protein transport; GO:0006928 movement of cell or subcellular component; GO:0007154 cell communication; GO:0007165 signal transduction; GO:0007186 G prot…	GO:0005622 intracellular; GO:0005623 cell; GO:0005737 cytoplasm; GO:0005829 cytosol; GO:0005903 brush border; GO:0005938 cell cortex; GO:0008021 synaptic vesicle; GO:0012505 endomembrane system; GO:0012506 vesicle membrane; GO:0016020 membrane; GO:0030133 transport vesicle; GO:0030139 endocytic vesicle; GO:0030425 dendrite; GO:0031090 organelle membrane; GO:0031410 cytoplasmic vesicle; GO:0031982…	GO:0003779 actin binding; GO:0005096 GTPase activator activity; GO:0005102 signaling receptor binding; GO:0005488 binding; GO:0005515 protein binding; GO:0008047 enzyme activator activity; GO:0008092 cytoskeletal protein binding; GO:0017022 myosin binding; GO:0019904 protein domain specific binding; GO:0030165 PDZ domain binding; GO:0030234 enzyme regulator activity; GO:0030695 GTPase regulator a…	PF00595	PDZ domain (Also known as DHR or GLGF)	TU	KOG3938	RGS-GAIP interacting protein GIPC, contains PDZ domain
O14908	10	K	18.311	Up	PDZ domain-containing protein GIPC1 OS=Homo sapiens OX=9606 GN=GIPC1 PE=1 SV=2	GIPC1	1	0.000326759	58.313	2	K(1)APPLVENEEAEPGR	-2.4663	2.179	0.119	nucleus	K20056			GO:0001667 ameboidal-type cell migration; GO:0006605 protein targeting; GO:0006810 transport; GO:0006811 ion transport; GO:0006820 anion transport; GO:0006835 dicarboxylic acid transport; GO:0006865 amino acid transport; GO:0006886 intracellular protein transport; GO:0006928 movement of cell or subcellular component; GO:0007154 cell communication; GO:0007165 signal transduction; GO:0007186 G prot…	GO:0005622 intracellular; GO:0005623 cell; GO:0005737 cytoplasm; GO:0005829 cytosol; GO:0005903 brush border; GO:0005938 cell cortex; GO:0008021 synaptic vesicle; GO:0012505 endomembrane system; GO:0012506 vesicle membrane; GO:0016020 membrane; GO:0030133 transport vesicle; GO:0030139 endocytic vesicle; GO:0030425 dendrite; GO:0031090 organelle membrane; GO:0031410 cytoplasmic vesicle; GO:0031982…	GO:0003779 actin binding; GO:0005096 GTPase activator activity; GO:0005102 signaling receptor binding; GO:0005488 binding; GO:0005515 protein binding; GO:0008047 enzyme activator activity; GO:0008092 cytoskeletal protein binding; GO:0017022 myosin binding; GO:0019904 protein domain specific binding; GO:0030165 PDZ domain binding; GO:0030234 enzyme regulator activity; GO:0030695 GTPase regulator a…	PF00595	PDZ domain (Also known as DHR or GLGF)	TU	KOG3938	RGS-GAIP interacting protein GIPC, contains PDZ domain
O14929	9	K	5.02	Up	Histone acetyltransferase type B catalytic subunit OS=Homo sapiens OX=9606 GN=HAT1 PE=1 SV=1	HAT1	1	2.3394e-08	142.51	2	AGFGAMEK(1)FLVEYK	0.27492	1.782	0.355	cytoplasm	K11303	HAT1; histone acetyltransferase 1 [EC:2.3.1.48]	hsa04613 Neutrophil extracellular trap formation; hsa05034 Alcoholism	GO:0006323 DNA packaging; GO:0006325 chromatin organization; GO:0006333 chromatin assembly or disassembly; GO:0006334 nucleosome assembly; GO:0006335 DNA replication-dependent nucleosome assembly; GO:0006336 DNA replication-independent nucleosome assembly; GO:0006464 cellular protein modification process; GO:0006473 protein acetylation; GO:0006475 internal protein amino acid acetylation; GO:00068…	GO:0000228 nuclear chromosome; GO:0000785 chromatin; GO:0000790 nuclear chromatin; GO:0005622 intracellular; GO:0005623 cell; GO:0005634 nucleus; GO:0005654 nucleoplasm; GO:0005694 chromosome; GO:0005737 cytoplasm; GO:0016363 nuclear matrix; GO:0031974 membrane-enclosed lumen; GO:0031981 nuclear lumen; GO:0032991 protein-containing complex; GO:0034399 nuclear periphery; GO:0043226 organelle; GO:0…	GO:0003824 catalytic activity; GO:0004402 histone acetyltransferase activity; GO:0005488 binding; GO:0005515 protein binding; GO:0008080 N-acetyltransferase activity; GO:0010485 H4 histone acetyltransferase activity; GO:0016407 acetyltransferase activity; GO:0016410 N-acyltransferase activity; GO:0016740 transferase activity; GO:0016746 transferase activity, transferring acyl groups; GO:0016747 t…	PF10394	Histone acetyl transferase HAT1 N-terminus	B	KOG2696	Histone acetyltransferase type b catalytic subunit
O14929	15	K	1.68	Up	Histone acetyltransferase type B catalytic subunit OS=Homo sapiens OX=9606 GN=HAT1 PE=1 SV=1	HAT1	1	1.69674e-11	172.1	2	FLVEYK(1)SAVEK	0.25536	1.285	0.765	cytoplasm	K11303	HAT1; histone acetyltransferase 1 [EC:2.3.1.48]	hsa04613 Neutrophil extracellular trap formation; hsa05034 Alcoholism	GO:0006323 DNA packaging; GO:0006325 chromatin organization; GO:0006333 chromatin assembly or disassembly; GO:0006334 nucleosome assembly; GO:0006335 DNA replication-dependent nucleosome assembly; GO:0006336 DNA replication-independent nucleosome assembly; GO:0006464 cellular protein modification process; GO:0006473 protein acetylation; GO:0006475 internal protein amino acid acetylation; GO:00068…	GO:0000228 nuclear chromosome; GO:0000785 chromatin; GO:0000790 nuclear chromatin; GO:0005622 intracellular; GO:0005623 cell; GO:0005634 nucleus; GO:0005654 nucleoplasm; GO:0005694 chromosome; GO:0005737 cytoplasm; GO:0016363 nuclear matrix; GO:0031974 membrane-enclosed lumen; GO:0031981 nuclear lumen; GO:0032991 protein-containing complex; GO:0034399 nuclear periphery; GO:0043226 organelle; GO:0…	GO:0003824 catalytic activity; GO:0004402 histone acetyltransferase activity; GO:0005488 binding; GO:0005515 protein binding; GO:0008080 N-acetyltransferase activity; GO:0010485 H4 histone acetyltransferase activity; GO:0016407 acetyltransferase activity; GO:0016410 N-acyltransferase activity; GO:0016740 transferase activity; GO:0016746 transferase activity, transferring acyl groups; GO:0016747 t…	PF10394	Histone acetyl transferase HAT1 N-terminus	B	KOG2696	Histone acetyltransferase type b catalytic subunit
O14929	26	K	1.719	Up	Histone acetyltransferase type B catalytic subunit OS=Homo sapiens OX=9606 GN=HAT1 PE=1 SV=1	HAT1	1	8.4392e-25	176.58	2	LAEYK(1)CNTNTAIELK	0.35545	1.298	0.755	cytoplasm	K11303	HAT1; histone acetyltransferase 1 [EC:2.3.1.48]	hsa04613 Neutrophil extracellular trap formation; hsa05034 Alcoholism	GO:0006323 DNA packaging; GO:0006325 chromatin organization; GO:0006333 chromatin assembly or disassembly; GO:0006334 nucleosome assembly; GO:0006335 DNA replication-dependent nucleosome assembly; GO:0006336 DNA replication-independent nucleosome assembly; GO:0006464 cellular protein modification process; GO:0006473 protein acetylation; GO:0006475 internal protein amino acid acetylation; GO:00068…	GO:0000228 nuclear chromosome; GO:0000785 chromatin; GO:0000790 nuclear chromatin; GO:0005622 intracellular; GO:0005623 cell; GO:0005634 nucleus; GO:0005654 nucleoplasm; GO:0005694 chromosome; GO:0005737 cytoplasm; GO:0016363 nuclear matrix; GO:0031974 membrane-enclosed lumen; GO:0031981 nuclear lumen; GO:0032991 protein-containing complex; GO:0034399 nuclear periphery; GO:0043226 organelle; GO:0…	GO:0003824 catalytic activity; GO:0004402 histone acetyltransferase activity; GO:0005488 binding; GO:0005515 protein binding; GO:0008080 N-acetyltransferase activity; GO:0010485 H4 histone acetyltransferase activity; GO:0016407 acetyltransferase activity; GO:0016410 N-acyltransferase activity; GO:0016740 transferase activity; GO:0016746 transferase activity, transferring acyl groups; GO:0016747 t…	PF10394	Histone acetyl transferase HAT1 N-terminus	B	KOG2696	Histone acetyltransferase type b catalytic subunit
O14929	110	K	3.206	Up	Histone acetyltransferase type B catalytic subunit OS=Homo sapiens OX=9606 GN=HAT1 PE=1 SV=1	HAT1	1	8.42278e-13	177.74	2	VDENFDCVEADDVEGK(1)IR	0.02153	1.606	0.501	cytoplasm	K11303	HAT1; histone acetyltransferase 1 [EC:2.3.1.48]	hsa04613 Neutrophil extracellular trap formation; hsa05034 Alcoholism	GO:0006323 DNA packaging; GO:0006325 chromatin organization; GO:0006333 chromatin assembly or disassembly; GO:0006334 nucleosome assembly; GO:0006335 DNA replication-dependent nucleosome assembly; GO:0006336 DNA replication-independent nucleosome assembly; GO:0006464 cellular protein modification process; GO:0006473 protein acetylation; GO:0006475 internal protein amino acid acetylation; GO:00068…	GO:0000228 nuclear chromosome; GO:0000785 chromatin; GO:0000790 nuclear chromatin; GO:0005622 intracellular; GO:0005623 cell; GO:0005634 nucleus; GO:0005654 nucleoplasm; GO:0005694 chromosome; GO:0005737 cytoplasm; GO:0016363 nuclear matrix; GO:0031974 membrane-enclosed lumen; GO:0031981 nuclear lumen; GO:0032991 protein-containing complex; GO:0034399 nuclear periphery; GO:0043226 organelle; GO:0…	GO:0003824 catalytic activity; GO:0004402 histone acetyltransferase activity; GO:0005488 binding; GO:0005515 protein binding; GO:0008080 N-acetyltransferase activity; GO:0010485 H4 histone acetyltransferase activity; GO:0016407 acetyltransferase activity; GO:0016410 N-acyltransferase activity; GO:0016740 transferase activity; GO:0016746 transferase activity, transferring acyl groups; GO:0016747 t…	PF10394	Histone acetyl transferase HAT1 N-terminus	B	KOG2696	Histone acetyltransferase type b catalytic subunit
O14936	825	K	25.341	Up	Peripheral plasma membrane protein CASK OS=Homo sapiens OX=9606 GN=CASK PE=1 SV=3	CASK	1	7.83553e-16	100.98	3	K(1)IHEQGLIAILDVEPQALK	-1.9057	2.154	0.085	cytoplasm	K06103			GO:0001505 regulation of neurotransmitter levels; GO:0001952 regulation of cell-matrix adhesion; GO:0001953 negative regulation of cell-matrix adhesion; GO:0002791 regulation of peptide secretion; GO:0002793 positive regulation of peptide secretion; GO:0006139 nucleobase-containing compound metabolic process; GO:0006163 purine nucleotide metabolic process; GO:0006355 regulation of transcription, …	GO:0005576 extracellular region; GO:0005604 basement membrane; GO:0005622 intracellular; GO:0005623 cell; GO:0005634 nucleus; GO:0005652 nuclear lamina; GO:0005730 nucleolus; GO:0005737 cytoplasm; GO:0005829 cytosol; GO:0005856 cytoskeleton; GO:0005886 plasma membrane; GO:0005911 cell-cell junction; GO:0005929 cilium; GO:0014069 postsynaptic density; GO:0015629 actin cytoskeleton; GO:0016020 memb…	GO:0003824 catalytic activity; GO:0004385 guanylate kinase activity; GO:0005102 signaling receptor binding; GO:0005488 binding; GO:0005515 protein binding; GO:0008022 protein C-terminus binding; GO:0016301 kinase activity; GO:0016740 transferase activity; GO:0016772 transferase activity, transferring phosphorus-containing groups; GO:0016776 phosphotransferase activity, phosphate group as acceptor…	PF00069; PF02828; PF00595; PF07653; PF00625	Protein kinase domain; L27 domain; PDZ domain (Also known as DHR or GLGF); Variant SH3 domain; Guanylate kinase	T	KOG0609	Calcium/calmodulin-dependent serine protein kinase/membrane-associated guanylate kinase
O14964	192	K	3.21	Up	Hepatocyte growth factor-regulated tyrosine kinase substrate OS=Homo sapiens OX=9606 GN=HGS PE=1 SV=1	HGS	1	9.5313e-05	88.734	2	ACGQIFCGK(1)CSSK	-2.0305	1.528	0.476	nucleus	K12182	HGS; hepatocyte growth factor-regulated tyrosine kinase substrate	hsa04145 Phagosome; hsa04144 Endocytosis	GO:0001932 regulation of protein phosphorylation; GO:0006605 protein targeting; GO:0006622 protein targeting to lysosome; GO:0006623 protein targeting to vacuole; GO:0006810 transport; GO:0006886 intracellular protein transport; GO:0006914 autophagy; GO:0006996 organelle organization; GO:0007032 endosome organization; GO:0007034 vacuolar transport; GO:0007041 lysosomal transport; GO:0007154 cell …	GO:0000323 lytic vacuole; GO:0005622 intracellular; GO:0005623 cell; GO:0005737 cytoplasm; GO:0005764 lysosome; GO:0005768 endosome; GO:0005769 early endosome; GO:0005770 late endosome; GO:0005771 multivesicular body; GO:0005773 vacuole; GO:0005829 cytosol; GO:0010008 endosome membrane; GO:0012505 endomembrane system; GO:0016020 membrane; GO:0030141 secretory granule; GO:0031090 organelle membran…	GO:0005488 binding; GO:0005515 protein binding; GO:0019899 enzyme binding; GO:0019904 protein domain specific binding; GO:0042802 identical protein binding; GO:0044389 ubiquitin-like protein ligase binding; GO:0140030 modification-dependent protein binding; GO:0140035 ubiquitination-like modification-dependent protein binding; GO:0140036 ubiquitin-dependent protein binding;	PF00790; PF01363; PF12210	VHS domain; FYVE zinc finger; Hepatocyte growth factor-regulated tyrosine kinase substrate	U	KOG1818	Membrane trafficking and cell signaling protein HRS, contains VHS and FYVE domains
O14964	207	K	2.596	Up	Hepatocyte growth factor-regulated tyrosine kinase substrate OS=Homo sapiens OX=9606 GN=HGS PE=1 SV=1	HGS	1	0.015177	65.156	2	FGIEK(1)EVR	-0.17744	1.446	0.557	nucleus	K12182	HGS; hepatocyte growth factor-regulated tyrosine kinase substrate	hsa04145 Phagosome; hsa04144 Endocytosis	GO:0001932 regulation of protein phosphorylation; GO:0006605 protein targeting; GO:0006622 protein targeting to lysosome; GO:0006623 protein targeting to vacuole; GO:0006810 transport; GO:0006886 intracellular protein transport; GO:0006914 autophagy; GO:0006996 organelle organization; GO:0007032 endosome organization; GO:0007034 vacuolar transport; GO:0007041 lysosomal transport; GO:0007154 cell …	GO:0000323 lytic vacuole; GO:0005622 intracellular; GO:0005623 cell; GO:0005737 cytoplasm; GO:0005764 lysosome; GO:0005768 endosome; GO:0005769 early endosome; GO:0005770 late endosome; GO:0005771 multivesicular body; GO:0005773 vacuole; GO:0005829 cytosol; GO:0010008 endosome membrane; GO:0012505 endomembrane system; GO:0016020 membrane; GO:0030141 secretory granule; GO:0031090 organelle membran…	GO:0005488 binding; GO:0005515 protein binding; GO:0019899 enzyme binding; GO:0019904 protein domain specific binding; GO:0042802 identical protein binding; GO:0044389 ubiquitin-like protein ligase binding; GO:0140030 modification-dependent protein binding; GO:0140035 ubiquitination-like modification-dependent protein binding; GO:0140036 ubiquitin-dependent protein binding;	PF00790; PF01363; PF12210	VHS domain; FYVE zinc finger; Hepatocyte growth factor-regulated tyrosine kinase substrate	U	KOG1818	Membrane trafficking and cell signaling protein HRS, contains VHS and FYVE domains
O14964	86	K	1.631	Up	Hepatocyte growth factor-regulated tyrosine kinase substrate OS=Homo sapiens OX=9606 GN=HGS PE=1 SV=1	HGS	1	3.51584e-39	242.86	3	NCGQTVHDEVANK(1)QTMEELK	1.0568	1.241	0.761	nucleus	K12182	HGS; hepatocyte growth factor-regulated tyrosine kinase substrate	hsa04145 Phagosome; hsa04144 Endocytosis	GO:0001932 regulation of protein phosphorylation; GO:0006605 protein targeting; GO:0006622 protein targeting to lysosome; GO:0006623 protein targeting to vacuole; GO:0006810 transport; GO:0006886 intracellular protein transport; GO:0006914 autophagy; GO:0006996 organelle organization; GO:0007032 endosome organization; GO:0007034 vacuolar transport; GO:0007041 lysosomal transport; GO:0007154 cell …	GO:0000323 lytic vacuole; GO:0005622 intracellular; GO:0005623 cell; GO:0005737 cytoplasm; GO:0005764 lysosome; GO:0005768 endosome; GO:0005769 early endosome; GO:0005770 late endosome; GO:0005771 multivesicular body; GO:0005773 vacuole; GO:0005829 cytosol; GO:0010008 endosome membrane; GO:0012505 endomembrane system; GO:0016020 membrane; GO:0030141 secretory granule; GO:0031090 organelle membran…	GO:0005488 binding; GO:0005515 protein binding; GO:0019899 enzyme binding; GO:0019904 protein domain specific binding; GO:0042802 identical protein binding; GO:0044389 ubiquitin-like protein ligase binding; GO:0140030 modification-dependent protein binding; GO:0140035 ubiquitination-like modification-dependent protein binding; GO:0140036 ubiquitin-dependent protein binding;	PF00790; PF01363; PF12210	VHS domain; FYVE zinc finger; Hepatocyte growth factor-regulated tyrosine kinase substrate	U	KOG1818	Membrane trafficking and cell signaling protein HRS, contains VHS and FYVE domains
O14965	143	K	1.598	Up	Aurora kinase A OS=Homo sapiens OX=9606 GN=AURKA PE=1 SV=2	AURKA	1	0.000901407	99.305	2	GK(1)FGNVYLAR	4.2562	1.277	0.799	cytoplasm	K11481	AURKA; aurora kinase A [EC:2.7.11.1]	hsa04914 Progesterone-mediated oocyte maturation; hsa04114 Oocyte meiosis	GO:0000003 reproduction; GO:0000075 cell cycle checkpoint; GO:0000077 DNA damage checkpoint; GO:0000086 G2/M transition of mitotic cell cycle; GO:0000212 meiotic spindle organization; GO:0000226 microtubule cytoskeleton organization; GO:0000278 mitotic cell cycle; GO:0000280 nuclear division; GO:0000902 cell morphogenesis; GO:0001889 liver development; GO:0003002 regionalization; GO:0006325 chrom…	GO:0000228 nuclear chromosome; GO:0000775 chromosome, centromeric region; GO:0000779 condensed chromosome, centromeric region; GO:0000780 condensed nuclear chromosome, centromeric region; GO:0000793 condensed chromosome; GO:0000794 condensed nuclear chromosome; GO:0000922 spindle pole; GO:0001674 female germ cell nucleus; GO:0005622 intracellular; GO:0005623 cell; GO:0005634 nucleus; GO:0005654 n…	GO:0003824 catalytic activity; GO:0004672 protein kinase activity; GO:0004674 protein serine/threonine kinase activity; GO:0004712 protein serine/threonine/tyrosine kinase activity; GO:0005488 binding; GO:0005515 protein binding; GO:0016301 kinase activity; GO:0016740 transferase activity; GO:0016772 transferase activity, transferring phosphorus-containing groups; GO:0016773 phosphotransferase ac…	PF00069	Protein kinase domain	D	KOG0580	Serine/threonine protein kinase
O14965	250	K	3.224	Up	Aurora kinase A OS=Homo sapiens OX=9606 GN=AURKA PE=1 SV=2	AURKA	1	5.98818e-12	106.58	3	TATYITELANALSYCHSK(1)R	-2.2986	1.667	0.517	cytoplasm	K11481	AURKA; aurora kinase A [EC:2.7.11.1]	hsa04914 Progesterone-mediated oocyte maturation; hsa04114 Oocyte meiosis	GO:0000003 reproduction; GO:0000075 cell cycle checkpoint; GO:0000077 DNA damage checkpoint; GO:0000086 G2/M transition of mitotic cell cycle; GO:0000212 meiotic spindle organization; GO:0000226 microtubule cytoskeleton organization; GO:0000278 mitotic cell cycle; GO:0000280 nuclear division; GO:0000902 cell morphogenesis; GO:0001889 liver development; GO:0003002 regionalization; GO:0006325 chrom…	GO:0000228 nuclear chromosome; GO:0000775 chromosome, centromeric region; GO:0000779 condensed chromosome, centromeric region; GO:0000780 condensed nuclear chromosome, centromeric region; GO:0000793 condensed chromosome; GO:0000794 condensed nuclear chromosome; GO:0000922 spindle pole; GO:0001674 female germ cell nucleus; GO:0005622 intracellular; GO:0005623 cell; GO:0005634 nucleus; GO:0005654 n…	GO:0003824 catalytic activity; GO:0004672 protein kinase activity; GO:0004674 protein serine/threonine kinase activity; GO:0004712 protein serine/threonine/tyrosine kinase activity; GO:0005488 binding; GO:0005515 protein binding; GO:0016301 kinase activity; GO:0016740 transferase activity; GO:0016772 transferase activity, transferring phosphorus-containing groups; GO:0016773 phosphotransferase ac…	PF00069	Protein kinase domain	D	KOG0580	Serine/threonine protein kinase
O14975	419	K	20.471	Up	Very long-chain acyl-CoA synthetase OS=Homo sapiens OX=9606 GN=SLC27A2 PE=1 SV=2	SLC27A2	1	5.66246e-05	108.2	2	VPK(1)GEVGLLVCK	1.2745	3.132	0.153	endoplasmic reticulum	K08746	SLC27A2; solute carrier family 27 (fatty acid transporter), member 2 [EC:6.2.1.- 6.2.1.3]	hsa03320 PPAR signaling pathway; hsa04146 Peroxisome; hsa04931 Insulin resistance	GO:0001561 fatty acid alpha-oxidation; GO:0001676 long-chain fatty acid metabolic process; GO:0001775 cell activation; GO:0002252 immune effector process; GO:0002263 cell activation involved in immune response; GO:0002274 myeloid leukocyte activation; GO:0002275 myeloid cell activation involved in immune response; GO:0002283 neutrophil activation involved in immune response; GO:0002366 leukocyte …	GO:0005622 intracellular; GO:0005623 cell; GO:0005737 cytoplasm; GO:0005777 peroxisome; GO:0005778 peroxisomal membrane; GO:0005779 integral component of peroxisomal membrane; GO:0005783 endoplasmic reticulum; GO:0005788 endoplasmic reticulum lumen; GO:0005789 endoplasmic reticulum membrane; GO:0005829 cytosol; GO:0005886 plasma membrane; GO:0012505 endomembrane system; GO:0012506 vesicle membran…	GO:0003824 catalytic activity; GO:0004467 long-chain fatty acid-CoA ligase activity; GO:0005102 signaling receptor binding; GO:0005488 binding; GO:0005515 protein binding; GO:0015645 fatty acid ligase activity; GO:0016405 CoA-ligase activity; GO:0016874 ligase activity; GO:0016877 ligase activity, forming carbon-sulfur bonds; GO:0016878 acid-thiol ligase activity; GO:0019899 enzyme binding; GO:00…	PF13193	Domain of unknown function (DUF4009)	I	KOG1179	Very long-chain acyl-CoA synthetase/fatty acid transporter
O14979	288	K	2.199	Up	Heterogeneous nuclear ribonucleoprotein D-like OS=Homo sapiens OX=9606 GN=HNRNPDL PE=1 SV=3	HNRNPDL	1	7.78018e-07	99.276	2	GFCFITYTDEEPVK(1)K	-0.20399	1.328	0.604	nucleus	K13044			GO:0006139 nucleobase-containing compound metabolic process; GO:0006396 RNA processing; GO:0006725 cellular aromatic compound metabolic process; GO:0006807 nitrogen compound metabolic process; GO:0007154 cell communication; GO:0007165 signal transduction; GO:0007166 cell surface receptor signaling pathway; GO:0008152 metabolic process; GO:0009987 cellular process; GO:0010033 response to organic s…	GO:0005622 intracellular; GO:0005623 cell; GO:0005634 nucleus; GO:0005654 nucleoplasm; GO:0005681 spliceosomal complex; GO:0005737 cytoplasm; GO:0005829 cytosol; GO:0031974 membrane-enclosed lumen; GO:0031981 nuclear lumen; GO:0032991 protein-containing complex; GO:0043226 organelle; GO:0043227 membrane-bounded organelle; GO:0043229 intracellular organelle; GO:0043231 intracellular membrane-bound…	GO:0003676 nucleic acid binding; GO:0003677 DNA binding; GO:0003690 double-stranded DNA binding; GO:0003697 single-stranded DNA binding; GO:0003723 RNA binding; GO:0003727 single-stranded RNA binding; GO:0005488 binding; GO:0008143 poly(A) binding; GO:0034046 poly(G) binding; GO:0070717 poly-purine tract binding; GO:0097159 organic cyclic compound binding; GO:1901363 heterocyclic compound binding;	PF00076	RNA recognition motif. (a.k.a. RRM, RBD, or RNP domain)	A	KOG0118	FOG: RRM domain
O14979	197	K	5.164	Up	Heterogeneous nuclear ribonucleoprotein D-like OS=Homo sapiens OX=9606 GN=HNRNPDL PE=1 SV=3	HNRNPDL	1	3.85204e-08	140.01	2	GFGFVLFK(1)DAASVDK	1.8606	1.575	0.305	nucleus	K13044			GO:0006139 nucleobase-containing compound metabolic process; GO:0006396 RNA processing; GO:0006725 cellular aromatic compound metabolic process; GO:0006807 nitrogen compound metabolic process; GO:0007154 cell communication; GO:0007165 signal transduction; GO:0007166 cell surface receptor signaling pathway; GO:0008152 metabolic process; GO:0009987 cellular process; GO:0010033 response to organic s…	GO:0005622 intracellular; GO:0005623 cell; GO:0005634 nucleus; GO:0005654 nucleoplasm; GO:0005681 spliceosomal complex; GO:0005737 cytoplasm; GO:0005829 cytosol; GO:0031974 membrane-enclosed lumen; GO:0031981 nuclear lumen; GO:0032991 protein-containing complex; GO:0043226 organelle; GO:0043227 membrane-bounded organelle; GO:0043229 intracellular organelle; GO:0043231 intracellular membrane-bound…	GO:0003676 nucleic acid binding; GO:0003677 DNA binding; GO:0003690 double-stranded DNA binding; GO:0003697 single-stranded DNA binding; GO:0003723 RNA binding; GO:0003727 single-stranded RNA binding; GO:0005488 binding; GO:0008143 poly(A) binding; GO:0034046 poly(G) binding; GO:0070717 poly-purine tract binding; GO:0097159 organic cyclic compound binding; GO:1901363 heterocyclic compound binding;	PF00076	RNA recognition motif. (a.k.a. RRM, RBD, or RNP domain)	A	KOG0118	FOG: RRM domain
O14979	161	K	3.171	Up	Heterogeneous nuclear ribonucleoprotein D-like OS=Homo sapiens OX=9606 GN=HNRNPDL PE=1 SV=3	HNRNPDL	1	1.92894e-05	101.48	2	MFIGGLSWDTSK(1)K	0.90504	1.449	0.457	nucleus	K13044			GO:0006139 nucleobase-containing compound metabolic process; GO:0006396 RNA processing; GO:0006725 cellular aromatic compound metabolic process; GO:0006807 nitrogen compound metabolic process; GO:0007154 cell communication; GO:0007165 signal transduction; GO:0007166 cell surface receptor signaling pathway; GO:0008152 metabolic process; GO:0009987 cellular process; GO:0010033 response to organic s…	GO:0005622 intracellular; GO:0005623 cell; GO:0005634 nucleus; GO:0005654 nucleoplasm; GO:0005681 spliceosomal complex; GO:0005737 cytoplasm; GO:0005829 cytosol; GO:0031974 membrane-enclosed lumen; GO:0031981 nuclear lumen; GO:0032991 protein-containing complex; GO:0043226 organelle; GO:0043227 membrane-bounded organelle; GO:0043229 intracellular organelle; GO:0043231 intracellular membrane-bound…	GO:0003676 nucleic acid binding; GO:0003677 DNA binding; GO:0003690 double-stranded DNA binding; GO:0003697 single-stranded DNA binding; GO:0003723 RNA binding; GO:0003727 single-stranded RNA binding; GO:0005488 binding; GO:0008143 poly(A) binding; GO:0034046 poly(G) binding; GO:0070717 poly-purine tract binding; GO:0097159 organic cyclic compound binding; GO:1901363 heterocyclic compound binding;	PF00076	RNA recognition motif. (a.k.a. RRM, RBD, or RNP domain)	A	KOG0118	FOG: RRM domain
O14980	700	K	3.23	Up	Exportin-1 OS=Homo sapiens OX=9606 GN=XPO1 PE=1 SV=1	XPO1	1	1.09226e-05	63.212	3	ACK(1)AVGHPFVIQLGR	-1.3324	1.56	0.483	cytoplasm	K14290	XPO1; exportin-1	hsa03008 Ribosome biogenesis in eukaryotes; hsa03013 Nucleocytoplasmic transport; hsa05164 Influenza A; hsa05166 Human T-cell leukemia virus 1 infection	GO:0000054 ribosomal subunit export from nucleus; GO:0000055 ribosomal large subunit export from nucleus; GO:0000056 ribosomal small subunit export from nucleus; GO:0006403 RNA localization; GO:0006405 RNA export from nucleus; GO:0006611 protein export from nucleus; GO:0006810 transport; GO:0006886 intracellular protein transport; GO:0006913 nucleocytoplasmic transport; GO:0008104 protein localiz…	GO:0000775 chromosome, centromeric region; GO:0000776 kinetochore; GO:0005622 intracellular; GO:0005623 cell; GO:0005634 nucleus; GO:0005635 nuclear envelope; GO:0005642 annulate lamellae; GO:0005654 nucleoplasm; GO:0005694 chromosome; GO:0005730 nucleolus; GO:0005737 cytoplasm; GO:0005829 cytosol; GO:0012505 endomembrane system; GO:0015030 Cajal body; GO:0016020 membrane; GO:0016604 nuclear body…	GO:0005049 nuclear export signal receptor activity; GO:0005215 transporter activity; GO:0140104 molecular carrier activity; GO:0140142 nucleocytoplasmic carrier activity;			UY	KOG2020	Nuclear transport receptor CRM1/MSN5 (importin beta superfamily)
O14980	455	K	0.162	Down	Exportin-1 OS=Homo sapiens OX=9606 GN=XPO1 PE=1 SV=1	XPO1	1	1.32958e-23	216.26	2	DTDSINLYK(1)NMR	-0.71043	0.271	1.672	cytoplasm	K14290	XPO1; exportin-1	hsa03008 Ribosome biogenesis in eukaryotes; hsa03013 Nucleocytoplasmic transport; hsa05164 Influenza A; hsa05166 Human T-cell leukemia virus 1 infection	GO:0000054 ribosomal subunit export from nucleus; GO:0000055 ribosomal large subunit export from nucleus; GO:0000056 ribosomal small subunit export from nucleus; GO:0006403 RNA localization; GO:0006405 RNA export from nucleus; GO:0006611 protein export from nucleus; GO:0006810 transport; GO:0006886 intracellular protein transport; GO:0006913 nucleocytoplasmic transport; GO:0008104 protein localiz…	GO:0000775 chromosome, centromeric region; GO:0000776 kinetochore; GO:0005622 intracellular; GO:0005623 cell; GO:0005634 nucleus; GO:0005635 nuclear envelope; GO:0005642 annulate lamellae; GO:0005654 nucleoplasm; GO:0005694 chromosome; GO:0005730 nucleolus; GO:0005737 cytoplasm; GO:0005829 cytosol; GO:0012505 endomembrane system; GO:0015030 Cajal body; GO:0016020 membrane; GO:0016604 nuclear body…	GO:0005049 nuclear export signal receptor activity; GO:0005215 transporter activity; GO:0140104 molecular carrier activity; GO:0140142 nucleocytoplasmic carrier activity;			UY	KOG2020	Nuclear transport receptor CRM1/MSN5 (importin beta superfamily)
O14980	104	K	2.938	Up	Exportin-1 OS=Homo sapiens OX=9606 GN=XPO1 PE=1 SV=1	XPO1	1	0.000900881	77.072	2	K(1)YVVGLIIK	0.44839	1.522	0.518	cytoplasm	K14290	XPO1; exportin-1	hsa03008 Ribosome biogenesis in eukaryotes; hsa03013 Nucleocytoplasmic transport; hsa05164 Influenza A; hsa05166 Human T-cell leukemia virus 1 infection	GO:0000054 ribosomal subunit export from nucleus; GO:0000055 ribosomal large subunit export from nucleus; GO:0000056 ribosomal small subunit export from nucleus; GO:0006403 RNA localization; GO:0006405 RNA export from nucleus; GO:0006611 protein export from nucleus; GO:0006810 transport; GO:0006886 intracellular protein transport; GO:0006913 nucleocytoplasmic transport; GO:0008104 protein localiz…	GO:0000775 chromosome, centromeric region; GO:0000776 kinetochore; GO:0005622 intracellular; GO:0005623 cell; GO:0005634 nucleus; GO:0005635 nuclear envelope; GO:0005642 annulate lamellae; GO:0005654 nucleoplasm; GO:0005694 chromosome; GO:0005730 nucleolus; GO:0005737 cytoplasm; GO:0005829 cytosol; GO:0012505 endomembrane system; GO:0015030 Cajal body; GO:0016020 membrane; GO:0016604 nuclear body…	GO:0005049 nuclear export signal receptor activity; GO:0005215 transporter activity; GO:0140104 molecular carrier activity; GO:0140142 nucleocytoplasmic carrier activity;			UY	KOG2020	Nuclear transport receptor CRM1/MSN5 (importin beta superfamily)
O14980	54	K	3.652	Up	Exportin-1 OS=Homo sapiens OX=9606 GN=XPO1 PE=1 SV=1	XPO1	1	2.25556e-08	118.26	3	MAQEVLTHLK(1)EHPDAWTR	3.5115	1.607	0.44	cytoplasm	K14290	XPO1; exportin-1	hsa03008 Ribosome biogenesis in eukaryotes; hsa03013 Nucleocytoplasmic transport; hsa05164 Influenza A; hsa05166 Human T-cell leukemia virus 1 infection	GO:0000054 ribosomal subunit export from nucleus; GO:0000055 ribosomal large subunit export from nucleus; GO:0000056 ribosomal small subunit export from nucleus; GO:0006403 RNA localization; GO:0006405 RNA export from nucleus; GO:0006611 protein export from nucleus; GO:0006810 transport; GO:0006886 intracellular protein transport; GO:0006913 nucleocytoplasmic transport; GO:0008104 protein localiz…	GO:0000775 chromosome, centromeric region; GO:0000776 kinetochore; GO:0005622 intracellular; GO:0005623 cell; GO:0005634 nucleus; GO:0005635 nuclear envelope; GO:0005642 annulate lamellae; GO:0005654 nucleoplasm; GO:0005694 chromosome; GO:0005730 nucleolus; GO:0005737 cytoplasm; GO:0005829 cytosol; GO:0012505 endomembrane system; GO:0015030 Cajal body; GO:0016020 membrane; GO:0016604 nuclear body…	GO:0005049 nuclear export signal receptor activity; GO:0005215 transporter activity; GO:0140104 molecular carrier activity; GO:0140142 nucleocytoplasmic carrier activity;			UY	KOG2020	Nuclear transport receptor CRM1/MSN5 (importin beta superfamily)
O14980	693	K	2.152	Up	Exportin-1 OS=Homo sapiens OX=9606 GN=XPO1 PE=1 SV=1	XPO1	1	0.0129232	53.517	2	QLGSILK(1)TNVR	-0.12029	1.386	0.644	cytoplasm	K14290	XPO1; exportin-1	hsa03008 Ribosome biogenesis in eukaryotes; hsa03013 Nucleocytoplasmic transport; hsa05164 Influenza A; hsa05166 Human T-cell leukemia virus 1 infection	GO:0000054 ribosomal subunit export from nucleus; GO:0000055 ribosomal large subunit export from nucleus; GO:0000056 ribosomal small subunit export from nucleus; GO:0006403 RNA localization; GO:0006405 RNA export from nucleus; GO:0006611 protein export from nucleus; GO:0006810 transport; GO:0006886 intracellular protein transport; GO:0006913 nucleocytoplasmic transport; GO:0008104 protein localiz…	GO:0000775 chromosome, centromeric region; GO:0000776 kinetochore; GO:0005622 intracellular; GO:0005623 cell; GO:0005634 nucleus; GO:0005635 nuclear envelope; GO:0005642 annulate lamellae; GO:0005654 nucleoplasm; GO:0005694 chromosome; GO:0005730 nucleolus; GO:0005737 cytoplasm; GO:0005829 cytosol; GO:0012505 endomembrane system; GO:0015030 Cajal body; GO:0016020 membrane; GO:0016604 nuclear body…	GO:0005049 nuclear export signal receptor activity; GO:0005215 transporter activity; GO:0140104 molecular carrier activity; GO:0140142 nucleocytoplasmic carrier activity;			UY	KOG2020	Nuclear transport receptor CRM1/MSN5 (importin beta superfamily)
O14981	380	K	5.517	Up	TATA-binding protein-associated factor 172 OS=Homo sapiens OX=9606 GN=BTAF1 PE=1 SV=2	BTAF1	1	3.36542e-09	107.46	3	ETCAQTLGVVLK(1)HMNETGVHK	0.27722	1.964	0.356	plasma membrane	K15192			GO:0006355 regulation of transcription, DNA-templated; GO:0009889 regulation of biosynthetic process; GO:0009890 negative regulation of biosynthetic process; GO:0009892 negative regulation of metabolic process; GO:0010468 regulation of gene expression; GO:0010556 regulation of macromolecule biosynthetic process; GO:0010558 negative regulation of macromolecule biosynthetic process; GO:0010605 nega…	GO:0005622 intracellular; GO:0005623 cell; GO:0005634 nucleus; GO:0005654 nucleoplasm; GO:0031974 membrane-enclosed lumen; GO:0031981 nuclear lumen; GO:0043226 organelle; GO:0043227 membrane-bounded organelle; GO:0043229 intracellular organelle; GO:0043231 intracellular membrane-bounded organelle; GO:0043233 organelle lumen; GO:0070013 intracellular organelle lumen;	GO:0003700 DNA-binding transcription factor activity; GO:0140110 transcription regulator activity;			K	KOG0392	SNF2 family DNA-dependent ATPase domain-containing protein
O15020	2262	K	1.505	Up	Spectrin beta chain, non-erythrocytic 2 OS=Homo sapiens OX=9606 GN=SPTBN2 PE=1 SV=3	SPTBN2	1	1.12908e-05	49.155	3	DAK(1)AASAGVPYHGEVPVSLAR	2.8389	1.195	0.794	cytoplasm	K23932	SPTBN2; spectrin beta, non-erythrocytic 2	hsa05017 Spinocerebellar ataxia; hsa05022 Pathways of neurodegeneration - multiple diseases	GO:0000165 MAPK cascade; GO:0000902 cell morphogenesis; GO:0000904 cell morphogenesis involved in differentiation; GO:0001505 regulation of neurotransmitter levels; GO:0002376 immune system process; GO:0002478 antigen processing and presentation of exogenous peptide antigen; GO:0002495 antigen processing and presentation of peptide antigen via MHC class II; GO:0002504 antigen processing and prese…	GO:0000139 Golgi membrane; GO:0005622 intracellular; GO:0005623 cell; GO:0005634 nucleus; GO:0005737 cytoplasm; GO:0005768 endosome; GO:0005794 Golgi apparatus; GO:0005829 cytosol; GO:0005856 cytoskeleton; GO:0005886 plasma membrane; GO:0005938 cell cortex; GO:0008021 synaptic vesicle; GO:0008091 spectrin; GO:0012505 endomembrane system; GO:0015629 actin cytoskeleton; GO:0016020 membrane; GO:0016…	GO:0003779 actin binding; GO:0005085 guanyl-nucleotide exchange factor activity; GO:0005088 Ras guanyl-nucleotide exchange factor activity; GO:0005198 structural molecule activity; GO:0005200 structural constituent of cytoskeleton; GO:0005488 binding; GO:0005515 protein binding; GO:0008092 cytoskeletal protein binding; GO:0017016 Ras GTPase binding; GO:0019899 enzyme binding; GO:0031267 small GTP…	PF00307; PF00435	Calponin homology (CH) domain; Spectrin repeat	Z	KOG0517	Beta-spectrin
Q01082	62	K	2.245	Up	Spectrin beta chain, non-erythrocytic 1 OS=Homo sapiens OX=9606 GN=SPTBN1 PE=1 SV=2	SPTBN1	1	0.000167516	78.932	3	TFTK(1)WVNSHLAR	-2.3717	1.34	0.597	cytoplasm	K06115			GO:0000165 MAPK cascade; GO:0000278 mitotic cell cycle; GO:0000281 mitotic cytokinesis; GO:0000902 cell morphogenesis; GO:0000904 cell morphogenesis involved in differentiation; GO:0000910 cytokinesis; GO:0001817 regulation of cytokine production; GO:0001819 positive regulation of cytokine production; GO:0002791 regulation of peptide secretion; GO:0002793 positive regulation of peptide secretion;…	GO:0005622 intracellular; GO:0005623 cell; GO:0005634 nucleus; GO:0005730 nucleolus; GO:0005737 cytoplasm; GO:0005829 cytosol; GO:0005856 cytoskeleton; GO:0005886 plasma membrane; GO:0005938 cell cortex; GO:0008091 spectrin; GO:0014731 spectrin-associated cytoskeleton; GO:0015629 actin cytoskeleton; GO:0016020 membrane; GO:0030424 axon; GO:0030673 axolemma; GO:0030863 cortical cytoskeleton; GO:00…	GO:0003779 actin binding; GO:0005085 guanyl-nucleotide exchange factor activity; GO:0005088 Ras guanyl-nucleotide exchange factor activity; GO:0005198 structural molecule activity; GO:0005200 structural constituent of cytoskeleton; GO:0005488 binding; GO:0005515 protein binding; GO:0008092 cytoskeletal protein binding; GO:0017016 Ras GTPase binding; GO:0019899 enzyme binding; GO:0030506 ankyrin b…	PF00307; PF00435	Calponin homology (CH) domain; Spectrin repeat	Z	KOG0517	Beta-spectrin
O15031	1834	K	7.185	Up	Plexin-B2 OS=Homo sapiens OX=9606 GN=PLXNB2 PE=1 SV=3	PLXNB2	1	2.4443e-24	196.38	2	LQQIAAALENK(1)VTDL	1.4712	1.71	0.238	plasma membrane	K06821	PLXNB; plexin B	hsa04360 Axon guidance	GO:0001838 embryonic epithelial tube formation; GO:0001841 neural tube formation; GO:0001843 neural tube closure; GO:0001932 regulation of protein phosphorylation; GO:0002009 morphogenesis of an epithelium; GO:0007154 cell communication; GO:0007155 cell adhesion; GO:0007156 homophilic cell adhesion via plasma membrane adhesion molecules; GO:0007162 negative regulation of cell adhesion; GO:0007165…	GO:0005623 cell; GO:0005886 plasma membrane; GO:0005887 integral component of plasma membrane; GO:0016020 membrane; GO:0016021 integral component of membrane; GO:0031224 intrinsic component of membrane; GO:0031226 intrinsic component of plasma membrane; GO:0071944 cell periphery;	GO:0004888 transmembrane signaling receptor activity; GO:0017154 semaphorin receptor activity; GO:0038023 signaling receptor activity; GO:0060089 molecular transducer activity;	PF01833	IPT/TIG domain	T	KOG3610	Plexins (functional semaphorin receptors)
O15042	80	K	2.264	Up	U2 snRNP-associated SURP motif-containing protein OS=Homo sapiens OX=9606 GN=U2SURP PE=1 SV=2	U2SURP	1	0.0260888	60.709	2	PLLENK(1)LK	2.0759	1.381	0.61	nucleus	K12842	SR140; U2-associated protein SR140	hsa03040 Spliceosome	GO:0000375 RNA splicing, via transesterification reactions; GO:0000377 RNA splicing, via transesterification reactions with bulged adenosine as nucleophile; GO:0000398 mRNA splicing, via spliceosome; GO:0006139 nucleobase-containing compound metabolic process; GO:0006396 RNA processing; GO:0006397 mRNA processing; GO:0006725 cellular aromatic compound metabolic process; GO:0006807 nitrogen compou…	GO:0005622 intracellular; GO:0005623 cell; GO:0005634 nucleus; GO:0005654 nucleoplasm; GO:0031974 membrane-enclosed lumen; GO:0031981 nuclear lumen; GO:0043226 organelle; GO:0043227 membrane-bounded organelle; GO:0043229 intracellular organelle; GO:0043231 intracellular membrane-bounded organelle; GO:0043233 organelle lumen; GO:0070013 intracellular organelle lumen;		PF00076; PF08312	RNA recognition motif. (a.k.a. RRM, RBD, or RNP domain); cwf21 domain	A	KOG0151	Predicted splicing regulator, contains RRM, SWAP and RPR domains
O15078	1178	K	4.807	Up	Centrosomal protein of 290 kDa OS=Homo sapiens OX=9606 GN=CEP290 PE=1 SV=2	CEP290	1	0.00275395	99.305	2	DK(1)EVESLR	2.6661	2.485	0.517	nucleus	K16533			GO:0000086 G2/M transition of mitotic cell cycle; GO:0000278 mitotic cell cycle; GO:0001654 eye development; GO:0001655 urogenital system development; GO:0001754 eye photoreceptor cell differentiation; GO:0001775 cell activation; GO:0001822 kidney development; GO:0001894 tissue homeostasis; GO:0001895 retina homeostasis; GO:0002009 morphogenesis of an epithelium; GO:0002252 immune effector proces…	GO:0001750 photoreceptor outer segment; GO:0005576 extracellular region; GO:0005622 intracellular; GO:0005623 cell; GO:0005634 nucleus; GO:0005737 cytoplasm; GO:0005813 centrosome; GO:0005814 centriole; GO:0005815 microtubule organizing center; GO:0005829 cytosol; GO:0005856 cytoskeleton; GO:0005929 cilium; GO:0012505 endomembrane system; GO:0015630 microtubule cytoskeleton; GO:0030141 secretory …	GO:0005488 binding; GO:0005515 protein binding; GO:0042802 identical protein binding;
O15078	1336	K	32.982	Up	Centrosomal protein of 290 kDa OS=Homo sapiens OX=9606 GN=CEP290 PE=1 SV=2	CEP290	1	8.05547e-17	153.25	3	GLEELISTLK(1)DTK(1)GAQK	-2.1249	3.727	0.113	nucleus	K16533			GO:0000086 G2/M transition of mitotic cell cycle; GO:0000278 mitotic cell cycle; GO:0001654 eye development; GO:0001655 urogenital system development; GO:0001754 eye photoreceptor cell differentiation; GO:0001775 cell activation; GO:0001822 kidney development; GO:0001894 tissue homeostasis; GO:0001895 retina homeostasis; GO:0002009 morphogenesis of an epithelium; GO:0002252 immune effector proces…	GO:0001750 photoreceptor outer segment; GO:0005576 extracellular region; GO:0005622 intracellular; GO:0005623 cell; GO:0005634 nucleus; GO:0005737 cytoplasm; GO:0005813 centrosome; GO:0005814 centriole; GO:0005815 microtubule organizing center; GO:0005829 cytosol; GO:0005856 cytoskeleton; GO:0005929 cilium; GO:0012505 endomembrane system; GO:0015630 microtubule cytoskeleton; GO:0030141 secretory …	GO:0005488 binding; GO:0005515 protein binding; GO:0042802 identical protein binding;
O15078	745	K	10.877	Up	Centrosomal protein of 290 kDa OS=Homo sapiens OX=9606 GN=CEP290 PE=1 SV=2	CEP290	1	0.000889242	78.043	2	IDHLEK(1)ETSLLR	0.90012	3.176	0.292	nucleus	K16533			GO:0000086 G2/M transition of mitotic cell cycle; GO:0000278 mitotic cell cycle; GO:0001654 eye development; GO:0001655 urogenital system development; GO:0001754 eye photoreceptor cell differentiation; GO:0001775 cell activation; GO:0001822 kidney development; GO:0001894 tissue homeostasis; GO:0001895 retina homeostasis; GO:0002009 morphogenesis of an epithelium; GO:0002252 immune effector proces…	GO:0001750 photoreceptor outer segment; GO:0005576 extracellular region; GO:0005622 intracellular; GO:0005623 cell; GO:0005634 nucleus; GO:0005737 cytoplasm; GO:0005813 centrosome; GO:0005814 centriole; GO:0005815 microtubule organizing center; GO:0005829 cytosol; GO:0005856 cytoskeleton; GO:0005929 cilium; GO:0012505 endomembrane system; GO:0015630 microtubule cytoskeleton; GO:0030141 secretory …	GO:0005488 binding; GO:0005515 protein binding; GO:0042802 identical protein binding;
O15078	1770	K	13.347	Up	Centrosomal protein of 290 kDa OS=Homo sapiens OX=9606 GN=CEP290 PE=1 SV=2	CEP290	1	1.43923e-08	97.933	3	IISATSQK(1)EAHLNVQQIVDR	0.52274	3.31	0.248	nucleus	K16533			GO:0000086 G2/M transition of mitotic cell cycle; GO:0000278 mitotic cell cycle; GO:0001654 eye development; GO:0001655 urogenital system development; GO:0001754 eye photoreceptor cell differentiation; GO:0001775 cell activation; GO:0001822 kidney development; GO:0001894 tissue homeostasis; GO:0001895 retina homeostasis; GO:0002009 morphogenesis of an epithelium; GO:0002252 immune effector proces…	GO:0001750 photoreceptor outer segment; GO:0005576 extracellular region; GO:0005622 intracellular; GO:0005623 cell; GO:0005634 nucleus; GO:0005737 cytoplasm; GO:0005813 centrosome; GO:0005814 centriole; GO:0005815 microtubule organizing center; GO:0005829 cytosol; GO:0005856 cytoskeleton; GO:0005929 cilium; GO:0012505 endomembrane system; GO:0015630 microtubule cytoskeleton; GO:0030141 secretory …	GO:0005488 binding; GO:0005515 protein binding; GO:0042802 identical protein binding;
O15078	735	K	2.117	Up	Centrosomal protein of 290 kDa OS=Homo sapiens OX=9606 GN=CEP290 PE=1 SV=2	CEP290	1	1.30661e-07	117.41	3	KEAINYSQQLAK(1)ANLK	1.4892	1.662	0.785	nucleus	K16533			GO:0000086 G2/M transition of mitotic cell cycle; GO:0000278 mitotic cell cycle; GO:0001654 eye development; GO:0001655 urogenital system development; GO:0001754 eye photoreceptor cell differentiation; GO:0001775 cell activation; GO:0001822 kidney development; GO:0001894 tissue homeostasis; GO:0001895 retina homeostasis; GO:0002009 morphogenesis of an epithelium; GO:0002252 immune effector proces…	GO:0001750 photoreceptor outer segment; GO:0005576 extracellular region; GO:0005622 intracellular; GO:0005623 cell; GO:0005634 nucleus; GO:0005737 cytoplasm; GO:0005813 centrosome; GO:0005814 centriole; GO:0005815 microtubule organizing center; GO:0005829 cytosol; GO:0005856 cytoskeleton; GO:0005929 cilium; GO:0012505 endomembrane system; GO:0015630 microtubule cytoskeleton; GO:0030141 secretory …	GO:0005488 binding; GO:0005515 protein binding; GO:0042802 identical protein binding;
O15078	593	K	10.366	Up	Centrosomal protein of 290 kDa OS=Homo sapiens OX=9606 GN=CEP290 PE=1 SV=2	CEP290	1	0.00130574	108.3	2	K(1)LDLLSLK	-0.62256	3.141	0.303	nucleus	K16533			GO:0000086 G2/M transition of mitotic cell cycle; GO:0000278 mitotic cell cycle; GO:0001654 eye development; GO:0001655 urogenital system development; GO:0001754 eye photoreceptor cell differentiation; GO:0001775 cell activation; GO:0001822 kidney development; GO:0001894 tissue homeostasis; GO:0001895 retina homeostasis; GO:0002009 morphogenesis of an epithelium; GO:0002252 immune effector proces…	GO:0001750 photoreceptor outer segment; GO:0005576 extracellular region; GO:0005622 intracellular; GO:0005623 cell; GO:0005634 nucleus; GO:0005737 cytoplasm; GO:0005813 centrosome; GO:0005814 centriole; GO:0005815 microtubule organizing center; GO:0005829 cytosol; GO:0005856 cytoskeleton; GO:0005929 cilium; GO:0012505 endomembrane system; GO:0015630 microtubule cytoskeleton; GO:0030141 secretory …	GO:0005488 binding; GO:0005515 protein binding; GO:0042802 identical protein binding;
O15078	1045	K	14.182	Up	Centrosomal protein of 290 kDa OS=Homo sapiens OX=9606 GN=CEP290 PE=1 SV=2	CEP290	1	2.60718e-16	156.02	2	K(1)SITNSDIVSISK	-0.24118	3.347	0.236	nucleus	K16533			GO:0000086 G2/M transition of mitotic cell cycle; GO:0000278 mitotic cell cycle; GO:0001654 eye development; GO:0001655 urogenital system development; GO:0001754 eye photoreceptor cell differentiation; GO:0001775 cell activation; GO:0001822 kidney development; GO:0001894 tissue homeostasis; GO:0001895 retina homeostasis; GO:0002009 morphogenesis of an epithelium; GO:0002252 immune effector proces…	GO:0001750 photoreceptor outer segment; GO:0005576 extracellular region; GO:0005622 intracellular; GO:0005623 cell; GO:0005634 nucleus; GO:0005737 cytoplasm; GO:0005813 centrosome; GO:0005814 centriole; GO:0005815 microtubule organizing center; GO:0005829 cytosol; GO:0005856 cytoskeleton; GO:0005929 cilium; GO:0012505 endomembrane system; GO:0015630 microtubule cytoskeleton; GO:0030141 secretory …	GO:0005488 binding; GO:0005515 protein binding; GO:0042802 identical protein binding;
O15078	1598	K	18.251	Up	Centrosomal protein of 290 kDa OS=Homo sapiens OX=9606 GN=CEP290 PE=1 SV=2	CEP290	1	3.31745e-05	108.24	2	LELQADSSLNK(1)FK	-1.4481	3.486	0.191	nucleus	K16533			GO:0000086 G2/M transition of mitotic cell cycle; GO:0000278 mitotic cell cycle; GO:0001654 eye development; GO:0001655 urogenital system development; GO:0001754 eye photoreceptor cell differentiation; GO:0001775 cell activation; GO:0001822 kidney development; GO:0001894 tissue homeostasis; GO:0001895 retina homeostasis; GO:0002009 morphogenesis of an epithelium; GO:0002252 immune effector proces…	GO:0001750 photoreceptor outer segment; GO:0005576 extracellular region; GO:0005622 intracellular; GO:0005623 cell; GO:0005634 nucleus; GO:0005737 cytoplasm; GO:0005813 centrosome; GO:0005814 centriole; GO:0005815 microtubule organizing center; GO:0005829 cytosol; GO:0005856 cytoskeleton; GO:0005929 cilium; GO:0012505 endomembrane system; GO:0015630 microtubule cytoskeleton; GO:0030141 secretory …	GO:0005488 binding; GO:0005515 protein binding; GO:0042802 identical protein binding;
O15078	1033	K	18.13	Up	Centrosomal protein of 290 kDa OS=Homo sapiens OX=9606 GN=CEP290 PE=1 SV=2	CEP290	1	3.22761e-44	188.98	3	LHTIEQAWEQETK(1)LGNESSMDK(1)AK	-0.31621	3.481	0.192	nucleus	K16533			GO:0000086 G2/M transition of mitotic cell cycle; GO:0000278 mitotic cell cycle; GO:0001654 eye development; GO:0001655 urogenital system development; GO:0001754 eye photoreceptor cell differentiation; GO:0001775 cell activation; GO:0001822 kidney development; GO:0001894 tissue homeostasis; GO:0001895 retina homeostasis; GO:0002009 morphogenesis of an epithelium; GO:0002252 immune effector proces…	GO:0001750 photoreceptor outer segment; GO:0005576 extracellular region; GO:0005622 intracellular; GO:0005623 cell; GO:0005634 nucleus; GO:0005737 cytoplasm; GO:0005813 centrosome; GO:0005814 centriole; GO:0005815 microtubule organizing center; GO:0005829 cytosol; GO:0005856 cytoskeleton; GO:0005929 cilium; GO:0012505 endomembrane system; GO:0015630 microtubule cytoskeleton; GO:0030141 secretory …	GO:0005488 binding; GO:0005515 protein binding; GO:0042802 identical protein binding;
O15078	1042	K	11.583	Up	Centrosomal protein of 290 kDa OS=Homo sapiens OX=9606 GN=CEP290 PE=1 SV=2	CEP290	1	2.79403e-42	176.91	3	LHTIEQAWEQETK(1)LGNESSMDK(1)AK	-0.31621	3.22	0.278	nucleus	K16533			GO:0000086 G2/M transition of mitotic cell cycle; GO:0000278 mitotic cell cycle; GO:0001654 eye development; GO:0001655 urogenital system development; GO:0001754 eye photoreceptor cell differentiation; GO:0001775 cell activation; GO:0001822 kidney development; GO:0001894 tissue homeostasis; GO:0001895 retina homeostasis; GO:0002009 morphogenesis of an epithelium; GO:0002252 immune effector proces…	GO:0001750 photoreceptor outer segment; GO:0005576 extracellular region; GO:0005622 intracellular; GO:0005623 cell; GO:0005634 nucleus; GO:0005737 cytoplasm; GO:0005813 centrosome; GO:0005814 centriole; GO:0005815 microtubule organizing center; GO:0005829 cytosol; GO:0005856 cytoskeleton; GO:0005929 cilium; GO:0012505 endomembrane system; GO:0015630 microtubule cytoskeleton; GO:0030141 secretory …	GO:0005488 binding; GO:0005515 protein binding; GO:0042802 identical protein binding;
O15118	1180	K	0.61	Down	NPC intracellular cholesterol transporter 1 OS=Homo sapiens OX=9606 GN=NPC1 PE=1 SV=2	NPC1	1	5.59415e-11	134.66	2	AFTVSMK(1)GSR	0.54201	0.935	1.533	plasma membrane	K12385	NPC1; Niemann-Pick C1 protein	hsa04142 Lysosome; hsa04979 Cholesterol metabolism	GO:0006082 organic acid metabolic process; GO:0006464 cellular protein modification process; GO:0006486 protein glycosylation; GO:0006629 lipid metabolic process; GO:0006807 nitrogen compound metabolic process; GO:0006810 transport; GO:0006869 lipid transport; GO:0006897 endocytosis; GO:0006914 autophagy; GO:0007034 vacuolar transport; GO:0007041 lysosomal transport; GO:0007154 cell communication…	GO:0000323 lytic vacuole; GO:0005576 extracellular region; GO:0005622 intracellular; GO:0005623 cell; GO:0005634 nucleus; GO:0005635 nuclear envelope; GO:0005737 cytoplasm; GO:0005764 lysosome; GO:0005765 lysosomal membrane; GO:0005768 endosome; GO:0005770 late endosome; GO:0005773 vacuole; GO:0005774 vacuolar membrane; GO:0005783 endoplasmic reticulum; GO:0005794 Golgi apparatus; GO:0005886 plas…	GO:0004888 transmembrane signaling receptor activity; GO:0005215 transporter activity; GO:0005319 lipid transporter activity; GO:0005488 binding; GO:0005496 steroid binding; GO:0008289 lipid binding; GO:0015248 sterol transporter activity; GO:0015485 cholesterol binding; GO:0032934 sterol binding; GO:0036094 small molecule binding; GO:0038023 signaling receptor activity; GO:0043178 alcohol bindin…			I	KOG1933	Cholesterol transport protein (Niemann-Pick C disease protein)
O15126	334	K	14.917	Up	Secretory carrier-associated membrane protein 1 OS=Homo sapiens OX=9606 GN=SCAMP1 PE=1 SV=2	SCAMP1	1	2.79684e-21	211.16	3	TVQTAAANAASTAASSAAQNAFK(1)GNQI	-0.94227	2.148	0.144	plasma membrane	K19995			GO:0001775 cell activation; GO:0002252 immune effector process; GO:0002263 cell activation involved in immune response; GO:0002274 myeloid leukocyte activation; GO:0002275 myeloid cell activation involved in immune response; GO:0002283 neutrophil activation involved in immune response; GO:0002366 leukocyte activation involved in immune response; GO:0002376 immune system process; GO:0002443 leukoc…	GO:0005622 intracellular; GO:0005623 cell; GO:0005737 cytoplasm; GO:0005768 endosome; GO:0005794 Golgi apparatus; GO:0005802 trans-Golgi network; GO:0005886 plasma membrane; GO:0008021 synaptic vesicle; GO:0010008 endosome membrane; GO:0012505 endomembrane system; GO:0012506 vesicle membrane; GO:0016020 membrane; GO:0016021 integral component of membrane; GO:0030133 transport vesicle; GO:0030135 …	GO:0005488 binding; GO:0005515 protein binding; GO:0019904 protein domain specific binding;			U	KOG3088	Secretory carrier membrane protein
O15126	89	K	5.972	Up	Secretory carrier-associated membrane protein 1 OS=Homo sapiens OX=9606 GN=SCAMP1 PE=1 SV=2	SCAMP1	1	4.85926e-89	318.94	2	EHALAQAELLK(1)R	0.33391	1.911	0.32	plasma membrane	K19995			GO:0001775 cell activation; GO:0002252 immune effector process; GO:0002263 cell activation involved in immune response; GO:0002274 myeloid leukocyte activation; GO:0002275 myeloid cell activation involved in immune response; GO:0002283 neutrophil activation involved in immune response; GO:0002366 leukocyte activation involved in immune response; GO:0002376 immune system process; GO:0002443 leukoc…	GO:0005622 intracellular; GO:0005623 cell; GO:0005737 cytoplasm; GO:0005768 endosome; GO:0005794 Golgi apparatus; GO:0005802 trans-Golgi network; GO:0005886 plasma membrane; GO:0008021 synaptic vesicle; GO:0010008 endosome membrane; GO:0012505 endomembrane system; GO:0012506 vesicle membrane; GO:0016020 membrane; GO:0016021 integral component of membrane; GO:0030133 transport vesicle; GO:0030135 …	GO:0005488 binding; GO:0005515 protein binding; GO:0019904 protein domain specific binding;			U	KOG3088	Secretory carrier membrane protein
O15126	65	K	9.961	Up	Secretory carrier-associated membrane protein 1 OS=Homo sapiens OX=9606 GN=SCAMP1 PE=1 SV=2	SCAMP1	1	3.94134e-14	152.99	3	MPNVPNTQPAIMK(1)PTEEHPAYTQIAK	-1.6037	2.062	0.207	plasma membrane	K19995			GO:0001775 cell activation; GO:0002252 immune effector process; GO:0002263 cell activation involved in immune response; GO:0002274 myeloid leukocyte activation; GO:0002275 myeloid cell activation involved in immune response; GO:0002283 neutrophil activation involved in immune response; GO:0002366 leukocyte activation involved in immune response; GO:0002376 immune system process; GO:0002443 leukoc…	GO:0005622 intracellular; GO:0005623 cell; GO:0005737 cytoplasm; GO:0005768 endosome; GO:0005794 Golgi apparatus; GO:0005802 trans-Golgi network; GO:0005886 plasma membrane; GO:0008021 synaptic vesicle; GO:0010008 endosome membrane; GO:0012505 endomembrane system; GO:0012506 vesicle membrane; GO:0016020 membrane; GO:0016021 integral component of membrane; GO:0030133 transport vesicle; GO:0030135 …	GO:0005488 binding; GO:0005515 protein binding; GO:0019904 protein domain specific binding;			U	KOG3088	Secretory carrier membrane protein
O15126	78	K	8.171	Up	Secretory carrier-associated membrane protein 1 OS=Homo sapiens OX=9606 GN=SCAMP1 PE=1 SV=2	SCAMP1	1	3.51417e-08	58.061	4	PTEEHPAYTQIAK(1)EHALAQAELLK	-0.1449	2.01	0.246	plasma membrane	K19995			GO:0001775 cell activation; GO:0002252 immune effector process; GO:0002263 cell activation involved in immune response; GO:0002274 myeloid leukocyte activation; GO:0002275 myeloid cell activation involved in immune response; GO:0002283 neutrophil activation involved in immune response; GO:0002366 leukocyte activation involved in immune response; GO:0002376 immune system process; GO:0002443 leukoc…	GO:0005622 intracellular; GO:0005623 cell; GO:0005737 cytoplasm; GO:0005768 endosome; GO:0005794 Golgi apparatus; GO:0005802 trans-Golgi network; GO:0005886 plasma membrane; GO:0008021 synaptic vesicle; GO:0010008 endosome membrane; GO:0012505 endomembrane system; GO:0012506 vesicle membrane; GO:0016020 membrane; GO:0016021 integral component of membrane; GO:0030133 transport vesicle; GO:0030135 …	GO:0005488 binding; GO:0005515 protein binding; GO:0019904 protein domain specific binding;			U	KOG3088	Secretory carrier membrane protein
O15126	298	K	4.54	Up	Secretory carrier-associated membrane protein 1 OS=Homo sapiens OX=9606 GN=SCAMP1 PE=1 SV=2	SCAMP1	1	1.58522e-30	264.63	2	TTGASFEK(1)AQQEFATGVMSNK	-0.10451	1.807	0.398	plasma membrane	K19995			GO:0001775 cell activation; GO:0002252 immune effector process; GO:0002263 cell activation involved in immune response; GO:0002274 myeloid leukocyte activation; GO:0002275 myeloid cell activation involved in immune response; GO:0002283 neutrophil activation involved in immune response; GO:0002366 leukocyte activation involved in immune response; GO:0002376 immune system process; GO:0002443 leukoc…	GO:0005622 intracellular; GO:0005623 cell; GO:0005737 cytoplasm; GO:0005768 endosome; GO:0005794 Golgi apparatus; GO:0005802 trans-Golgi network; GO:0005886 plasma membrane; GO:0008021 synaptic vesicle; GO:0010008 endosome membrane; GO:0012505 endomembrane system; GO:0012506 vesicle membrane; GO:0016020 membrane; GO:0016021 integral component of membrane; GO:0030133 transport vesicle; GO:0030135 …	GO:0005488 binding; GO:0005515 protein binding; GO:0019904 protein domain specific binding;			U	KOG3088	Secretory carrier membrane protein
O15144	275	K	2.842	Up	Actin-related protein 2/3 complex subunit 2 OS=Homo sapiens OX=9606 GN=ARPC2 PE=1 SV=1	ARPC2	1	0.000596946	90.761	2	TSDFLK(1)VLNR	-0.074336	1.489	0.524	cytoplasm	K05758	ARPC2; actin related protein 2/3 complex, subunit 2	hsa04666 Fc gamma R-mediated phagocytosis; hsa04530 Tight junction; hsa05131 Shigellosis; hsa05100 Bacterial invasion of epithelial cells; hsa05132 Salmonella infection; hsa04810 Regulation of actin cytoskeleton; hsa05130 Pathogenic Escherichia coli infection; hsa04144 Endocytosis; hsa05135 Yersinia infection	GO:0002252 immune effector process; GO:0002253 activation of immune response; GO:0002376 immune system process; GO:0002429 immune response-activating cell surface receptor signaling pathway; GO:0002431 Fc receptor mediated stimulatory signaling pathway; GO:0002433 immune response-regulating cell surface receptor signaling pathway involved in phagocytosis; GO:0002682 regulation of immune system pr…	GO:0005622 intracellular; GO:0005623 cell; GO:0005737 cytoplasm; GO:0005829 cytosol; GO:0005856 cytoskeleton; GO:0005885 Arp2/3 protein complex; GO:0015629 actin cytoskeleton; GO:0030027 lamellipodium; GO:0031252 cell leading edge; GO:0032991 protein-containing complex; GO:0042995 cell projection; GO:0043226 organelle; GO:0043228 non-membrane-bounded organelle; GO:0043229 intracellular organelle;…	GO:0005198 structural molecule activity; GO:0005200 structural constituent of cytoskeleton;			Z	KOG2826	Actin-related protein Arp2/3 complex, subunit ARPC2
O15144	117	K	3.24	Up	Actin-related protein 2/3 complex subunit 2 OS=Homo sapiens OX=9606 GN=ARPC2 PE=1 SV=1	ARPC2	1	1.54145e-05	124.81	3	DSIVHQAGMLK(1)R	-1.8805	1.539	0.475	cytoplasm	K05758	ARPC2; actin related protein 2/3 complex, subunit 2	hsa04666 Fc gamma R-mediated phagocytosis; hsa04530 Tight junction; hsa05131 Shigellosis; hsa05100 Bacterial invasion of epithelial cells; hsa05132 Salmonella infection; hsa04810 Regulation of actin cytoskeleton; hsa05130 Pathogenic Escherichia coli infection; hsa04144 Endocytosis; hsa05135 Yersinia infection	GO:0002252 immune effector process; GO:0002253 activation of immune response; GO:0002376 immune system process; GO:0002429 immune response-activating cell surface receptor signaling pathway; GO:0002431 Fc receptor mediated stimulatory signaling pathway; GO:0002433 immune response-regulating cell surface receptor signaling pathway involved in phagocytosis; GO:0002682 regulation of immune system pr…	GO:0005622 intracellular; GO:0005623 cell; GO:0005737 cytoplasm; GO:0005829 cytosol; GO:0005856 cytoskeleton; GO:0005885 Arp2/3 protein complex; GO:0015629 actin cytoskeleton; GO:0030027 lamellipodium; GO:0031252 cell leading edge; GO:0032991 protein-containing complex; GO:0042995 cell projection; GO:0043226 organelle; GO:0043228 non-membrane-bounded organelle; GO:0043229 intracellular organelle;…	GO:0005198 structural molecule activity; GO:0005200 structural constituent of cytoskeleton;			Z	KOG2826	Actin-related protein Arp2/3 complex, subunit ARPC2
O15144	77	K	1.758	Up	Actin-related protein 2/3 complex subunit 2 OS=Homo sapiens OX=9606 GN=ARPC2 PE=1 SV=1	ARPC2	1	0.000106105	92.707	3	ELQAHGADELLK(1)R	-5.0098	1.28	0.728	cytoplasm	K05758	ARPC2; actin related protein 2/3 complex, subunit 2	hsa04666 Fc gamma R-mediated phagocytosis; hsa04530 Tight junction; hsa05131 Shigellosis; hsa05100 Bacterial invasion of epithelial cells; hsa05132 Salmonella infection; hsa04810 Regulation of actin cytoskeleton; hsa05130 Pathogenic Escherichia coli infection; hsa04144 Endocytosis; hsa05135 Yersinia infection	GO:0002252 immune effector process; GO:0002253 activation of immune response; GO:0002376 immune system process; GO:0002429 immune response-activating cell surface receptor signaling pathway; GO:0002431 Fc receptor mediated stimulatory signaling pathway; GO:0002433 immune response-regulating cell surface receptor signaling pathway involved in phagocytosis; GO:0002682 regulation of immune system pr…	GO:0005622 intracellular; GO:0005623 cell; GO:0005737 cytoplasm; GO:0005829 cytosol; GO:0005856 cytoskeleton; GO:0005885 Arp2/3 protein complex; GO:0015629 actin cytoskeleton; GO:0030027 lamellipodium; GO:0031252 cell leading edge; GO:0032991 protein-containing complex; GO:0042995 cell projection; GO:0043226 organelle; GO:0043228 non-membrane-bounded organelle; GO:0043229 intracellular organelle;…	GO:0005198 structural molecule activity; GO:0005200 structural constituent of cytoskeleton;			Z	KOG2826	Actin-related protein Arp2/3 complex, subunit ARPC2
O15145	147	K	3.247	Up	Actin-related protein 2/3 complex subunit 3 OS=Homo sapiens OX=9606 GN=ARPC3 PE=1 SV=3	ARPC3	0.999992	0.000596618	65.173	3	LCEK(1)VFDPQNDKPSK	-1.0299	1.659	0.511	cytoplasm	K05756	ARPC3; actin related protein 2/3 complex, subunit 3	hsa04666 Fc gamma R-mediated phagocytosis; hsa04530 Tight junction; hsa05131 Shigellosis; hsa05100 Bacterial invasion of epithelial cells; hsa05132 Salmonella infection; hsa04810 Regulation of actin cytoskeleton; hsa05130 Pathogenic Escherichia coli infection; hsa04144 Endocytosis; hsa05135 Yersinia infection	GO:0002252 immune effector process; GO:0002253 activation of immune response; GO:0002376 immune system process; GO:0002429 immune response-activating cell surface receptor signaling pathway; GO:0002431 Fc receptor mediated stimulatory signaling pathway; GO:0002433 immune response-regulating cell surface receptor signaling pathway involved in phagocytosis; GO:0002682 regulation of immune system pr…	GO:0005622 intracellular; GO:0005623 cell; GO:0005737 cytoplasm; GO:0005829 cytosol; GO:0005856 cytoskeleton; GO:0005884 actin filament; GO:0005885 Arp2/3 protein complex; GO:0015629 actin cytoskeleton; GO:0030027 lamellipodium; GO:0030424 axon; GO:0030426 growth cone; GO:0030427 site of polarized growth; GO:0031252 cell leading edge; GO:0031941 filamentous actin; GO:0032991 protein-containing co…	GO:0005198 structural molecule activity; GO:0005200 structural constituent of cytoskeleton;			Z	KOG3155	Actin-related protein Arp2/3 complex, subunit ARPC3
O15145	155	K	4.152	Up	Actin-related protein 2/3 complex subunit 3 OS=Homo sapiens OX=9606 GN=ARPC3 PE=1 SV=3	ARPC3	1	0.000393917	64.906	2	VFDPQNDK(1)PSK	-1.5689	1.773	0.427	cytoplasm	K05756	ARPC3; actin related protein 2/3 complex, subunit 3	hsa04666 Fc gamma R-mediated phagocytosis; hsa04530 Tight junction; hsa05131 Shigellosis; hsa05100 Bacterial invasion of epithelial cells; hsa05132 Salmonella infection; hsa04810 Regulation of actin cytoskeleton; hsa05130 Pathogenic Escherichia coli infection; hsa04144 Endocytosis; hsa05135 Yersinia infection	GO:0002252 immune effector process; GO:0002253 activation of immune response; GO:0002376 immune system process; GO:0002429 immune response-activating cell surface receptor signaling pathway; GO:0002431 Fc receptor mediated stimulatory signaling pathway; GO:0002433 immune response-regulating cell surface receptor signaling pathway involved in phagocytosis; GO:0002682 regulation of immune system pr…	GO:0005622 intracellular; GO:0005623 cell; GO:0005737 cytoplasm; GO:0005829 cytosol; GO:0005856 cytoskeleton; GO:0005884 actin filament; GO:0005885 Arp2/3 protein complex; GO:0015629 actin cytoskeleton; GO:0030027 lamellipodium; GO:0030424 axon; GO:0030426 growth cone; GO:0030427 site of polarized growth; GO:0031252 cell leading edge; GO:0031941 filamentous actin; GO:0032991 protein-containing co…	GO:0005198 structural molecule activity; GO:0005200 structural constituent of cytoskeleton;			Z	KOG3155	Actin-related protein Arp2/3 complex, subunit ARPC3
O15155	58	K	2.454	Up	BET1 homolog OS=Homo sapiens OX=9606 GN=BET1 PE=1 SV=1	BET1	1	3.43998e-24	163.93	2	SLSIEIGHEVK(1)TQNK	-1.5972	1.421	0.579	cytoplasm	K08504	BET1; blocked early in transport 1	hsa04130 SNARE interactions in vesicular transport	GO:0006810 transport; GO:0006888 endoplasmic reticulum to Golgi vesicle-mediated transport; GO:0006900 vesicle budding from membrane; GO:0006901 vesicle coating; GO:0006903 vesicle targeting; GO:0006906 vesicle fusion; GO:0006996 organelle organization; GO:0009987 cellular process; GO:0016043 cellular component organization; GO:0016050 vesicle organization; GO:0016192 vesicle-mediated transport; …	GO:0000139 Golgi membrane; GO:0005622 intracellular; GO:0005623 cell; GO:0005737 cytoplasm; GO:0005793 endoplasmic reticulum-Golgi intermediate compartment; GO:0005794 Golgi apparatus; GO:0005795 Golgi stack; GO:0005801 cis-Golgi network; GO:0012505 endomembrane system; GO:0016020 membrane; GO:0016021 integral component of membrane; GO:0030133 transport vesicle; GO:0031090 organelle membrane; GO:…	GO:0000149 SNARE binding; GO:0005488 binding; GO:0005515 protein binding; GO:0019905 syntaxin binding;			U	KOG3385	V-SNARE
O15155	62	K	11.27	Up	BET1 homolog OS=Homo sapiens OX=9606 GN=BET1 PE=1 SV=1	BET1	1	2.5081e-29	178.05	3	TQNK(1)LLAEMDSQFDSTTGFLGK	-0.35595	1.837	0.163	cytoplasm	K08504	BET1; blocked early in transport 1	hsa04130 SNARE interactions in vesicular transport	GO:0006810 transport; GO:0006888 endoplasmic reticulum to Golgi vesicle-mediated transport; GO:0006900 vesicle budding from membrane; GO:0006901 vesicle coating; GO:0006903 vesicle targeting; GO:0006906 vesicle fusion; GO:0006996 organelle organization; GO:0009987 cellular process; GO:0016043 cellular component organization; GO:0016050 vesicle organization; GO:0016192 vesicle-mediated transport; …	GO:0000139 Golgi membrane; GO:0005622 intracellular; GO:0005623 cell; GO:0005737 cytoplasm; GO:0005793 endoplasmic reticulum-Golgi intermediate compartment; GO:0005794 Golgi apparatus; GO:0005795 Golgi stack; GO:0005801 cis-Golgi network; GO:0012505 endomembrane system; GO:0016020 membrane; GO:0016021 integral component of membrane; GO:0030133 transport vesicle; GO:0031090 organelle membrane; GO:…	GO:0000149 SNARE binding; GO:0005488 binding; GO:0005515 protein binding; GO:0019905 syntaxin binding;			U	KOG3385	V-SNARE
O15155	47	K	11.739	Up	BET1 homolog OS=Homo sapiens OX=9606 GN=BET1 PE=1 SV=1	BET1	1	2.38336e-10	148.57	2	VTAIK(1)SLSIEIGHEVK	-0.27905	1.843	0.157	cytoplasm	K08504	BET1; blocked early in transport 1	hsa04130 SNARE interactions in vesicular transport	GO:0006810 transport; GO:0006888 endoplasmic reticulum to Golgi vesicle-mediated transport; GO:0006900 vesicle budding from membrane; GO:0006901 vesicle coating; GO:0006903 vesicle targeting; GO:0006906 vesicle fusion; GO:0006996 organelle organization; GO:0009987 cellular process; GO:0016043 cellular component organization; GO:0016050 vesicle organization; GO:0016192 vesicle-mediated transport; …	GO:0000139 Golgi membrane; GO:0005622 intracellular; GO:0005623 cell; GO:0005737 cytoplasm; GO:0005793 endoplasmic reticulum-Golgi intermediate compartment; GO:0005794 Golgi apparatus; GO:0005795 Golgi stack; GO:0005801 cis-Golgi network; GO:0012505 endomembrane system; GO:0016020 membrane; GO:0016021 integral component of membrane; GO:0030133 transport vesicle; GO:0031090 organelle membrane; GO:…	GO:0000149 SNARE binding; GO:0005488 binding; GO:0005515 protein binding; GO:0019905 syntaxin binding;			U	KOG3385	V-SNARE
O15160	224	K	1.788	Up	DNA-directed RNA polymerases I and III subunit RPAC1 OS=Homo sapiens OX=9606 GN=POLR1C PE=1 SV=1	POLR1C	1	4.41645e-05	66.619	3	DHAK(1)FSPVATASYR	0.073626	1.298	0.726	cytoplasm	K03027	RPC40; DNA-directed RNA polymerases I and III subunit RPAC1	hsa04623 Cytosolic DNA-sensing pathway; hsa03020 RNA polymerase	GO:0006139 nucleobase-containing compound metabolic process; GO:0006351 transcription, DNA-templated; GO:0006352 DNA-templated transcription, initiation; GO:0006353 DNA-templated transcription, termination; GO:0006360 transcription by RNA polymerase I; GO:0006361 transcription initiation from RNA polymerase I promoter; GO:0006363 termination of RNA polymerase I transcription; GO:0006725 cellular …	GO:0000428 DNA-directed RNA polymerase complex; GO:0005622 intracellular; GO:0005623 cell; GO:0005634 nucleus; GO:0005654 nucleoplasm; GO:0005666 RNA polymerase III complex; GO:0005730 nucleolus; GO:0005736 RNA polymerase I complex; GO:0005737 cytoplasm; GO:0005829 cytosol; GO:0030880 RNA polymerase complex; GO:0031974 membrane-enclosed lumen; GO:0031981 nuclear lumen; GO:0032991 protein-containi…	GO:0003824 catalytic activity; GO:0003899 DNA-directed 5'-3' RNA polymerase activity; GO:0016740 transferase activity; GO:0016772 transferase activity, transferring phosphorus-containing groups; GO:0016779 nucleotidyltransferase activity; GO:0034062 5'-3' RNA polymerase activity; GO:0097747 RNA polymerase activity; GO:0140098 catalytic activity, acting on RNA;	PF01193; PF01000	RNA polymerase Rpb3/Rpb11 dimerisation domain; RNA polymerase Rpb3/RpoA insert domain	K	KOG1521	RNA polymerase I and III, subunit RPA40/RPC40
O15173	193	K	0.635	Down	Membrane-associated progesterone receptor component 2 OS=Homo sapiens OX=9606 GN=PGRMC2 PE=1 SV=1	PGRMC2	1	0.00497107	98.009	2	EK(1)YDYVGR	0.91702	0.797	1.256	cytoplasm	K17278			GO:0007154 cell communication; GO:0007165 signal transduction; GO:0009719 response to endogenous stimulus; GO:0009725 response to hormone; GO:0009755 hormone-mediated signaling pathway; GO:0009987 cellular process; GO:0010033 response to organic substance; GO:0014070 response to organic cyclic compound; GO:0023052 signaling; GO:0032870 cellular response to hormone stimulus; GO:0033993 response to…	GO:0005622 intracellular; GO:0005623 cell; GO:0005634 nucleus; GO:0005635 nuclear envelope; GO:0012505 endomembrane system; GO:0016020 membrane; GO:0016021 integral component of membrane; GO:0031224 intrinsic component of membrane; GO:0031967 organelle envelope; GO:0031975 envelope; GO:0043226 organelle; GO:0043227 membrane-bounded organelle; GO:0043229 intracellular organelle; GO:0043231 intrace…	GO:0003707 steroid hormone receptor activity; GO:0005488 binding; GO:0005496 steroid binding; GO:0008289 lipid binding; GO:0020037 heme binding; GO:0038023 signaling receptor activity; GO:0046906 tetrapyrrole binding; GO:0048037 cofactor binding; GO:0060089 molecular transducer activity; GO:0097159 organic cyclic compound binding; GO:1901363 heterocyclic compound binding;	PF00173	Cytochrome b5-like Heme/Steroid binding domain	S	KOG1110	Putative steroid membrane receptor Hpr6.6/25-Dx
O15212	66	K	2.925	Up	Prefoldin subunit 6 OS=Homo sapiens OX=9606 GN=PFDN6 PE=1 SV=1	PFDN6	1	9.04143e-07	117.21	2	LLGPVLVK(1)QELGEAR	0.60896	1.442	0.493	cytoplasm	K04798			GO:0006457 protein folding; GO:0009987 cellular process; GO:0016043 cellular component organization; GO:0022607 cellular component assembly; GO:0034622 cellular protein-containing complex assembly; GO:0043933 protein-containing complex subunit organization; GO:0044085 cellular component biogenesis; GO:0051131 chaperone-mediated protein complex assembly; GO:0065003 protein-containing complex assem…	GO:0005622 intracellular; GO:0005623 cell; GO:0005634 nucleus; GO:0005737 cytoplasm; GO:0005829 cytosol; GO:0016272 prefoldin complex; GO:0032991 protein-containing complex; GO:0043226 organelle; GO:0043227 membrane-bounded organelle; GO:0043229 intracellular organelle; GO:0043231 intracellular membrane-bounded organelle;	GO:0005488 binding; GO:0005515 protein binding; GO:0051082 unfolded protein binding; GO:0051087 chaperone binding;			O	KOG3478	Prefoldin subunit 6, KE2 family
O15212	15	K	1.822	Up	Prefoldin subunit 6 OS=Homo sapiens OX=9606 GN=PFDN6 PE=1 SV=1	PFDN6	1	1.31844e-07	163.59	2	LQGEVEK(1)YQQLQK	-3.9325	1.266	0.695	cytoplasm	K04798			GO:0006457 protein folding; GO:0009987 cellular process; GO:0016043 cellular component organization; GO:0022607 cellular component assembly; GO:0034622 cellular protein-containing complex assembly; GO:0043933 protein-containing complex subunit organization; GO:0044085 cellular component biogenesis; GO:0051131 chaperone-mediated protein complex assembly; GO:0065003 protein-containing complex assem…	GO:0005622 intracellular; GO:0005623 cell; GO:0005634 nucleus; GO:0005737 cytoplasm; GO:0005829 cytosol; GO:0016272 prefoldin complex; GO:0032991 protein-containing complex; GO:0043226 organelle; GO:0043227 membrane-bounded organelle; GO:0043229 intracellular organelle; GO:0043231 intracellular membrane-bounded organelle;	GO:0005488 binding; GO:0005515 protein binding; GO:0051082 unfolded protein binding; GO:0051087 chaperone binding;			O	KOG3478	Prefoldin subunit 6, KE2 family
O15226	68	K	9.945	Up	NF-kappa-B-repressing factor OS=Homo sapiens OX=9606 GN=NKRF PE=1 SV=2	NKRF	1	4.61014e-05	46.358	2	FEPVHFVASSSK(1)DER	-2.1461	1.641	0.165	nucleus				GO:0006139 nucleobase-containing compound metabolic process; GO:0006351 transcription, DNA-templated; GO:0006355 regulation of transcription, DNA-templated; GO:0006357 regulation of transcription by RNA polymerase II; GO:0006366 transcription by RNA polymerase II; GO:0006725 cellular aromatic compound metabolic process; GO:0006807 nitrogen compound metabolic process; GO:0008152 metabolic process;…	GO:0005622 intracellular; GO:0005623 cell; GO:0005634 nucleus; GO:0005730 nucleolus; GO:0031974 membrane-enclosed lumen; GO:0031981 nuclear lumen; GO:0043226 organelle; GO:0043227 membrane-bounded organelle; GO:0043228 non-membrane-bounded organelle; GO:0043229 intracellular organelle; GO:0043231 intracellular membrane-bounded organelle; GO:0043232 intracellular non-membrane-bounded organelle; GO…	GO:0000976 transcription regulatory region sequence-specific DNA binding; GO:0000977 RNA polymerase II transcription regulatory region sequence-specific DNA binding; GO:0000978 RNA polymerase II cis-regulatory region sequence-specific DNA binding; GO:0000981 DNA-binding transcription factor activity, RNA polymerase II-specific; GO:0000987 cis-regulatory region sequence-specific DNA binding; GO:00…	PF01424	R3H domain	K	KOG1721	FOG: Zn-finger
O15258	14	K	1.88	Up	Protein RER1 OS=Homo sapiens OX=9606 GN=RER1 PE=1 SV=1	RER1	1	5.24678e-12	148.57	3	SEGDSVGESVHGK(1)PSVVYR	-1.1751	1.237	0.658	plasma membrane				GO:0001941 postsynaptic membrane organization; GO:0006810 transport; GO:0006890 retrograde vesicle-mediated transport, Golgi to endoplasmic reticulum; GO:0007528 neuromuscular junction development; GO:0008104 protein localization; GO:0009987 cellular process; GO:0016043 cellular component organization; GO:0016192 vesicle-mediated transport; GO:0032879 regulation of localization; GO:0032880 regula…	GO:0000139 Golgi membrane; GO:0005622 intracellular; GO:0005623 cell; GO:0005737 cytoplasm; GO:0005793 endoplasmic reticulum-Golgi intermediate compartment; GO:0005794 Golgi apparatus; GO:0009986 cell surface; GO:0012505 endomembrane system; GO:0016020 membrane; GO:0016021 integral component of membrane; GO:0030173 integral component of Golgi membrane; GO:0031090 organelle membrane; GO:0031224 in…	GO:0005102 signaling receptor binding; GO:0005488 binding; GO:0005515 protein binding; GO:0033130 acetylcholine receptor binding;			U	KOG1688	Golgi proteins involved in ER retention (RER)
O15260	139	K	7.26	Up	Surfeit locus protein 4 OS=Homo sapiens OX=9606 GN=SURF4 PE=1 SV=3	SURF4	1	3.53787e-05	89.382	2	SEGK(1)SMFAGVPTMR	-1.2451	1.619	0.223	plasma membrane	K20369			GO:0001775 cell activation; GO:0002252 immune effector process; GO:0002263 cell activation involved in immune response; GO:0002274 myeloid leukocyte activation; GO:0002275 myeloid cell activation involved in immune response; GO:0002283 neutrophil activation involved in immune response; GO:0002366 leukocyte activation involved in immune response; GO:0002376 immune system process; GO:0002443 leukoc…	GO:0000139 Golgi membrane; GO:0000323 lytic vacuole; GO:0005622 intracellular; GO:0005623 cell; GO:0005737 cytoplasm; GO:0005764 lysosome; GO:0005765 lysosomal membrane; GO:0005766 primary lysosome; GO:0005773 vacuole; GO:0005774 vacuolar membrane; GO:0005783 endoplasmic reticulum; GO:0005789 endoplasmic reticulum membrane; GO:0005793 endoplasmic reticulum-Golgi intermediate compartment; GO:00057…				U	KOG3998	Putative cargo transport protein ERV29
O15269	126	K	2.144	Up	Serine palmitoyltransferase 1 OS=Homo sapiens OX=9606 GN=SPTLC1 PE=1 SV=1	SPTLC1	1	0.00600751	51.864	2	AAALASLK(1)K	-0.94766	1.34	0.625	cytoplasm	K00654	SPT; serine palmitoyltransferase [EC:2.3.1.50]	hsa00600 Sphingolipid metabolism; hsa04071 Sphingolipid signaling pathway; hsa01100 Metabolic pathways	GO:0006066 alcohol metabolic process; GO:0006629 lipid metabolic process; GO:0006643 membrane lipid metabolic process; GO:0006644 phospholipid metabolic process; GO:0006665 sphingolipid metabolic process; GO:0006667 sphinganine metabolic process; GO:0006670 sphingosine metabolic process; GO:0006672 ceramide metabolic process; GO:0006684 sphingomyelin metabolic process; GO:0006686 sphingomyelin bi…	GO:0002178 palmitoyltransferase complex; GO:0005622 intracellular; GO:0005623 cell; GO:0005737 cytoplasm; GO:0005783 endoplasmic reticulum; GO:0005789 endoplasmic reticulum membrane; GO:0012505 endomembrane system; GO:0016020 membrane; GO:0017059 serine C-palmitoyltransferase complex; GO:0031211 endoplasmic reticulum palmitoyltransferase complex; GO:0031984 organelle subcompartment; GO:0032991 pr…	GO:0003824 catalytic activity; GO:0004758 serine C-palmitoyltransferase activity; GO:0016408 C-acyltransferase activity; GO:0016409 palmitoyltransferase activity; GO:0016454 C-palmitoyltransferase activity; GO:0016740 transferase activity; GO:0016746 transferase activity, transferring acyl groups; GO:0016747 transferase activity, transferring acyl groups other than amino-acyl groups;	PF00155	Aminotransferase class I and II	O	KOG1358	Serine palmitoyltransferase
O15269	197	K	4.434	Up	Serine palmitoyltransferase 1 OS=Homo sapiens OX=9606 GN=SPTLC1 PE=1 SV=1	SPTLC1	1	3.2434e-08	112.7	2	AACFAIQK(1)GLQASR	1.19	1.583	0.357	cytoplasm	K00654	SPT; serine palmitoyltransferase [EC:2.3.1.50]	hsa00600 Sphingolipid metabolism; hsa04071 Sphingolipid signaling pathway; hsa01100 Metabolic pathways	GO:0006066 alcohol metabolic process; GO:0006629 lipid metabolic process; GO:0006643 membrane lipid metabolic process; GO:0006644 phospholipid metabolic process; GO:0006665 sphingolipid metabolic process; GO:0006667 sphinganine metabolic process; GO:0006670 sphingosine metabolic process; GO:0006672 ceramide metabolic process; GO:0006684 sphingomyelin metabolic process; GO:0006686 sphingomyelin bi…	GO:0002178 palmitoyltransferase complex; GO:0005622 intracellular; GO:0005623 cell; GO:0005737 cytoplasm; GO:0005783 endoplasmic reticulum; GO:0005789 endoplasmic reticulum membrane; GO:0012505 endomembrane system; GO:0016020 membrane; GO:0017059 serine C-palmitoyltransferase complex; GO:0031211 endoplasmic reticulum palmitoyltransferase complex; GO:0031984 organelle subcompartment; GO:0032991 pr…	GO:0003824 catalytic activity; GO:0004758 serine C-palmitoyltransferase activity; GO:0016408 C-acyltransferase activity; GO:0016409 palmitoyltransferase activity; GO:0016454 C-palmitoyltransferase activity; GO:0016740 transferase activity; GO:0016746 transferase activity, transferring acyl groups; GO:0016747 transferase activity, transferring acyl groups other than amino-acyl groups;	PF00155	Aminotransferase class I and II	O	KOG1358	Serine palmitoyltransferase
O15269	57	K	10.246	Up	Serine palmitoyltransferase 1 OS=Homo sapiens OX=9606 GN=SPTLC1 PE=1 SV=1	SPTLC1	1	2.93675e-08	120.75	2	EK(1)EELIEEWQPEPLVPPVPK	-0.87664	1.752	0.171	cytoplasm	K00654	SPT; serine palmitoyltransferase [EC:2.3.1.50]	hsa00600 Sphingolipid metabolism; hsa04071 Sphingolipid signaling pathway; hsa01100 Metabolic pathways	GO:0006066 alcohol metabolic process; GO:0006629 lipid metabolic process; GO:0006643 membrane lipid metabolic process; GO:0006644 phospholipid metabolic process; GO:0006665 sphingolipid metabolic process; GO:0006667 sphinganine metabolic process; GO:0006670 sphingosine metabolic process; GO:0006672 ceramide metabolic process; GO:0006684 sphingomyelin metabolic process; GO:0006686 sphingomyelin bi…	GO:0002178 palmitoyltransferase complex; GO:0005622 intracellular; GO:0005623 cell; GO:0005737 cytoplasm; GO:0005783 endoplasmic reticulum; GO:0005789 endoplasmic reticulum membrane; GO:0012505 endomembrane system; GO:0016020 membrane; GO:0017059 serine C-palmitoyltransferase complex; GO:0031211 endoplasmic reticulum palmitoyltransferase complex; GO:0031984 organelle subcompartment; GO:0032991 pr…	GO:0003824 catalytic activity; GO:0004758 serine C-palmitoyltransferase activity; GO:0016408 C-acyltransferase activity; GO:0016409 palmitoyltransferase activity; GO:0016454 C-palmitoyltransferase activity; GO:0016740 transferase activity; GO:0016746 transferase activity, transferring acyl groups; GO:0016747 transferase activity, transferring acyl groups other than amino-acyl groups;	PF00155	Aminotransferase class I and II	O	KOG1358	Serine palmitoyltransferase
O15269	222	K	3.033	Up	Serine palmitoyltransferase 1 OS=Homo sapiens OX=9606 GN=SPTLC1 PE=1 SV=1	SPTLC1	1	0.000236236	96.957	2	LLK(1)EQEIEDQK	-1.9704	1.468	0.484	cytoplasm	K00654	SPT; serine palmitoyltransferase [EC:2.3.1.50]	hsa00600 Sphingolipid metabolism; hsa04071 Sphingolipid signaling pathway; hsa01100 Metabolic pathways	GO:0006066 alcohol metabolic process; GO:0006629 lipid metabolic process; GO:0006643 membrane lipid metabolic process; GO:0006644 phospholipid metabolic process; GO:0006665 sphingolipid metabolic process; GO:0006667 sphinganine metabolic process; GO:0006670 sphingosine metabolic process; GO:0006672 ceramide metabolic process; GO:0006684 sphingomyelin metabolic process; GO:0006686 sphingomyelin bi…	GO:0002178 palmitoyltransferase complex; GO:0005622 intracellular; GO:0005623 cell; GO:0005737 cytoplasm; GO:0005783 endoplasmic reticulum; GO:0005789 endoplasmic reticulum membrane; GO:0012505 endomembrane system; GO:0016020 membrane; GO:0017059 serine C-palmitoyltransferase complex; GO:0031211 endoplasmic reticulum palmitoyltransferase complex; GO:0031984 organelle subcompartment; GO:0032991 pr…	GO:0003824 catalytic activity; GO:0004758 serine C-palmitoyltransferase activity; GO:0016408 C-acyltransferase activity; GO:0016409 palmitoyltransferase activity; GO:0016454 C-palmitoyltransferase activity; GO:0016740 transferase activity; GO:0016746 transferase activity, transferring acyl groups; GO:0016747 transferase activity, transferring acyl groups other than amino-acyl groups;	PF00155	Aminotransferase class I and II	O	KOG1358	Serine palmitoyltransferase
O15294	16	K	2.045	Up	UDP-N-acetylglucosamine--peptide N-acetylglucosaminyltransferase 110 kDa subunit OS=Homo sapiens OX=9606 GN=OGT PE=1 SV=3	OGT	1	1.02825e-56	273.81	2	ASSVGNVADSTEPTK(1)R	-1.2235	1.372	0.671	cytoplasm	K09667	OGT; protein O-GlcNAc transferase [EC:2.4.1.255]	hsa00514 Other types of O-glycan biosynthesis; hsa04931 Insulin resistance	GO:0001678 cellular glucose homeostasis; GO:0001932 regulation of protein phosphorylation; GO:0001933 negative regulation of protein phosphorylation; GO:0001934 positive regulation of protein phosphorylation; GO:0002237 response to molecule of bacterial origin; GO:0006040 amino sugar metabolic process; GO:0006041 glucosamine metabolic process; GO:0006109 regulation of carbohydrate metabolic proce…	GO:0000123 histone acetyltransferase complex; GO:0000785 chromatin; GO:0000791 euchromatin; GO:0005622 intracellular; GO:0005623 cell; GO:0005634 nucleus; GO:0005654 nucleoplasm; GO:0005694 chromosome; GO:0005737 cytoplasm; GO:0005739 mitochondrion; GO:0005829 cytosol; GO:0005886 plasma membrane; GO:0012505 endomembrane system; GO:0016020 membrane; GO:0030141 secretory granule; GO:0031248 protein…	GO:0003824 catalytic activity; GO:0005488 binding; GO:0005515 protein binding; GO:0005543 phospholipid binding; GO:0005547 phosphatidylinositol-3,4,5-trisphosphate binding; GO:0008080 N-acetyltransferase activity; GO:0008134 transcription factor binding; GO:0008194 UDP-glycosyltransferase activity; GO:0008289 lipid binding; GO:0008375 acetylglucosaminyltransferase activity; GO:0016262 protein N-a…			GOT	KOG4626	O-linked N-acetylglucosamine transferase OGT
O15294	1010	K	2.998	Up	UDP-N-acetylglucosamine--peptide N-acetylglucosaminyltransferase 110 kDa subunit OS=Homo sapiens OX=9606 GN=OGT PE=1 SV=3	OGT	1	4.00923e-08	81.578	2	ISSPLFNTK(1)QYTMELER	-2.7286	1.547	0.516	cytoplasm	K09667	OGT; protein O-GlcNAc transferase [EC:2.4.1.255]	hsa00514 Other types of O-glycan biosynthesis; hsa04931 Insulin resistance	GO:0001678 cellular glucose homeostasis; GO:0001932 regulation of protein phosphorylation; GO:0001933 negative regulation of protein phosphorylation; GO:0001934 positive regulation of protein phosphorylation; GO:0002237 response to molecule of bacterial origin; GO:0006040 amino sugar metabolic process; GO:0006041 glucosamine metabolic process; GO:0006109 regulation of carbohydrate metabolic proce…	GO:0000123 histone acetyltransferase complex; GO:0000785 chromatin; GO:0000791 euchromatin; GO:0005622 intracellular; GO:0005623 cell; GO:0005634 nucleus; GO:0005654 nucleoplasm; GO:0005694 chromosome; GO:0005737 cytoplasm; GO:0005739 mitochondrion; GO:0005829 cytosol; GO:0005886 plasma membrane; GO:0012505 endomembrane system; GO:0016020 membrane; GO:0030141 secretory granule; GO:0031248 protein…	GO:0003824 catalytic activity; GO:0005488 binding; GO:0005515 protein binding; GO:0005543 phospholipid binding; GO:0005547 phosphatidylinositol-3,4,5-trisphosphate binding; GO:0008080 N-acetyltransferase activity; GO:0008134 transcription factor binding; GO:0008194 UDP-glycosyltransferase activity; GO:0008289 lipid binding; GO:0008375 acetylglucosaminyltransferase activity; GO:0016262 protein N-a…			GOT	KOG4626	O-linked N-acetylglucosamine transferase OGT
O15294	716	K	14.761	Up	UDP-N-acetylglucosamine--peptide N-acetylglucosaminyltransferase 110 kDa subunit OS=Homo sapiens OX=9606 GN=OGT PE=1 SV=3	OGT	1	1.99796e-24	137.89	3	LAYMPHTFFIGDHANMFPHLK(1)K	1.4128	1.978	0.134	cytoplasm	K09667	OGT; protein O-GlcNAc transferase [EC:2.4.1.255]	hsa00514 Other types of O-glycan biosynthesis; hsa04931 Insulin resistance	GO:0001678 cellular glucose homeostasis; GO:0001932 regulation of protein phosphorylation; GO:0001933 negative regulation of protein phosphorylation; GO:0001934 positive regulation of protein phosphorylation; GO:0002237 response to molecule of bacterial origin; GO:0006040 amino sugar metabolic process; GO:0006041 glucosamine metabolic process; GO:0006109 regulation of carbohydrate metabolic proce…	GO:0000123 histone acetyltransferase complex; GO:0000785 chromatin; GO:0000791 euchromatin; GO:0005622 intracellular; GO:0005623 cell; GO:0005634 nucleus; GO:0005654 nucleoplasm; GO:0005694 chromosome; GO:0005737 cytoplasm; GO:0005739 mitochondrion; GO:0005829 cytosol; GO:0005886 plasma membrane; GO:0012505 endomembrane system; GO:0016020 membrane; GO:0030141 secretory granule; GO:0031248 protein…	GO:0003824 catalytic activity; GO:0005488 binding; GO:0005515 protein binding; GO:0005543 phospholipid binding; GO:0005547 phosphatidylinositol-3,4,5-trisphosphate binding; GO:0008080 N-acetyltransferase activity; GO:0008134 transcription factor binding; GO:0008194 UDP-glycosyltransferase activity; GO:0008289 lipid binding; GO:0008375 acetylglucosaminyltransferase activity; GO:0016262 protein N-a…			GOT	KOG4626	O-linked N-acetylglucosamine transferase OGT
O15294	168	K	9.36	Up	UDP-N-acetylglucosamine--peptide N-acetylglucosaminyltransferase 110 kDa subunit OS=Homo sapiens OX=9606 GN=OGT PE=1 SV=3	OGT	1	1.12647e-32	271.35	2	SDLGNLLK(1)ALGR	0.71713	1.9	0.203	cytoplasm	K09667	OGT; protein O-GlcNAc transferase [EC:2.4.1.255]	hsa00514 Other types of O-glycan biosynthesis; hsa04931 Insulin resistance	GO:0001678 cellular glucose homeostasis; GO:0001932 regulation of protein phosphorylation; GO:0001933 negative regulation of protein phosphorylation; GO:0001934 positive regulation of protein phosphorylation; GO:0002237 response to molecule of bacterial origin; GO:0006040 amino sugar metabolic process; GO:0006041 glucosamine metabolic process; GO:0006109 regulation of carbohydrate metabolic proce…	GO:0000123 histone acetyltransferase complex; GO:0000785 chromatin; GO:0000791 euchromatin; GO:0005622 intracellular; GO:0005623 cell; GO:0005634 nucleus; GO:0005654 nucleoplasm; GO:0005694 chromosome; GO:0005737 cytoplasm; GO:0005739 mitochondrion; GO:0005829 cytosol; GO:0005886 plasma membrane; GO:0012505 endomembrane system; GO:0016020 membrane; GO:0030141 secretory granule; GO:0031248 protein…	GO:0003824 catalytic activity; GO:0005488 binding; GO:0005515 protein binding; GO:0005543 phospholipid binding; GO:0005547 phosphatidylinositol-3,4,5-trisphosphate binding; GO:0008080 N-acetyltransferase activity; GO:0008134 transcription factor binding; GO:0008194 UDP-glycosyltransferase activity; GO:0008289 lipid binding; GO:0008375 acetylglucosaminyltransferase activity; GO:0016262 protein N-a…			GOT	KOG4626	O-linked N-acetylglucosamine transferase OGT
O15344	333	K	2.374	Up	E3 ubiquitin-protein ligase Midline-1 OS=Homo sapiens OX=9606 GN=MID1 PE=1 SV=1	MID1	1	0.000260761	99.174	2	FLQTAK(1)NITER	-1.096	1.56	0.657	nucleus	K08285	TRIM18; midline 1 [EC:2.3.2.27]	hsa04120 Ubiquitin mediated proteolysis	GO:0000226 microtubule cytoskeleton organization; GO:0001932 regulation of protein phosphorylation; GO:0001934 positive regulation of protein phosphorylation; GO:0002376 immune system process; GO:0006950 response to stress; GO:0006952 defense response; GO:0006955 immune response; GO:0006996 organelle organization; GO:0007010 cytoskeleton organization; GO:0007017 microtubule-based process; GO:0007…	GO:0005622 intracellular; GO:0005623 cell; GO:0005737 cytoplasm; GO:0005829 cytosol; GO:0005856 cytoskeleton; GO:0005874 microtubule; GO:0005875 microtubule associated complex; GO:0015630 microtubule cytoskeleton; GO:0032991 protein-containing complex; GO:0043226 organelle; GO:0043228 non-membrane-bounded organelle; GO:0043229 intracellular organelle; GO:0043232 intracellular non-membrane-bounded…	GO:0005488 binding; GO:0005515 protein binding; GO:0008017 microtubule binding; GO:0008092 cytoskeletal protein binding; GO:0015631 tubulin binding; GO:0019899 enzyme binding; GO:0031625 ubiquitin protein ligase binding; GO:0042802 identical protein binding; GO:0042803 protein homodimerization activity; GO:0044389 ubiquitin-like protein ligase binding; GO:0046982 protein heterodimerization activi…	PF13445; PF00643; PF00041	RING-type zinc-finger, LisH dimerisation motif; B-box zinc finger; Fibronectin type III domain	O	KOG2177	Predicted E3 ubiquitin ligase
O15347	112	K	3.611	Up	High mobility group protein B3 OS=Homo sapiens OX=9606 GN=HMGB3 PE=1 SV=4	HMGB3	1	1.67381e-08	157.67	3	IK(1)STNPGISIGDVAK(1)K	-0.14571	1.531	0.424	nucleus	K11296			GO:0006139 nucleobase-containing compound metabolic process; GO:0006259 DNA metabolic process; GO:0006310 DNA recombination; GO:0006725 cellular aromatic compound metabolic process; GO:0006807 nitrogen compound metabolic process; GO:0006996 organelle organization; GO:0007275 multicellular organism development; GO:0008152 metabolic process; GO:0009987 cellular process; GO:0016043 cellular componen…		GO:0000217 DNA secondary structure binding; GO:0000400 four-way junction DNA binding; GO:0003676 nucleic acid binding; GO:0003677 DNA binding; GO:0003690 double-stranded DNA binding; GO:0005488 binding; GO:0008301 DNA binding, bending; GO:0097159 organic cyclic compound binding; GO:1901363 heterocyclic compound binding;	PF09011; PF00505	Domain of unknown function (DUF1898); HMG (high mobility group) box	K	KOG0381	HMG box-containing protein
O15347	125	K	3.957	Up	High mobility group protein B3 OS=Homo sapiens OX=9606 GN=HMGB3 PE=1 SV=4	HMGB3	1	4.25875e-07	97.594	2	STNPGISIGDVAK(1)K	-1.6973	1.559	0.394	nucleus	K11296			GO:0006139 nucleobase-containing compound metabolic process; GO:0006259 DNA metabolic process; GO:0006310 DNA recombination; GO:0006725 cellular aromatic compound metabolic process; GO:0006807 nitrogen compound metabolic process; GO:0006996 organelle organization; GO:0007275 multicellular organism development; GO:0008152 metabolic process; GO:0009987 cellular process; GO:0016043 cellular componen…		GO:0000217 DNA secondary structure binding; GO:0000400 four-way junction DNA binding; GO:0003676 nucleic acid binding; GO:0003677 DNA binding; GO:0003690 double-stranded DNA binding; GO:0005488 binding; GO:0008301 DNA binding, bending; GO:0097159 organic cyclic compound binding; GO:1901363 heterocyclic compound binding;	PF09011; PF00505	Domain of unknown function (DUF1898); HMG (high mobility group) box	K	KOG0381	HMG box-containing protein
O15347	30	K	3.81	Up	High mobility group protein B3 OS=Homo sapiens OX=9606 GN=HMGB3 PE=1 SV=4	HMGB3	1	0.000422619	70.195	3	K(1)NPEVPVNFAEFSK	-2.8023	1.547	0.406	nucleus	K11296			GO:0006139 nucleobase-containing compound metabolic process; GO:0006259 DNA metabolic process; GO:0006310 DNA recombination; GO:0006725 cellular aromatic compound metabolic process; GO:0006807 nitrogen compound metabolic process; GO:0006996 organelle organization; GO:0007275 multicellular organism development; GO:0008152 metabolic process; GO:0009987 cellular process; GO:0016043 cellular componen…		GO:0000217 DNA secondary structure binding; GO:0000400 four-way junction DNA binding; GO:0003676 nucleic acid binding; GO:0003677 DNA binding; GO:0003690 double-stranded DNA binding; GO:0005488 binding; GO:0008301 DNA binding, bending; GO:0097159 organic cyclic compound binding; GO:1901363 heterocyclic compound binding;	PF09011; PF00505	Domain of unknown function (DUF1898); HMG (high mobility group) box	K	KOG0381	HMG box-containing protein
O15355	247	K	3.03	Up	Protein phosphatase 1G OS=Homo sapiens OX=9606 GN=PPM1G PE=1 SV=1	PPM1G	1	3.78956e-06	61.319	3	GTEAGQVGEPGIPTGEAGPSCSSASDK(1)LPR	1.9911	1.624	0.536	nucleus	K17499			GO:0006464 cellular protein modification process; GO:0006470 protein dephosphorylation; GO:0006793 phosphorus metabolic process; GO:0006796 phosphate-containing compound metabolic process; GO:0006807 nitrogen compound metabolic process; GO:0007049 cell cycle; GO:0007050 cell cycle arrest; GO:0008152 metabolic process; GO:0009987 cellular process; GO:0016311 dephosphorylation; GO:0019538 protein m…	GO:0005622 intracellular; GO:0005623 cell; GO:0005634 nucleus; GO:0005654 nucleoplasm; GO:0031974 membrane-enclosed lumen; GO:0031981 nuclear lumen; GO:0043226 organelle; GO:0043227 membrane-bounded organelle; GO:0043229 intracellular organelle; GO:0043231 intracellular membrane-bounded organelle; GO:0043233 organelle lumen; GO:0070013 intracellular organelle lumen;	GO:0003824 catalytic activity; GO:0004721 phosphoprotein phosphatase activity; GO:0004722 protein serine/threonine phosphatase activity; GO:0016787 hydrolase activity; GO:0016788 hydrolase activity, acting on ester bonds; GO:0016791 phosphatase activity; GO:0042578 phosphoric ester hydrolase activity; GO:0140096 catalytic activity, acting on a protein;			T	KOG0699	Serine/threonine protein phosphatase
O15357	331	K	25.355	Up	Phosphatidylinositol 3,4,5-trisphosphate 5-phosphatase 2 OS=Homo sapiens OX=9606 GN=INPPL1 PE=1 SV=2	INPPL1	1	1.68122e-06	135.21	2	SQK(1)FTLSVDVEGGR	1.0402	1.927	0.076	nucleus	K15909	SHIP2; phosphatidylinositol-3,4,5-trisphosphate 5-phosphatase 2 [EC:3.1.3.86]	hsa04666 Fc gamma R-mediated phagocytosis; hsa04070 Phosphatidylinositol signaling system; hsa04662 B cell receptor signaling pathway; hsa00562 Inositol phosphate metabolism; hsa04910 Insulin signaling pathway; hsa01100 Metabolic pathways	GO:0001501 skeletal system development; GO:0001503 ossification; GO:0001932 regulation of protein phosphorylation; GO:0001933 negative regulation of protein phosphorylation; GO:0001958 endochondral ossification; GO:0005975 carbohydrate metabolic process; GO:0005996 monosaccharide metabolic process; GO:0006006 glucose metabolic process; GO:0006066 alcohol metabolic process; GO:0006275 regulation o…	GO:0005622 intracellular; GO:0005623 cell; GO:0005737 cytoplasm; GO:0005794 Golgi apparatus; GO:0005829 cytosol; GO:0005856 cytoskeleton; GO:0005886 plasma membrane; GO:0012505 endomembrane system; GO:0016020 membrane; GO:0030027 lamellipodium; GO:0030175 filopodium; GO:0031252 cell leading edge; GO:0042995 cell projection; GO:0043226 organelle; GO:0043227 membrane-bounded organelle; GO:0043228 n…	GO:0003824 catalytic activity; GO:0004445 inositol-polyphosphate 5-phosphatase activity; GO:0005488 binding; GO:0005515 protein binding; GO:0005543 phospholipid binding; GO:0005547 phosphatidylinositol-3,4,5-trisphosphate binding; GO:0008289 lipid binding; GO:0016787 hydrolase activity; GO:0016788 hydrolase activity, acting on ester bonds; GO:0016791 phosphatase activity; GO:0019904 protein domai…	PF00017; PF03372; PF00536	SH2 domain; Endonuclease/Exonuclease/phosphatase family; SAM domain (Sterile alpha motif)	T	KOG4384	Uncharacterized SAM domain protein
O15371	53	K	2.375	Up	Eukaryotic translation initiation factor 3 subunit D OS=Homo sapiens OX=9606 GN=EIF3D PE=1 SV=1	EIF3D	1	2.39439e-16	188.6	2	VADWTGATYQDK(1)R	0.50182	1.47	0.619	cytoplasm	K03251			GO:0001732 formation of cytoplasmic translation initiation complex; GO:0002181 cytoplasmic translation; GO:0002183 cytoplasmic translational initiation; GO:0002191 cap-dependent translational initiation; GO:0006412 translation; GO:0006413 translational initiation; GO:0006417 regulation of translation; GO:0006518 peptide metabolic process; GO:0006807 nitrogen compound metabolic process; GO:0008152…	GO:0005622 intracellular; GO:0005623 cell; GO:0005737 cytoplasm; GO:0005829 cytosol; GO:0005852 eukaryotic translation initiation factor 3 complex; GO:0032991 protein-containing complex; GO:0071541 eukaryotic translation initiation factor 3 complex, eIF3m;	GO:0000339 RNA cap binding; GO:0003676 nucleic acid binding; GO:0003723 RNA binding; GO:0003729 mRNA binding; GO:0003743 translation initiation factor activity; GO:0005488 binding; GO:0008135 translation factor activity, RNA binding; GO:0097159 organic cyclic compound binding; GO:0098808 mRNA cap binding; GO:1901363 heterocyclic compound binding;			J	KOG2479	Translation initiation factor 3, subunit d (eIF-3d)
O15372	306	K	0.66	Down	Eukaryotic translation initiation factor 3 subunit H OS=Homo sapiens OX=9606 GN=EIF3H PE=1 SV=1	EIF3H	1	0.00428028	82.716	3	LFK(1)PPQPPAR	-2.203	0.774	1.173	cytoplasm	K03247	EIF3H; translation initiation factor 3 subunit H	hsa05162 Measles	GO:0006412 translation; GO:0006413 translational initiation; GO:0006518 peptide metabolic process; GO:0006807 nitrogen compound metabolic process; GO:0008152 metabolic process; GO:0009058 biosynthetic process; GO:0009059 macromolecule biosynthetic process; GO:0009987 cellular process; GO:0010467 gene expression; GO:0019538 protein metabolic process; GO:0034641 cellular nitrogen compound metabolic…	GO:0005622 intracellular; GO:0005623 cell; GO:0005737 cytoplasm; GO:0005852 eukaryotic translation initiation factor 3 complex; GO:0032991 protein-containing complex; GO:0071541 eukaryotic translation initiation factor 3 complex, eIF3m;				J	KOG1560	Translation initiation factor 3, subunit h (eIF-3h)
O15381	70	K	2.605	Up	Nuclear valosin-containing protein-like OS=Homo sapiens OX=9606 GN=NVL PE=1 SV=1	NVL	1	4.94529e-05	92.445	2	VFSIISSEK(1)ELK	2.6068	1.318	0.506	nucleus	K14571	RIX7; ribosome biogenesis ATPase	hsa03008 Ribosome biogenesis in eukaryotes	GO:0009889 regulation of biosynthetic process; GO:0009891 positive regulation of biosynthetic process; GO:0009893 positive regulation of metabolic process; GO:0010556 regulation of macromolecule biosynthetic process; GO:0010557 positive regulation of macromolecule biosynthetic process; GO:0010604 positive regulation of macromolecule metabolic process; GO:0019219 regulation of nucleobase-containin…	GO:0005622 intracellular; GO:0005623 cell; GO:0005634 nucleus; GO:0005654 nucleoplasm; GO:0005697 telomerase holoenzyme complex; GO:0005730 nucleolus; GO:0031974 membrane-enclosed lumen; GO:0031981 nuclear lumen; GO:0032991 protein-containing complex; GO:0043226 organelle; GO:0043227 membrane-bounded organelle; GO:0043228 non-membrane-bounded organelle; GO:0043229 intracellular organelle; GO:0043…	GO:0000166 nucleotide binding; GO:0005488 binding; GO:0005524 ATP binding; GO:0008144 drug binding; GO:0017076 purine nucleotide binding; GO:0030554 adenyl nucleotide binding; GO:0032553 ribonucleotide binding; GO:0032555 purine ribonucleotide binding; GO:0032559 adenyl ribonucleotide binding; GO:0035639 purine ribonucleoside triphosphate binding; GO:0036094 small molecule binding; GO:0043021 rib…	PF00004	ATPase family associated with various cellular activities (AAA)	L	KOG0733	Nuclear AAA ATPase (VCP subfamily)
O15400	138	K	1.559	Up	Syntaxin-7 OS=Homo sapiens OX=9606 GN=STX7 PE=1 SV=4	STX7	1	0.00148802	67.548	2	VSGSFPEDSSK(1)ER	-0.22369	1.157	0.742	plasma membrane	K08488	STX7; syntaxin 7	hsa04145 Phagosome; hsa04130 SNARE interactions in vesicular transport	GO:0001505 regulation of neurotransmitter levels; GO:0001910 regulation of leukocyte mediated cytotoxicity; GO:0001912 positive regulation of leukocyte mediated cytotoxicity; GO:0001914 regulation of T cell mediated cytotoxicity; GO:0001916 positive regulation of T cell mediated cytotoxicity; GO:0002682 regulation of immune system process; GO:0002684 positive regulation of immune system process; …	GO:0000323 lytic vacuole; GO:0001772 immunological synapse; GO:0005622 intracellular; GO:0005623 cell; GO:0005737 cytoplasm; GO:0005764 lysosome; GO:0005765 lysosomal membrane; GO:0005766 primary lysosome; GO:0005768 endosome; GO:0005769 early endosome; GO:0005770 late endosome; GO:0005773 vacuole; GO:0005774 vacuolar membrane; GO:0005886 plasma membrane; GO:0010008 endosome membrane; GO:0012505 …	GO:0000149 SNARE binding; GO:0005484 SNAP receptor activity; GO:0005488 binding; GO:0005515 protein binding; GO:0008200 ion channel inhibitor activity; GO:0016247 channel regulator activity; GO:0016248 channel inhibitor activity; GO:0017081 chloride channel regulator activity; GO:0019869 chloride channel inhibitor activity; GO:0019905 syntaxin binding; GO:0044877 protein-containing complex bindin…			HMU	KOG0811	SNARE protein PEP12/VAM3/Syntaxin 7/Syntaxin 17
O15439	1265	K	9.514	Up	ATP-binding cassette sub-family C member 4 OS=Homo sapiens OX=9606 GN=ABCC4 PE=1 SV=3	ABCC4	1	9.85138e-24	131.57	3	LKEYDEPYVLLQNK(1)ESLFYK	-0.18362	1.665	0.175	plasma membrane	K05673	ABCC4; ATP-binding cassette, subfamily C (CFTR/MRP), member 4	hsa04024 cAMP signaling pathway; hsa04976 Bile secretion; hsa01523 Antifolate resistance; hsa02010 ABC transporters	GO:0002576 platelet degranulation; GO:0006810 transport; GO:0006811 ion transport; GO:0006820 anion transport; GO:0006869 lipid transport; GO:0006887 exocytosis; GO:0006996 organelle organization; GO:0008152 metabolic process; GO:0009987 cellular process; GO:0010876 lipid localization; GO:0015698 inorganic anion transport; GO:0015711 organic anion transport; GO:0015718 monocarboxylic acid transpo…	GO:0005622 intracellular; GO:0005623 cell; GO:0005737 cytoplasm; GO:0005886 plasma membrane; GO:0005887 integral component of plasma membrane; GO:0012505 endomembrane system; GO:0012506 vesicle membrane; GO:0016020 membrane; GO:0016021 integral component of membrane; GO:0016323 basolateral plasma membrane; GO:0030141 secretory granule; GO:0030659 cytoplasmic vesicle membrane; GO:0030667 secretory…	GO:0003824 catalytic activity; GO:0005215 transporter activity; GO:0008509 anion transmembrane transporter activity; GO:0015075 ion transmembrane transporter activity; GO:0015103 inorganic anion transmembrane transporter activity; GO:0015318 inorganic molecular entity transmembrane transporter activity; GO:0015399 primary active transmembrane transporter activity; GO:0015662 ion transmembrane tra…	PF00005	ABC transporter	Q	KOG0054	Multidrug resistance-associated protein/mitoxantrone resistance protein, ABC superfamily
O15498	141	K	7.749	Up	Synaptobrevin homolog YKT6 OS=Homo sapiens OX=9606 GN=YKT6 PE=1 SV=1	YKT6	1	2.0536e-06	84.58	2	EADPMTK(1)VQAELDETK	-1.7296	2.038	0.263	cytoplasm	K08516	YKT6; synaptobrevin homolog YKT6	hsa04130 SNARE interactions in vesicular transport	GO:0006810 transport; GO:0006887 exocytosis; GO:0006888 endoplasmic reticulum to Golgi vesicle-mediated transport; GO:0006903 vesicle targeting; GO:0006904 vesicle docking involved in exocytosis; GO:0006906 vesicle fusion; GO:0006996 organelle organization; GO:0009987 cellular process; GO:0016043 cellular component organization; GO:0016050 vesicle organization; GO:0016192 vesicle-mediated transpo…	GO:0000139 Golgi membrane; GO:0005622 intracellular; GO:0005623 cell; GO:0005737 cytoplasm; GO:0005739 mitochondrion; GO:0005768 endosome; GO:0005783 endoplasmic reticulum; GO:0005793 endoplasmic reticulum-Golgi intermediate compartment; GO:0005794 Golgi apparatus; GO:0005829 cytosol; GO:0005886 plasma membrane; GO:0005887 integral component of plasma membrane; GO:0012505 endomembrane system; GO:…	GO:0000149 SNARE binding; GO:0003824 catalytic activity; GO:0005484 SNAP receptor activity; GO:0005488 binding; GO:0005515 protein binding; GO:0016409 palmitoyltransferase activity; GO:0016417 S-acyltransferase activity; GO:0016740 transferase activity; GO:0016746 transferase activity, transferring acyl groups; GO:0016747 transferase activity, transferring acyl groups other than amino-acyl groups…	PF13774	Regulated-SNARE-like domain	U	KOG0861	SNARE protein YKT6, synaptobrevin/VAMP syperfamily
O15498	182	K	7.414	Up	Synaptobrevin homolog YKT6 OS=Homo sapiens OX=9606 GN=YKT6 PE=1 SV=1	YKT6	1	3.12957e-05	108.2	2	SEVLGTQSK(1)AFYK	0.36164	2.024	0.273	cytoplasm	K08516	YKT6; synaptobrevin homolog YKT6	hsa04130 SNARE interactions in vesicular transport	GO:0006810 transport; GO:0006887 exocytosis; GO:0006888 endoplasmic reticulum to Golgi vesicle-mediated transport; GO:0006903 vesicle targeting; GO:0006904 vesicle docking involved in exocytosis; GO:0006906 vesicle fusion; GO:0006996 organelle organization; GO:0009987 cellular process; GO:0016043 cellular component organization; GO:0016050 vesicle organization; GO:0016192 vesicle-mediated transpo…	GO:0000139 Golgi membrane; GO:0005622 intracellular; GO:0005623 cell; GO:0005737 cytoplasm; GO:0005739 mitochondrion; GO:0005768 endosome; GO:0005783 endoplasmic reticulum; GO:0005793 endoplasmic reticulum-Golgi intermediate compartment; GO:0005794 Golgi apparatus; GO:0005829 cytosol; GO:0005886 plasma membrane; GO:0005887 integral component of plasma membrane; GO:0012505 endomembrane system; GO:…	GO:0000149 SNARE binding; GO:0003824 catalytic activity; GO:0005484 SNAP receptor activity; GO:0005488 binding; GO:0005515 protein binding; GO:0016409 palmitoyltransferase activity; GO:0016417 S-acyltransferase activity; GO:0016740 transferase activity; GO:0016746 transferase activity, transferring acyl groups; GO:0016747 transferase activity, transferring acyl groups other than amino-acyl groups…	PF13774	Regulated-SNARE-like domain	U	KOG0861	SNARE protein YKT6, synaptobrevin/VAMP syperfamily
O43143	463	K	3.199	Up	Pre-mRNA-splicing factor ATP-dependent RNA helicase DHX15 OS=Homo sapiens OX=9606 GN=DHX15 PE=1 SV=2	DHX15	1	5.08561e-11	115.35	2	VESLLVTAISK(1)ASAQQR	-2.125	1.481	0.463	nucleus	K12820	DHX15; pre-mRNA-splicing factor ATP-dependent RNA helicase DHX15/PRP43 [EC:3.6.4.13]	hsa03040 Spliceosome	GO:0000375 RNA splicing, via transesterification reactions; GO:0000377 RNA splicing, via transesterification reactions with bulged adenosine as nucleophile; GO:0000398 mRNA splicing, via spliceosome; GO:0006139 nucleobase-containing compound metabolic process; GO:0006396 RNA processing; GO:0006397 mRNA processing; GO:0006725 cellular aromatic compound metabolic process; GO:0006807 nitrogen compou…	GO:0005622 intracellular; GO:0005623 cell; GO:0005634 nucleus; GO:0005654 nucleoplasm; GO:0005681 spliceosomal complex; GO:0005689 U12-type spliceosomal complex; GO:0005730 nucleolus; GO:0005737 cytoplasm; GO:0016604 nuclear body; GO:0016607 nuclear speck; GO:0031974 membrane-enclosed lumen; GO:0031981 nuclear lumen; GO:0032991 protein-containing complex; GO:0043226 organelle; GO:0043227 membrane…	GO:0003676 nucleic acid binding; GO:0003723 RNA binding; GO:0003724 RNA helicase activity; GO:0003725 double-stranded RNA binding; GO:0003824 catalytic activity; GO:0004386 helicase activity; GO:0005488 binding; GO:0008186 RNA-dependent ATPase activity; GO:0016462 pyrophosphatase activity; GO:0016787 hydrolase activity; GO:0016817 hydrolase activity, acting on acid anhydrides; GO:0016818 hydrolas…	PF00270; PF04408; PF07717	DEAD/DEAH box helicase; Helicase associated domain (HA2); Oligonucleotide/oligosaccharide-binding (OB)-fold	A	KOG0925	mRNA splicing factor ATP-dependent RNA helicase
O43149	2491	K	4.532	Up	Zinc finger ZZ-type and EF-hand domain-containing protein 1 OS=Homo sapiens OX=9606 GN=ZZEF1 PE=1 SV=6	ZZEF1	1	0.00445914	51.531	2	K(1)TDYFFLEVQK	-1.6744	1.5	0.331	plasma membrane							PF00569	Zinc finger, ZZ type	DZ	KOG1426	FOG: RCC1 domain
O43164	46	K	1.965	Up	E3 ubiquitin-protein ligase Praja-2 OS=Homo sapiens OX=9606 GN=PJA2 PE=1 SV=4	PJA2	1	0.000137934	106.35	2	HAYVSFK(1)PCMTR	-1.5506	1.478	0.752	nucleus	K10634			GO:0001775 cell activation; GO:0001932 regulation of protein phosphorylation; GO:0001934 positive regulation of protein phosphorylation; GO:0002274 myeloid leukocyte activation; GO:0002376 immune system process; GO:0002682 regulation of immune system process; GO:0002684 positive regulation of immune system process; GO:0003008 system process; GO:0006464 cellular protein modification process; GO:00…	GO:0005622 intracellular; GO:0005623 cell; GO:0005737 cytoplasm; GO:0005856 cytoskeleton; GO:0005886 plasma membrane; GO:0016020 membrane; GO:0043226 organelle; GO:0043228 non-membrane-bounded organelle; GO:0043229 intracellular organelle; GO:0043232 intracellular non-membrane-bounded organelle; GO:0045111 intermediate filament cytoskeleton; GO:0071944 cell periphery;	GO:0003824 catalytic activity; GO:0004842 ubiquitin-protein transferase activity; GO:0005488 binding; GO:0005515 protein binding; GO:0016740 transferase activity; GO:0019787 ubiquitin-like protein transferase activity; GO:0019899 enzyme binding; GO:0019900 kinase binding; GO:0019901 protein kinase binding; GO:0034236 protein kinase A catalytic subunit binding; GO:0034237 protein kinase A regulato…	PF13639	Ring finger domain	O	KOG0800	FOG: Predicted E3 ubiquitin ligase
O43164	320	K	1.826	Up	E3 ubiquitin-protein ligase Praja-2 OS=Homo sapiens OX=9606 GN=PJA2 PE=1 SV=4	PJA2	1	5.20981e-26	261.63	2	K(1)LISSSQVDQETGFNR	-2.078	1.424	0.78	nucleus	K10634			GO:0001775 cell activation; GO:0001932 regulation of protein phosphorylation; GO:0001934 positive regulation of protein phosphorylation; GO:0002274 myeloid leukocyte activation; GO:0002376 immune system process; GO:0002682 regulation of immune system process; GO:0002684 positive regulation of immune system process; GO:0003008 system process; GO:0006464 cellular protein modification process; GO:00…	GO:0005622 intracellular; GO:0005623 cell; GO:0005737 cytoplasm; GO:0005856 cytoskeleton; GO:0005886 plasma membrane; GO:0016020 membrane; GO:0043226 organelle; GO:0043228 non-membrane-bounded organelle; GO:0043229 intracellular organelle; GO:0043232 intracellular non-membrane-bounded organelle; GO:0045111 intermediate filament cytoskeleton; GO:0071944 cell periphery;	GO:0003824 catalytic activity; GO:0004842 ubiquitin-protein transferase activity; GO:0005488 binding; GO:0005515 protein binding; GO:0016740 transferase activity; GO:0019787 ubiquitin-like protein transferase activity; GO:0019899 enzyme binding; GO:0019900 kinase binding; GO:0019901 protein kinase binding; GO:0034236 protein kinase A catalytic subunit binding; GO:0034237 protein kinase A regulato…	PF13639	Ring finger domain	O	KOG0800	FOG: Predicted E3 ubiquitin ligase
O43164	7	K	5.411	Up	E3 ubiquitin-protein ligase Praja-2 OS=Homo sapiens OX=9606 GN=PJA2 PE=1 SV=4	PJA2	1	4.27571e-06	63.947	2	SQYTEK(1)EPAAMDQESGK	-0.791	2.159	0.399	nucleus	K10634			GO:0001775 cell activation; GO:0001932 regulation of protein phosphorylation; GO:0001934 positive regulation of protein phosphorylation; GO:0002274 myeloid leukocyte activation; GO:0002376 immune system process; GO:0002682 regulation of immune system process; GO:0002684 positive regulation of immune system process; GO:0003008 system process; GO:0006464 cellular protein modification process; GO:00…	GO:0005622 intracellular; GO:0005623 cell; GO:0005737 cytoplasm; GO:0005856 cytoskeleton; GO:0005886 plasma membrane; GO:0016020 membrane; GO:0043226 organelle; GO:0043228 non-membrane-bounded organelle; GO:0043229 intracellular organelle; GO:0043232 intracellular non-membrane-bounded organelle; GO:0045111 intermediate filament cytoskeleton; GO:0071944 cell periphery;	GO:0003824 catalytic activity; GO:0004842 ubiquitin-protein transferase activity; GO:0005488 binding; GO:0005515 protein binding; GO:0016740 transferase activity; GO:0019787 ubiquitin-like protein transferase activity; GO:0019899 enzyme binding; GO:0019900 kinase binding; GO:0019901 protein kinase binding; GO:0034236 protein kinase A catalytic subunit binding; GO:0034237 protein kinase A regulato…	PF13639	Ring finger domain	O	KOG0800	FOG: Predicted E3 ubiquitin ligase
O43169	39	K	17.15	Up	Cytochrome b5 type B OS=Homo sapiens OX=9606 GN=CYB5B PE=1 SV=3	CYB5B	1	6.98741e-17	204.34	2	NSLK(1)ELWLVIHGR	0.49132	1.938	0.113	cytoplasm	K23490			GO:0006091 generation of precursor metabolites and energy; GO:0008152 metabolic process; GO:0009987 cellular process; GO:0022900 electron transport chain; GO:0043085 positive regulation of catalytic activity; GO:0044093 positive regulation of molecular function; GO:0044237 cellular metabolic process; GO:0050790 regulation of catalytic activity; GO:0055114 oxidation-reduction process; GO:0065007 b…	GO:0005622 intracellular; GO:0005623 cell; GO:0005737 cytoplasm; GO:0005739 mitochondrion; GO:0005740 mitochondrial envelope; GO:0005741 mitochondrial outer membrane; GO:0016020 membrane; GO:0019867 outer membrane; GO:0031090 organelle membrane; GO:0031966 mitochondrial membrane; GO:0031967 organelle envelope; GO:0031968 organelle outer membrane; GO:0031975 envelope; GO:0043226 organelle; GO:0043…	GO:0003824 catalytic activity; GO:0005488 binding; GO:0008047 enzyme activator activity; GO:0009055 electron transfer activity; GO:0016491 oxidoreductase activity; GO:0020037 heme binding; GO:0030234 enzyme regulator activity; GO:0045153 electron transporter, transferring electrons within CoQH2-cytochrome c reductase complex activity; GO:0046906 tetrapyrrole binding; GO:0048037 cofactor binding; …	PF00173	Cytochrome b5-like Heme/Steroid binding domain	C	KOG0537	Cytochrome b5
O43175	289	K	1.701	Up	D-3-phosphoglycerate dehydrogenase OS=Homo sapiens OX=9606 GN=PHGDH PE=1 SV=4	PHGDH	1	4.21425e-19	130	4	ALVDHENVISCPHLGASTK(1)EAQSR	3.7542	1.213	0.713	cytoplasm	K00058	serA; D-3-phosphoglycerate dehydrogenase / 2-oxoglutarate reductase [EC:1.1.1.95 1.1.1.399]	hsa00260 Glycine, serine and threonine metabolism; hsa00270 Cysteine and methionine metabolism; hsa01200 Carbon metabolism; hsa01230 Biosynthesis of amino acids; hsa01100 Metabolic pathways	GO:0001505 regulation of neurotransmitter levels; GO:0006082 organic acid metabolic process; GO:0006091 generation of precursor metabolites and energy; GO:0006520 cellular amino acid metabolic process; GO:0006541 glutamine metabolic process; GO:0006544 glycine metabolic process; GO:0006563 L-serine metabolic process; GO:0006564 L-serine biosynthetic process; GO:0006566 threonine metabolic process…	GO:0005622 intracellular; GO:0005623 cell; GO:0005737 cytoplasm; GO:0005829 cytosol; GO:0043209 myelin sheath;	GO:0003824 catalytic activity; GO:0004617 phosphoglycerate dehydrogenase activity; GO:0009055 electron transfer activity; GO:0016491 oxidoreductase activity; GO:0016614 oxidoreductase activity, acting on CH-OH group of donors; GO:0016616 oxidoreductase activity, acting on the CH-OH group of donors, NAD or NADP as acceptor;	PF00389; PF02826	D-isomer specific 2-hydroxyacid dehydrogenase, catalytic domain; D-isomer specific 2-hydroxyacid dehydrogenase, NAD binding domain	E	KOG0068	D-3-phosphoglycerate dehydrogenase, D-isomer-specific 2-hydroxy acid dehydrogenase superfamily
O43175	384	K	1.618	Up	D-3-phosphoglycerate dehydrogenase OS=Homo sapiens OX=9606 GN=PHGDH PE=1 SV=4	PHGDH	1	1.6294e-33	197.3	2	EASK(1)QADVNLVNAK	-1.8758	1.194	0.738	cytoplasm	K00058	serA; D-3-phosphoglycerate dehydrogenase / 2-oxoglutarate reductase [EC:1.1.1.95 1.1.1.399]	hsa00260 Glycine, serine and threonine metabolism; hsa00270 Cysteine and methionine metabolism; hsa01200 Carbon metabolism; hsa01230 Biosynthesis of amino acids; hsa01100 Metabolic pathways	GO:0001505 regulation of neurotransmitter levels; GO:0006082 organic acid metabolic process; GO:0006091 generation of precursor metabolites and energy; GO:0006520 cellular amino acid metabolic process; GO:0006541 glutamine metabolic process; GO:0006544 glycine metabolic process; GO:0006563 L-serine metabolic process; GO:0006564 L-serine biosynthetic process; GO:0006566 threonine metabolic process…	GO:0005622 intracellular; GO:0005623 cell; GO:0005737 cytoplasm; GO:0005829 cytosol; GO:0043209 myelin sheath;	GO:0003824 catalytic activity; GO:0004617 phosphoglycerate dehydrogenase activity; GO:0009055 electron transfer activity; GO:0016491 oxidoreductase activity; GO:0016614 oxidoreductase activity, acting on CH-OH group of donors; GO:0016616 oxidoreductase activity, acting on the CH-OH group of donors, NAD or NADP as acceptor;	PF00389; PF02826	D-isomer specific 2-hydroxyacid dehydrogenase, catalytic domain; D-isomer specific 2-hydroxyacid dehydrogenase, NAD binding domain	E	KOG0068	D-3-phosphoglycerate dehydrogenase, D-isomer-specific 2-hydroxy acid dehydrogenase superfamily
O43175	394	K	2.749	Up	D-3-phosphoglycerate dehydrogenase OS=Homo sapiens OX=9606 GN=PHGDH PE=1 SV=4	PHGDH	1	6.48722e-05	92.428	2	QADVNLVNAK(1)LLVK	-0.34168	1.372	0.499	cytoplasm	K00058	serA; D-3-phosphoglycerate dehydrogenase / 2-oxoglutarate reductase [EC:1.1.1.95 1.1.1.399]	hsa00260 Glycine, serine and threonine metabolism; hsa00270 Cysteine and methionine metabolism; hsa01200 Carbon metabolism; hsa01230 Biosynthesis of amino acids; hsa01100 Metabolic pathways	GO:0001505 regulation of neurotransmitter levels; GO:0006082 organic acid metabolic process; GO:0006091 generation of precursor metabolites and energy; GO:0006520 cellular amino acid metabolic process; GO:0006541 glutamine metabolic process; GO:0006544 glycine metabolic process; GO:0006563 L-serine metabolic process; GO:0006564 L-serine biosynthetic process; GO:0006566 threonine metabolic process…	GO:0005622 intracellular; GO:0005623 cell; GO:0005737 cytoplasm; GO:0005829 cytosol; GO:0043209 myelin sheath;	GO:0003824 catalytic activity; GO:0004617 phosphoglycerate dehydrogenase activity; GO:0009055 electron transfer activity; GO:0016491 oxidoreductase activity; GO:0016614 oxidoreductase activity, acting on CH-OH group of donors; GO:0016616 oxidoreductase activity, acting on the CH-OH group of donors, NAD or NADP as acceptor;	PF00389; PF02826	D-isomer specific 2-hydroxyacid dehydrogenase, catalytic domain; D-isomer specific 2-hydroxyacid dehydrogenase, NAD binding domain	E	KOG0068	D-3-phosphoglycerate dehydrogenase, D-isomer-specific 2-hydroxy acid dehydrogenase superfamily
O43175	33	K	8.776	Up	D-3-phosphoglycerate dehydrogenase OS=Homo sapiens OX=9606 GN=PHGDH PE=1 SV=4	PHGDH	1	1.18544e-09	116.36	2	ILQDGGLQVVEK(1)QNLSK	2.2684	1.606	0.183	cytoplasm	K00058	serA; D-3-phosphoglycerate dehydrogenase / 2-oxoglutarate reductase [EC:1.1.1.95 1.1.1.399]	hsa00260 Glycine, serine and threonine metabolism; hsa00270 Cysteine and methionine metabolism; hsa01200 Carbon metabolism; hsa01230 Biosynthesis of amino acids; hsa01100 Metabolic pathways	GO:0001505 regulation of neurotransmitter levels; GO:0006082 organic acid metabolic process; GO:0006091 generation of precursor metabolites and energy; GO:0006520 cellular amino acid metabolic process; GO:0006541 glutamine metabolic process; GO:0006544 glycine metabolic process; GO:0006563 L-serine metabolic process; GO:0006564 L-serine biosynthetic process; GO:0006566 threonine metabolic process…	GO:0005622 intracellular; GO:0005623 cell; GO:0005737 cytoplasm; GO:0005829 cytosol; GO:0043209 myelin sheath;	GO:0003824 catalytic activity; GO:0004617 phosphoglycerate dehydrogenase activity; GO:0009055 electron transfer activity; GO:0016491 oxidoreductase activity; GO:0016614 oxidoreductase activity, acting on CH-OH group of donors; GO:0016616 oxidoreductase activity, acting on the CH-OH group of donors, NAD or NADP as acceptor;	PF00389; PF02826	D-isomer specific 2-hydroxyacid dehydrogenase, catalytic domain; D-isomer specific 2-hydroxyacid dehydrogenase, NAD binding domain	E	KOG0068	D-3-phosphoglycerate dehydrogenase, D-isomer-specific 2-hydroxy acid dehydrogenase superfamily
O43175	380	K	2.236	Up	D-3-phosphoglycerate dehydrogenase OS=Homo sapiens OX=9606 GN=PHGDH PE=1 SV=4	PHGDH	1	6.55158e-08	108.41	2	NAGNCLSPAVIVGLLK(1)EASK	5.6917	1.308	0.585	cytoplasm	K00058	serA; D-3-phosphoglycerate dehydrogenase / 2-oxoglutarate reductase [EC:1.1.1.95 1.1.1.399]	hsa00260 Glycine, serine and threonine metabolism; hsa00270 Cysteine and methionine metabolism; hsa01200 Carbon metabolism; hsa01230 Biosynthesis of amino acids; hsa01100 Metabolic pathways	GO:0001505 regulation of neurotransmitter levels; GO:0006082 organic acid metabolic process; GO:0006091 generation of precursor metabolites and energy; GO:0006520 cellular amino acid metabolic process; GO:0006541 glutamine metabolic process; GO:0006544 glycine metabolic process; GO:0006563 L-serine metabolic process; GO:0006564 L-serine biosynthetic process; GO:0006566 threonine metabolic process…	GO:0005622 intracellular; GO:0005623 cell; GO:0005737 cytoplasm; GO:0005829 cytosol; GO:0043209 myelin sheath;	GO:0003824 catalytic activity; GO:0004617 phosphoglycerate dehydrogenase activity; GO:0009055 electron transfer activity; GO:0016491 oxidoreductase activity; GO:0016614 oxidoreductase activity, acting on CH-OH group of donors; GO:0016616 oxidoreductase activity, acting on the CH-OH group of donors, NAD or NADP as acceptor;	PF00389; PF02826	D-isomer specific 2-hydroxyacid dehydrogenase, catalytic domain; D-isomer specific 2-hydroxyacid dehydrogenase, NAD binding domain	E	KOG0068	D-3-phosphoglycerate dehydrogenase, D-isomer-specific 2-hydroxy acid dehydrogenase superfamily
O43175	58	K	4.703	Up	D-3-phosphoglycerate dehydrogenase OS=Homo sapiens OX=9606 GN=PHGDH PE=1 SV=4	PHGDH	1	2.73565e-17	181.9	2	SATK(1)VTADVINAAEK	0.3476	1.505	0.32	cytoplasm	K00058	serA; D-3-phosphoglycerate dehydrogenase / 2-oxoglutarate reductase [EC:1.1.1.95 1.1.1.399]	hsa00260 Glycine, serine and threonine metabolism; hsa00270 Cysteine and methionine metabolism; hsa01200 Carbon metabolism; hsa01230 Biosynthesis of amino acids; hsa01100 Metabolic pathways	GO:0001505 regulation of neurotransmitter levels; GO:0006082 organic acid metabolic process; GO:0006091 generation of precursor metabolites and energy; GO:0006520 cellular amino acid metabolic process; GO:0006541 glutamine metabolic process; GO:0006544 glycine metabolic process; GO:0006563 L-serine metabolic process; GO:0006564 L-serine biosynthetic process; GO:0006566 threonine metabolic process…	GO:0005622 intracellular; GO:0005623 cell; GO:0005737 cytoplasm; GO:0005829 cytosol; GO:0043209 myelin sheath;	GO:0003824 catalytic activity; GO:0004617 phosphoglycerate dehydrogenase activity; GO:0009055 electron transfer activity; GO:0016491 oxidoreductase activity; GO:0016614 oxidoreductase activity, acting on CH-OH group of donors; GO:0016616 oxidoreductase activity, acting on the CH-OH group of donors, NAD or NADP as acceptor;	PF00389; PF02826	D-isomer specific 2-hydroxyacid dehydrogenase, catalytic domain; D-isomer specific 2-hydroxyacid dehydrogenase, NAD binding domain	E	KOG0068	D-3-phosphoglycerate dehydrogenase, D-isomer-specific 2-hydroxy acid dehydrogenase superfamily
O43175	69	K	5.047	Up	D-3-phosphoglycerate dehydrogenase OS=Homo sapiens OX=9606 GN=PHGDH PE=1 SV=4	PHGDH	1	1.8331e-14	128.46	2	VTADVINAAEK(1)LQVVGR	-0.6913	1.519	0.301	cytoplasm	K00058	serA; D-3-phosphoglycerate dehydrogenase / 2-oxoglutarate reductase [EC:1.1.1.95 1.1.1.399]	hsa00260 Glycine, serine and threonine metabolism; hsa00270 Cysteine and methionine metabolism; hsa01200 Carbon metabolism; hsa01230 Biosynthesis of amino acids; hsa01100 Metabolic pathways	GO:0001505 regulation of neurotransmitter levels; GO:0006082 organic acid metabolic process; GO:0006091 generation of precursor metabolites and energy; GO:0006520 cellular amino acid metabolic process; GO:0006541 glutamine metabolic process; GO:0006544 glycine metabolic process; GO:0006563 L-serine metabolic process; GO:0006564 L-serine biosynthetic process; GO:0006566 threonine metabolic process…	GO:0005622 intracellular; GO:0005623 cell; GO:0005737 cytoplasm; GO:0005829 cytosol; GO:0043209 myelin sheath;	GO:0003824 catalytic activity; GO:0004617 phosphoglycerate dehydrogenase activity; GO:0009055 electron transfer activity; GO:0016491 oxidoreductase activity; GO:0016614 oxidoreductase activity, acting on CH-OH group of donors; GO:0016616 oxidoreductase activity, acting on the CH-OH group of donors, NAD or NADP as acceptor;	PF00389; PF02826	D-isomer specific 2-hydroxyacid dehydrogenase, catalytic domain; D-isomer specific 2-hydroxyacid dehydrogenase, NAD binding domain	E	KOG0068	D-3-phosphoglycerate dehydrogenase, D-isomer-specific 2-hydroxy acid dehydrogenase superfamily
O43242	209	K	1.908	Up	26S proteasome non-ATPase regulatory subunit 3 OS=Homo sapiens OX=9606 GN=PSMD3 PE=1 SV=2	PSMD3	1	3.85471e-05	55.578	2	ALDLVAAK(1)CYYYHAR	0.21099	1.303	0.683	cytoplasm	K03033	PSMD3; 26S proteasome regulatory subunit N3	hsa05017 Spinocerebellar ataxia; hsa05016 Huntington disease; hsa03050 Proteasome; hsa05169 Epstein-Barr virus infection; hsa05012 Parkinson disease; hsa05010 Alzheimer disease; hsa05022 Pathways of neurodegeneration - multiple diseases; hsa05014 Amyotrophic lateral sclerosis; hsa05020 Prion disease	GO:0001775 cell activation; GO:0002252 immune effector process; GO:0002263 cell activation involved in immune response; GO:0002274 myeloid leukocyte activation; GO:0002275 myeloid cell activation involved in immune response; GO:0002283 neutrophil activation involved in immune response; GO:0002366 leukocyte activation involved in immune response; GO:0002376 immune system process; GO:0002443 leukoc…	GO:0000502 proteasome complex; GO:0005576 extracellular region; GO:0005622 intracellular; GO:0005623 cell; GO:0005634 nucleus; GO:0005654 nucleoplasm; GO:0005737 cytoplasm; GO:0005829 cytosol; GO:0005838 proteasome regulatory particle; GO:0008541 proteasome regulatory particle, lid subcomplex; GO:0012505 endomembrane system; GO:0022624 proteasome accessory complex; GO:0030141 secretory granule; G…		PF01399	PCI domain	O	KOG2581	26S proteasome regulatory complex, subunit RPN3/PSMD3
O43242	455	K	1.895	Up	26S proteasome non-ATPase regulatory subunit 3 OS=Homo sapiens OX=9606 GN=PSMD3 PE=1 SV=2	PSMD3	1	0.000107411	73.502	3	DGVIEASINHEK(1)GYVQSK	1.7595	1.3	0.686	cytoplasm	K03033	PSMD3; 26S proteasome regulatory subunit N3	hsa05017 Spinocerebellar ataxia; hsa05016 Huntington disease; hsa03050 Proteasome; hsa05169 Epstein-Barr virus infection; hsa05012 Parkinson disease; hsa05010 Alzheimer disease; hsa05022 Pathways of neurodegeneration - multiple diseases; hsa05014 Amyotrophic lateral sclerosis; hsa05020 Prion disease	GO:0001775 cell activation; GO:0002252 immune effector process; GO:0002263 cell activation involved in immune response; GO:0002274 myeloid leukocyte activation; GO:0002275 myeloid cell activation involved in immune response; GO:0002283 neutrophil activation involved in immune response; GO:0002366 leukocyte activation involved in immune response; GO:0002376 immune system process; GO:0002443 leukoc…	GO:0000502 proteasome complex; GO:0005576 extracellular region; GO:0005622 intracellular; GO:0005623 cell; GO:0005634 nucleus; GO:0005654 nucleoplasm; GO:0005737 cytoplasm; GO:0005829 cytosol; GO:0005838 proteasome regulatory particle; GO:0008541 proteasome regulatory particle, lid subcomplex; GO:0012505 endomembrane system; GO:0022624 proteasome accessory complex; GO:0030141 secretory granule; G…		PF01399	PCI domain	O	KOG2581	26S proteasome regulatory complex, subunit RPN3/PSMD3
O43242	194	K	4.287	Up	26S proteasome non-ATPase regulatory subunit 3 OS=Homo sapiens OX=9606 GN=PSMD3 PE=1 SV=2	PSMD3	1	9.58239e-06	91.245	2	ISDDLMQK(1)ISTQNR	1.0801	1.599	0.373	cytoplasm	K03033	PSMD3; 26S proteasome regulatory subunit N3	hsa05017 Spinocerebellar ataxia; hsa05016 Huntington disease; hsa03050 Proteasome; hsa05169 Epstein-Barr virus infection; hsa05012 Parkinson disease; hsa05010 Alzheimer disease; hsa05022 Pathways of neurodegeneration - multiple diseases; hsa05014 Amyotrophic lateral sclerosis; hsa05020 Prion disease	GO:0001775 cell activation; GO:0002252 immune effector process; GO:0002263 cell activation involved in immune response; GO:0002274 myeloid leukocyte activation; GO:0002275 myeloid cell activation involved in immune response; GO:0002283 neutrophil activation involved in immune response; GO:0002366 leukocyte activation involved in immune response; GO:0002376 immune system process; GO:0002443 leukoc…	GO:0000502 proteasome complex; GO:0005576 extracellular region; GO:0005622 intracellular; GO:0005623 cell; GO:0005634 nucleus; GO:0005654 nucleoplasm; GO:0005737 cytoplasm; GO:0005829 cytosol; GO:0005838 proteasome regulatory particle; GO:0008541 proteasome regulatory particle, lid subcomplex; GO:0012505 endomembrane system; GO:0022624 proteasome accessory complex; GO:0030141 secretory granule; G…		PF01399	PCI domain	O	KOG2581	26S proteasome regulatory complex, subunit RPN3/PSMD3
O43242	273	K	2.153	Up	26S proteasome non-ATPase regulatory subunit 3 OS=Homo sapiens OX=9606 GN=PSMD3 PE=1 SV=2	PSMD3	1	4.44609e-12	117.03	2	LVSK(1)SVFPEQANNNEWAR	-2.9007	1.354	0.629	cytoplasm	K03033	PSMD3; 26S proteasome regulatory subunit N3	hsa05017 Spinocerebellar ataxia; hsa05016 Huntington disease; hsa03050 Proteasome; hsa05169 Epstein-Barr virus infection; hsa05012 Parkinson disease; hsa05010 Alzheimer disease; hsa05022 Pathways of neurodegeneration - multiple diseases; hsa05014 Amyotrophic lateral sclerosis; hsa05020 Prion disease	GO:0001775 cell activation; GO:0002252 immune effector process; GO:0002263 cell activation involved in immune response; GO:0002274 myeloid leukocyte activation; GO:0002275 myeloid cell activation involved in immune response; GO:0002283 neutrophil activation involved in immune response; GO:0002366 leukocyte activation involved in immune response; GO:0002376 immune system process; GO:0002443 leukoc…	GO:0000502 proteasome complex; GO:0005576 extracellular region; GO:0005622 intracellular; GO:0005623 cell; GO:0005634 nucleus; GO:0005654 nucleoplasm; GO:0005737 cytoplasm; GO:0005829 cytosol; GO:0005838 proteasome regulatory particle; GO:0008541 proteasome regulatory particle, lid subcomplex; GO:0012505 endomembrane system; GO:0022624 proteasome accessory complex; GO:0030141 secretory granule; G…		PF01399	PCI domain	O	KOG2581	26S proteasome regulatory complex, subunit RPN3/PSMD3
O43242	269	K	1.555	Up	26S proteasome non-ATPase regulatory subunit 3 OS=Homo sapiens OX=9606 GN=PSMD3 PE=1 SV=2	PSMD3	1	1.17451e-11	108.34	3	NYLHYSLYDQAEK(1)LVSK	3.4997	1.211	0.779	cytoplasm	K03033	PSMD3; 26S proteasome regulatory subunit N3	hsa05017 Spinocerebellar ataxia; hsa05016 Huntington disease; hsa03050 Proteasome; hsa05169 Epstein-Barr virus infection; hsa05012 Parkinson disease; hsa05010 Alzheimer disease; hsa05022 Pathways of neurodegeneration - multiple diseases; hsa05014 Amyotrophic lateral sclerosis; hsa05020 Prion disease	GO:0001775 cell activation; GO:0002252 immune effector process; GO:0002263 cell activation involved in immune response; GO:0002274 myeloid leukocyte activation; GO:0002275 myeloid cell activation involved in immune response; GO:0002283 neutrophil activation involved in immune response; GO:0002366 leukocyte activation involved in immune response; GO:0002376 immune system process; GO:0002443 leukoc…	GO:0000502 proteasome complex; GO:0005576 extracellular region; GO:0005622 intracellular; GO:0005623 cell; GO:0005634 nucleus; GO:0005654 nucleoplasm; GO:0005737 cytoplasm; GO:0005829 cytosol; GO:0005838 proteasome regulatory particle; GO:0008541 proteasome regulatory particle, lid subcomplex; GO:0012505 endomembrane system; GO:0022624 proteasome accessory complex; GO:0030141 secretory granule; G…		PF01399	PCI domain	O	KOG2581	26S proteasome regulatory complex, subunit RPN3/PSMD3
O43242	503	K	1.545	Up	26S proteasome non-ATPase regulatory subunit 3 OS=Homo sapiens OX=9606 GN=PSMD3 PE=1 SV=2	PSMD3	1	5.21683e-11	171.09	2	SYNK(1)DLESAEER	-0.38714	1.208	0.782	cytoplasm	K03033	PSMD3; 26S proteasome regulatory subunit N3	hsa05017 Spinocerebellar ataxia; hsa05016 Huntington disease; hsa03050 Proteasome; hsa05169 Epstein-Barr virus infection; hsa05012 Parkinson disease; hsa05010 Alzheimer disease; hsa05022 Pathways of neurodegeneration - multiple diseases; hsa05014 Amyotrophic lateral sclerosis; hsa05020 Prion disease	GO:0001775 cell activation; GO:0002252 immune effector process; GO:0002263 cell activation involved in immune response; GO:0002274 myeloid leukocyte activation; GO:0002275 myeloid cell activation involved in immune response; GO:0002283 neutrophil activation involved in immune response; GO:0002366 leukocyte activation involved in immune response; GO:0002376 immune system process; GO:0002443 leukoc…	GO:0000502 proteasome complex; GO:0005576 extracellular region; GO:0005622 intracellular; GO:0005623 cell; GO:0005634 nucleus; GO:0005654 nucleoplasm; GO:0005737 cytoplasm; GO:0005829 cytosol; GO:0005838 proteasome regulatory particle; GO:0008541 proteasome regulatory particle, lid subcomplex; GO:0012505 endomembrane system; GO:0022624 proteasome accessory complex; GO:0030141 secretory granule; G…		PF01399	PCI domain	O	KOG2581	26S proteasome regulatory complex, subunit RPN3/PSMD3
O43252	619	K	12.101	Up	Bifunctional 3'-phosphoadenosine 5'-phosphosulfate synthase 1 OS=Homo sapiens OX=9606 GN=PAPSS1 PE=1 SV=2	PAPSS1	1	7.24499e-08	121.96	2	AWTVLTEYYK(1)SLEK(1)A	3.5056	2.396	0.198	nucleus	K13811	PAPSS; 3'-phosphoadenosine 5'-phosphosulfate synthase [EC:2.7.7.4 2.7.1.25]	hsa00450 Selenocompound metabolism; hsa00920 Sulfur metabolism; hsa00230 Purine metabolism; hsa01100 Metabolic pathways	GO:0000103 sulfate assimilation; GO:0001501 skeletal system development; GO:0006082 organic acid metabolic process; GO:0006139 nucleobase-containing compound metabolic process; GO:0006163 purine nucleotide metabolic process; GO:0006164 purine nucleotide biosynthetic process; GO:0006725 cellular aromatic compound metabolic process; GO:0006753 nucleoside phosphate metabolic process; GO:0006790 sulf…	GO:0005622 intracellular; GO:0005623 cell; GO:0005737 cytoplasm; GO:0005829 cytosol; GO:0009336 sulfate adenylyltransferase complex (ATP); GO:0032991 protein-containing complex; GO:0061695 transferase complex, transferring phosphorus-containing groups; GO:1902494 catalytic complex; GO:1902503 adenylyltransferase complex; GO:1990234 transferase complex;	GO:0003824 catalytic activity; GO:0004020 adenylylsulfate kinase activity; GO:0004779 sulfate adenylyltransferase activity; GO:0004781 sulfate adenylyltransferase (ATP) activity; GO:0005488 binding; GO:0005515 protein binding; GO:0016301 kinase activity; GO:0016740 transferase activity; GO:0016772 transferase activity, transferring phosphorus-containing groups; GO:0016773 phosphotransferase activ…	PF01583; PF14306; PF01747	Adenylylsulphate kinase; PUA-like domain; ATP-sulfurylase	F	KOG4238	Bifunctional ATP sulfurylase/adenosine 5'-phosphosulfate kinase
O43290	129	K	2.019	Up	U4/U6.U5 tri-snRNP-associated protein 1 OS=Homo sapiens OX=9606 GN=SART1 PE=1 SV=1	SART1	1	0.000238475	95.138	3	AK(1)LGLKPLEVNAIK	-1.4482	1.365	0.676	nucleus	K11984	SART1; U4/U6.U5 tri-snRNP-associated protein 1	hsa03040 Spliceosome	GO:0000375 RNA splicing, via transesterification reactions; GO:0000377 RNA splicing, via transesterification reactions with bulged adenosine as nucleophile; GO:0000387 spliceosomal snRNP assembly; GO:0000398 mRNA splicing, via spliceosome; GO:0000481 maturation of 5S rRNA; GO:0002682 regulation of immune system process; GO:0002684 positive regulation of immune system process; GO:0002694 regulatio…	GO:0005622 intracellular; GO:0005623 cell; GO:0005634 nucleus; GO:0005654 nucleoplasm; GO:0005681 spliceosomal complex; GO:0005684 U2-type spliceosomal complex; GO:0005737 cytoplasm; GO:0005794 Golgi apparatus; GO:0005829 cytosol; GO:0012505 endomembrane system; GO:0015030 Cajal body; GO:0016604 nuclear body; GO:0016607 nuclear speck; GO:0030532 small nuclear ribonucleoprotein complex; GO:0031974…				A	KOG2217	U4/U6.U5 snRNP associated protein
O43292	111	K	1.921	Up	Glycosylphosphatidylinositol anchor attachment 1 protein OS=Homo sapiens OX=9606 GN=GPAA1 PE=1 SV=3	GPAA1	1	0.00111656	74.424	3	K(1)LPFPDETHER	-0.48377	1.383	0.72	plasma membrane	K05289	GAA1; GPI-anchor transamidase subunit GAA1	hsa00563 Glycosylphosphatidylinositol (GPI)-anchor biosynthesis; hsa01100 Metabolic pathways	GO:0006464 cellular protein modification process; GO:0006497 protein lipidation; GO:0006505 GPI anchor metabolic process; GO:0006506 GPI anchor biosynthetic process; GO:0006621 protein retention in ER lumen; GO:0006629 lipid metabolic process; GO:0006643 membrane lipid metabolic process; GO:0006644 phospholipid metabolic process; GO:0006650 glycerophospholipid metabolic process; GO:0006661 phosph…	GO:0005622 intracellular; GO:0005623 cell; GO:0005737 cytoplasm; GO:0005783 endoplasmic reticulum; GO:0005789 endoplasmic reticulum membrane; GO:0005886 plasma membrane; GO:0005887 integral component of plasma membrane; GO:0012505 endomembrane system; GO:0016020 membrane; GO:0016021 integral component of membrane; GO:0030176 integral component of endoplasmic reticulum membrane; GO:0031224 intrins…	GO:0003824 catalytic activity; GO:0003923 GPI-anchor transamidase activity; GO:0005488 binding; GO:0005515 protein binding; GO:0008092 cytoskeletal protein binding; GO:0015631 tubulin binding; GO:0016787 hydrolase activity; GO:0140096 catalytic activity, acting on a protein;			O	KOG3566	Glycosylphosphatidylinositol anchor attachment protein GAA1
O43318	590	K	2.005	Up	Mitogen-activated protein kinase kinase kinase 7 OS=Homo sapiens OX=9606 GN=MAP3K7 PE=1 SV=1	MAP3K7	1	0.00672349	75.243	2	K(1)QLEVIR	1.2416	1.311	0.654	nucleus	K04427	MAP3K7; mitogen-activated protein kinase kinase kinase 7 [EC:2.7.11.25]	hsa04380 Osteoclast differentiation; hsa04622 RIG-I-like receptor signaling pathway; hsa05161 Hepatitis B; hsa05170 Human immunodeficiency virus 1 infection; hsa05169 Epstein-Barr virus infection; hsa05418 Fluid shear stress and atherosclerosis; hsa05131 Shigellosis; hsa04310 Wnt signaling pathway; hsa05132 Salmonella infection; hsa04621 NOD-like receptor signaling pathway; hsa05168 Herpes simple…	GO:0000165 MAPK cascade; GO:0000186 activation of MAPKK activity; GO:0000187 activation of MAPK activity; GO:0001525 angiogenesis; GO:0001568 blood vessel development; GO:0001817 regulation of cytokine production; GO:0001819 positive regulation of cytokine production; GO:0001838 embryonic epithelial tube formation; GO:0001841 neural tube formation; GO:0001932 regulation of protein phosphorylation…	GO:0000123 histone acetyltransferase complex; GO:0005622 intracellular; GO:0005623 cell; GO:0005634 nucleus; GO:0005654 nucleoplasm; GO:0005671 Ada2/Gcn5/Ada3 transcription activator complex; GO:0005737 cytoplasm; GO:0005768 endosome; GO:0005829 cytosol; GO:0010008 endosome membrane; GO:0012505 endomembrane system; GO:0014069 postsynaptic density; GO:0016020 membrane; GO:0031090 organelle membran…	GO:0000166 nucleotide binding; GO:0003824 catalytic activity; GO:0004672 protein kinase activity; GO:0004674 protein serine/threonine kinase activity; GO:0004708 MAP kinase kinase activity; GO:0004709 MAP kinase kinase kinase activity; GO:0004712 protein serine/threonine/tyrosine kinase activity; GO:0005102 signaling receptor binding; GO:0005488 binding; GO:0005515 protein binding; GO:0005524 ATP…	PF07714	Protein tyrosine kinase	T	KOG0192	Tyrosine kinase specific for activated (GTP-bound) p21cdc42Hs
O43347	144	K	6.188	Up	RNA-binding protein Musashi homolog 1 OS=Homo sapiens OX=9606 GN=MSI1 PE=1 SV=1	MSI1	1	8.87928e-06	115.04	2	VDDAMLMFDK(1)TTNR	1.897	1.974	0.319	nucleus	K14411	MSI; RNA-binding protein Musashi	hsa03015 mRNA surveillance pathway	GO:0007275 multicellular organism development; GO:0007399 nervous system development; GO:0009719 response to endogenous stimulus; GO:0009725 response to hormone; GO:0009888 tissue development; GO:0009987 cellular process; GO:0010033 response to organic substance; GO:0030154 cell differentiation; GO:0030855 epithelial cell differentiation; GO:0032501 multicellular organismal process; GO:0032502 de…	GO:0005622 intracellular; GO:0005623 cell; GO:0005634 nucleus; GO:0005737 cytoplasm; GO:0005829 cytosol; GO:0005844 polysome; GO:0032991 protein-containing complex; GO:0043226 organelle; GO:0043227 membrane-bounded organelle; GO:0043229 intracellular organelle; GO:0043231 intracellular membrane-bounded organelle; GO:1990904 ribonucleoprotein complex;	GO:0003676 nucleic acid binding; GO:0003723 RNA binding; GO:0003727 single-stranded RNA binding; GO:0005488 binding; GO:0005515 protein binding; GO:0008187 poly-pyrimidine tract binding; GO:0008266 poly(U) RNA binding; GO:0042802 identical protein binding; GO:0097159 organic cyclic compound binding; GO:1901363 heterocyclic compound binding;	PF00076	RNA recognition motif. (a.k.a. RRM, RBD, or RNP domain)	A	KOG4205	RNA-binding protein musashi/mRNA cleavage and polyadenylation factor I complex, subunit HRP1
O43390	94	K	5.193	Up	Heterogeneous nuclear ribonucleoprotein R OS=Homo sapiens OX=9606 GN=HNRNPR PE=1 SV=1	HNRNPR	1	6.46779e-08	92.747	3	ESDLSHVQNK(1)SAFLCGVMK	0.16681	1.693	0.326	nucleus	K13161						PF00076	RNA recognition motif. (a.k.a. RRM, RBD, or RNP domain)	A	KOG0117	Heterogeneous nuclear ribonucleoprotein R (RRM superfamily)
O43390	103	K	2.473	Up	Heterogeneous nuclear ribonucleoprotein R OS=Homo sapiens OX=9606 GN=HNRNPR PE=1 SV=1	HNRNPR	1	0.000421078	78.043	2	SAFLCGVMK(1)TYR	3.5213	1.432	0.579	nucleus	K13161						PF00076	RNA recognition motif. (a.k.a. RRM, RBD, or RNP domain)	A	KOG0117	Heterogeneous nuclear ribonucleoprotein R (RRM superfamily)
O43390	300	K	1.565	Up	Heterogeneous nuclear ribonucleoprotein R OS=Homo sapiens OX=9606 GN=HNRNPR PE=1 SV=1	HNRNPR	1	4.82992e-10	98.167	2	GFCFLEYEDHK(1)SAAQAR	1.6403	1.224	0.782	nucleus	K13161						PF00076	RNA recognition motif. (a.k.a. RRM, RBD, or RNP domain)	A	KOG0117	Heterogeneous nuclear ribonucleoprotein R (RRM superfamily)
O43390	41	K	3.125	Up	Heterogeneous nuclear ribonucleoprotein R OS=Homo sapiens OX=9606 GN=HNRNPR PE=1 SV=1	HNRNPR	1	4.14983e-06	101.64	2	TLIEAGLPQK(1)VAER	2.0173	1.525	0.488	nucleus	K13161						PF00076	RNA recognition motif. (a.k.a. RRM, RBD, or RNP domain)	A	KOG0117	Heterogeneous nuclear ribonucleoprotein R (RRM superfamily)
O43390	341	K	3.276	Up	Heterogeneous nuclear ribonucleoprotein R OS=Homo sapiens OX=9606 GN=HNRNPR PE=1 SV=1	HNRNPR	1	0.0094338	69.093	2	VK(1)VLFVR	-1.4607	1.543	0.471	nucleus	K13161						PF00076	RNA recognition motif. (a.k.a. RRM, RBD, or RNP domain)	A	KOG0117	Heterogeneous nuclear ribonucleoprotein R (RRM superfamily)
O43396	104	K	1.85	Up	Thioredoxin-like protein 1 OS=Homo sapiens OX=9606 GN=TXNL1 PE=1 SV=3	TXNL1	1	3.35301e-12	96.78	3	IK(1)QHLENDPGSNEDTDIPK	1.7761	1.328	0.718	cytoplasm				GO:0006950 response to stress; GO:0006979 response to oxidative stress; GO:0008152 metabolic process; GO:0009636 response to toxic substance; GO:0009987 cellular process; GO:0019725 cellular homeostasis; GO:0033554 cellular response to stress; GO:0034599 cellular response to oxidative stress; GO:0042221 response to chemical; GO:0042592 homeostatic process; GO:0045454 cell redox homeostasis; GO:00…	GO:0005622 intracellular; GO:0005623 cell; GO:0005737 cytoplasm; GO:0005829 cytosol;	GO:0003824 catalytic activity; GO:0004791 thioredoxin-disulfide reductase activity; GO:0015035 protein disulfide oxidoreductase activity; GO:0015036 disulfide oxidoreductase activity; GO:0016209 antioxidant activity; GO:0016491 oxidoreductase activity; GO:0016651 oxidoreductase activity, acting on NAD(P)H; GO:0016667 oxidoreductase activity, acting on a sulfur group of donors; GO:0016668 oxidored…	PF00085; PF06201	Thioredoxin; PITH domain	O	KOG0908	Thioredoxin-like protein
O43399	165	K	2.365	Up	Tumor protein D54 OS=Homo sapiens OX=9606 GN=TPD52L2 PE=1 SV=2	TPD52L2	1	0.00408961	58.889	2	NSATFK(1)SFEDR	3.1264	1.523	0.644	cytoplasm,nucleus				GO:0042127 regulation of cell population proliferation; GO:0050789 regulation of biological process; GO:0050794 regulation of cellular process; GO:0065007 biological regulation;	GO:0005622 intracellular; GO:0005623 cell; GO:0005737 cytoplasm; GO:0048471 perinuclear region of cytoplasm;	GO:0005488 binding; GO:0005515 protein binding; GO:0042802 identical protein binding; GO:0042803 protein homodimerization activity; GO:0046982 protein heterodimerization activity; GO:0046983 protein dimerization activity;			S	KOG4010	Coiled-coil protein TPD52
O43402	110	K	3.405	Up	ER membrane protein complex subunit 8 OS=Homo sapiens OX=9606 GN=EMC8 PE=1 SV=1	EMC8	1	3.10605e-06	100.07	2	DASPNQVAEK(1)VASR	-2.9702	1.58	0.464	extracellular	K23569				GO:0005622 intracellular; GO:0005623 cell; GO:0005634 nucleus; GO:0005737 cytoplasm; GO:0005739 mitochondrion; GO:0005783 endoplasmic reticulum; GO:0005789 endoplasmic reticulum membrane; GO:0005829 cytosol; GO:0012505 endomembrane system; GO:0016020 membrane; GO:0016021 integral component of membrane; GO:0030176 integral component of endoplasmic reticulum membrane; GO:0031224 intrinsic component…				S	KOG3289	Uncharacterized conserved protein encoded by sequence overlapping the COX4 gene
O43427	268	K	2.911	Up	Acidic fibroblast growth factor intracellular-binding protein OS=Homo sapiens OX=9606 GN=FIBP PE=1 SV=3	FIBP	1	8.8788e-06	106.11	2	GK(1)LGVFSEMEANFK	1.3271	1.4	0.481	cytoplasm				GO:0007154 cell communication; GO:0007165 signal transduction; GO:0007166 cell surface receptor signaling pathway; GO:0007167 enzyme linked receptor protein signaling pathway; GO:0007169 transmembrane receptor protein tyrosine kinase signaling pathway; GO:0008543 fibroblast growth factor receptor signaling pathway; GO:0009719 response to endogenous stimulus; GO:0009987 cellular process; GO:001003…	GO:0005622 intracellular; GO:0005623 cell; GO:0005634 nucleus; GO:0005654 nucleoplasm; GO:0005737 cytoplasm; GO:0005739 mitochondrion; GO:0012505 endomembrane system; GO:0016020 membrane; GO:0016604 nuclear body; GO:0016607 nuclear speck; GO:0031974 membrane-enclosed lumen; GO:0031981 nuclear lumen; GO:0043226 organelle; GO:0043227 membrane-bounded organelle; GO:0043229 intracellular organelle; G…	GO:0005488 binding; GO:0005515 protein binding; GO:0017134 fibroblast growth factor binding; GO:0019838 growth factor binding;
O43447	101	K	12.181	Up	Peptidyl-prolyl cis-trans isomerase H OS=Homo sapiens OX=9606 GN=PPIH PE=1 SV=1	PPIH	1	0.000301031	102.46	2	GPFADENFK(1)LR	0.41641	2.351	0.193	cytoplasm	K09567	PPIH; peptidyl-prolyl isomerase H (cyclophilin H) [EC:5.2.1.8]	hsa03040 Spliceosome	GO:0000375 RNA splicing, via transesterification reactions; GO:0000377 RNA splicing, via transesterification reactions with bulged adenosine as nucleophile; GO:0000398 mRNA splicing, via spliceosome; GO:0000413 protein peptidyl-prolyl isomerization; GO:0006139 nucleobase-containing compound metabolic process; GO:0006396 RNA processing; GO:0006397 mRNA processing; GO:0006457 protein folding; GO:00…	GO:0005622 intracellular; GO:0005623 cell; GO:0005634 nucleus; GO:0005654 nucleoplasm; GO:0005681 spliceosomal complex; GO:0005737 cytoplasm; GO:0016604 nuclear body; GO:0016607 nuclear speck; GO:0030532 small nuclear ribonucleoprotein complex; GO:0031974 membrane-enclosed lumen; GO:0031981 nuclear lumen; GO:0032991 protein-containing complex; GO:0043226 organelle; GO:0043227 membrane-bounded org…	GO:0003755 peptidyl-prolyl cis-trans isomerase activity; GO:0003824 catalytic activity; GO:0005488 binding; GO:0008144 drug binding; GO:0016018 cyclosporin A binding; GO:0016853 isomerase activity; GO:0016859 cis-trans isomerase activity; GO:0033218 amide binding; GO:0042277 peptide binding; GO:0043021 ribonucleoprotein complex binding; GO:0044877 protein-containing complex binding; GO:0140096 ca…	PF00160	Cyclophilin type peptidyl-prolyl cis-trans isomerase/CLD	O	KOG0879	U-snRNP-associated cyclophilin type peptidyl-prolyl cis-trans isomerase
O43464	237	K	2.036	Up	Serine protease HTRA2, mitochondrial OS=Homo sapiens OX=9606 GN=HTRA2 PE=1 SV=2	HTRA2	1	6.85653e-08	151.52	2	IQTK(1)EPLPTLPLGR	0.29595	1.405	0.69	mitochondria	K08669	HTRA2; HtrA serine peptidase 2 [EC:3.4.21.108]	hsa04215 Apoptosis - multiple species; hsa04210 Apoptosis; hsa05022 Pathways of neurodegeneration - multiple diseases; hsa05012 Parkinson disease	GO:0001101 response to acid chemical; GO:0006508 proteolysis; GO:0006807 nitrogen compound metabolic process; GO:0006915 apoptotic process; GO:0006950 response to stress; GO:0006974 cellular response to DNA damage stimulus; GO:0006979 response to oxidative stress; GO:0006996 organelle organization; GO:0007005 mitochondrion organization; GO:0007154 cell communication; GO:0007165 signal transductio…	GO:0000785 chromatin; GO:0005622 intracellular; GO:0005623 cell; GO:0005634 nucleus; GO:0005694 chromosome; GO:0005737 cytoplasm; GO:0005739 mitochondrion; GO:0005740 mitochondrial envelope; GO:0005758 mitochondrial intermembrane space; GO:0005783 endoplasmic reticulum; GO:0005789 endoplasmic reticulum membrane; GO:0005829 cytosol; GO:0005856 cytoskeleton; GO:0005886 plasma membrane; GO:0005887 i…	GO:0003824 catalytic activity; GO:0004175 endopeptidase activity; GO:0004252 serine-type endopeptidase activity; GO:0005488 binding; GO:0005515 protein binding; GO:0008233 peptidase activity; GO:0008236 serine-type peptidase activity; GO:0016787 hydrolase activity; GO:0017171 serine hydrolase activity; GO:0042802 identical protein binding; GO:0051082 unfolded protein binding; GO:0070011 peptidase…	PF13365	Trypsin-like peptidase domain	O	KOG1320	Serine protease
O43491	652	K	1.611	Up	Band 4.1-like protein 2 OS=Homo sapiens OX=9606 GN=EPB41L2 PE=1 SV=1	EPB41L2	1	0.000114267	90.761	3	HQASISELK(1)R	-0.66842	1.245	0.773	nucleus	K23961			GO:0006996 organelle organization; GO:0007010 cytoskeleton organization; GO:0008360 regulation of cell shape; GO:0009987 cellular process; GO:0016043 cellular component organization; GO:0022603 regulation of anatomical structure morphogenesis; GO:0022604 regulation of cell morphogenesis; GO:0030029 actin filament-based process; GO:0030036 actin cytoskeleton organization; GO:0031032 actomyosin str…	GO:0005622 intracellular; GO:0005623 cell; GO:0005634 nucleus; GO:0005654 nucleoplasm; GO:0005737 cytoplasm; GO:0005829 cytosol; GO:0005856 cytoskeleton; GO:0005886 plasma membrane; GO:0005938 cell cortex; GO:0008091 spectrin; GO:0015629 actin cytoskeleton; GO:0016020 membrane; GO:0030054 cell junction; GO:0030863 cortical cytoskeleton; GO:0030864 cortical actin cytoskeleton; GO:0031974 membrane-…	GO:0003779 actin binding; GO:0005198 structural molecule activity; GO:0005200 structural constituent of cytoskeleton; GO:0005488 binding; GO:0005515 protein binding; GO:0008092 cytoskeletal protein binding; GO:0019904 protein domain specific binding; GO:0030507 spectrin binding; GO:0042731 PH domain binding;	PF09379; PF00373; PF09380; PF04382; PF05902	FERM N-terminal domain ; FERM central domain; FERM C-terminal PH-like domain; SAB domain; 4.1 protein C-terminal domain (CTD)	Z	KOG3530	FERM domain protein EHM2
O43491	374	K	2.867	Up	Band 4.1-like protein 2 OS=Homo sapiens OX=9606 GN=EPB41L2 PE=1 SV=1	EPB41L2	1	0.000279945	117.3	3	ELEEK(1)VAELHK	0.041117	1.511	0.527	nucleus	K23961			GO:0006996 organelle organization; GO:0007010 cytoskeleton organization; GO:0008360 regulation of cell shape; GO:0009987 cellular process; GO:0016043 cellular component organization; GO:0022603 regulation of anatomical structure morphogenesis; GO:0022604 regulation of cell morphogenesis; GO:0030029 actin filament-based process; GO:0030036 actin cytoskeleton organization; GO:0031032 actomyosin str…	GO:0005622 intracellular; GO:0005623 cell; GO:0005634 nucleus; GO:0005654 nucleoplasm; GO:0005737 cytoplasm; GO:0005829 cytosol; GO:0005856 cytoskeleton; GO:0005886 plasma membrane; GO:0005938 cell cortex; GO:0008091 spectrin; GO:0015629 actin cytoskeleton; GO:0016020 membrane; GO:0030054 cell junction; GO:0030863 cortical cytoskeleton; GO:0030864 cortical actin cytoskeleton; GO:0031974 membrane-…	GO:0003779 actin binding; GO:0005198 structural molecule activity; GO:0005200 structural constituent of cytoskeleton; GO:0005488 binding; GO:0005515 protein binding; GO:0008092 cytoskeletal protein binding; GO:0019904 protein domain specific binding; GO:0030507 spectrin binding; GO:0042731 PH domain binding;	PF09379; PF00373; PF09380; PF04382; PF05902	FERM N-terminal domain ; FERM central domain; FERM C-terminal PH-like domain; SAB domain; 4.1 protein C-terminal domain (CTD)	Z	KOG3530	FERM domain protein EHM2
O43491	114	K	17.009	Up	Band 4.1-like protein 2 OS=Homo sapiens OX=9606 GN=EPB41L2 PE=1 SV=1	EPB41L2	1	9.37867e-80	283.1	3	EPTQAVVEEQVLDK(1)EEPLPEEQR	-2.5976	1.956	0.115	nucleus	K23961			GO:0006996 organelle organization; GO:0007010 cytoskeleton organization; GO:0008360 regulation of cell shape; GO:0009987 cellular process; GO:0016043 cellular component organization; GO:0022603 regulation of anatomical structure morphogenesis; GO:0022604 regulation of cell morphogenesis; GO:0030029 actin filament-based process; GO:0030036 actin cytoskeleton organization; GO:0031032 actomyosin str…	GO:0005622 intracellular; GO:0005623 cell; GO:0005634 nucleus; GO:0005654 nucleoplasm; GO:0005737 cytoplasm; GO:0005829 cytosol; GO:0005856 cytoskeleton; GO:0005886 plasma membrane; GO:0005938 cell cortex; GO:0008091 spectrin; GO:0015629 actin cytoskeleton; GO:0016020 membrane; GO:0030054 cell junction; GO:0030863 cortical cytoskeleton; GO:0030864 cortical actin cytoskeleton; GO:0031974 membrane-…	GO:0003779 actin binding; GO:0005198 structural molecule activity; GO:0005200 structural constituent of cytoskeleton; GO:0005488 binding; GO:0005515 protein binding; GO:0008092 cytoskeletal protein binding; GO:0019904 protein domain specific binding; GO:0030507 spectrin binding; GO:0042731 PH domain binding;	PF09379; PF00373; PF09380; PF04382; PF05902	FERM N-terminal domain ; FERM central domain; FERM C-terminal PH-like domain; SAB domain; 4.1 protein C-terminal domain (CTD)	Z	KOG3530	FERM domain protein EHM2
O43491	514	K	4.336	Up	Band 4.1-like protein 2 OS=Homo sapiens OX=9606 GN=EPB41L2 PE=1 SV=1	EPB41L2	1	6.11329e-06	137.88	2	FLTLGSK(1)FR	-0.33137	1.665	0.384	nucleus	K23961			GO:0006996 organelle organization; GO:0007010 cytoskeleton organization; GO:0008360 regulation of cell shape; GO:0009987 cellular process; GO:0016043 cellular component organization; GO:0022603 regulation of anatomical structure morphogenesis; GO:0022604 regulation of cell morphogenesis; GO:0030029 actin filament-based process; GO:0030036 actin cytoskeleton organization; GO:0031032 actomyosin str…	GO:0005622 intracellular; GO:0005623 cell; GO:0005634 nucleus; GO:0005654 nucleoplasm; GO:0005737 cytoplasm; GO:0005829 cytosol; GO:0005856 cytoskeleton; GO:0005886 plasma membrane; GO:0005938 cell cortex; GO:0008091 spectrin; GO:0015629 actin cytoskeleton; GO:0016020 membrane; GO:0030054 cell junction; GO:0030863 cortical cytoskeleton; GO:0030864 cortical actin cytoskeleton; GO:0031974 membrane-…	GO:0003779 actin binding; GO:0005198 structural molecule activity; GO:0005200 structural constituent of cytoskeleton; GO:0005488 binding; GO:0005515 protein binding; GO:0008092 cytoskeletal protein binding; GO:0019904 protein domain specific binding; GO:0030507 spectrin binding; GO:0042731 PH domain binding;	PF09379; PF00373; PF09380; PF04382; PF05902	FERM N-terminal domain ; FERM central domain; FERM C-terminal PH-like domain; SAB domain; 4.1 protein C-terminal domain (CTD)	Z	KOG3530	FERM domain protein EHM2
O43491	399	K	2.558	Up	Band 4.1-like protein 2 OS=Homo sapiens OX=9606 GN=EPB41L2 PE=1 SV=1	EPB41L2	1	0.000732394	45.17	2	GLSPAQADSQFLENAK(1)R	-0.71296	1.463	0.572	nucleus	K23961			GO:0006996 organelle organization; GO:0007010 cytoskeleton organization; GO:0008360 regulation of cell shape; GO:0009987 cellular process; GO:0016043 cellular component organization; GO:0022603 regulation of anatomical structure morphogenesis; GO:0022604 regulation of cell morphogenesis; GO:0030029 actin filament-based process; GO:0030036 actin cytoskeleton organization; GO:0031032 actomyosin str…	GO:0005622 intracellular; GO:0005623 cell; GO:0005634 nucleus; GO:0005654 nucleoplasm; GO:0005737 cytoplasm; GO:0005829 cytosol; GO:0005856 cytoskeleton; GO:0005886 plasma membrane; GO:0005938 cell cortex; GO:0008091 spectrin; GO:0015629 actin cytoskeleton; GO:0016020 membrane; GO:0030054 cell junction; GO:0030863 cortical cytoskeleton; GO:0030864 cortical actin cytoskeleton; GO:0031974 membrane-…	GO:0003779 actin binding; GO:0005198 structural molecule activity; GO:0005200 structural constituent of cytoskeleton; GO:0005488 binding; GO:0005515 protein binding; GO:0008092 cytoskeletal protein binding; GO:0019904 protein domain specific binding; GO:0030507 spectrin binding; GO:0042731 PH domain binding;	PF09379; PF00373; PF09380; PF04382; PF05902	FERM N-terminal domain ; FERM central domain; FERM C-terminal PH-like domain; SAB domain; 4.1 protein C-terminal domain (CTD)	Z	KOG3530	FERM domain protein EHM2
O43491	84	K	6.221	Up	Band 4.1-like protein 2 OS=Homo sapiens OX=9606 GN=EPB41L2 PE=1 SV=1	EPB41L2	1	0.0203391	76.255	2	K(1)QK(1)SYTLVVAK	-3.042	1.773	0.285	nucleus	K23961			GO:0006996 organelle organization; GO:0007010 cytoskeleton organization; GO:0008360 regulation of cell shape; GO:0009987 cellular process; GO:0016043 cellular component organization; GO:0022603 regulation of anatomical structure morphogenesis; GO:0022604 regulation of cell morphogenesis; GO:0030029 actin filament-based process; GO:0030036 actin cytoskeleton organization; GO:0031032 actomyosin str…	GO:0005622 intracellular; GO:0005623 cell; GO:0005634 nucleus; GO:0005654 nucleoplasm; GO:0005737 cytoplasm; GO:0005829 cytosol; GO:0005856 cytoskeleton; GO:0005886 plasma membrane; GO:0005938 cell cortex; GO:0008091 spectrin; GO:0015629 actin cytoskeleton; GO:0016020 membrane; GO:0030054 cell junction; GO:0030863 cortical cytoskeleton; GO:0030864 cortical actin cytoskeleton; GO:0031974 membrane-…	GO:0003779 actin binding; GO:0005198 structural molecule activity; GO:0005200 structural constituent of cytoskeleton; GO:0005488 binding; GO:0005515 protein binding; GO:0008092 cytoskeletal protein binding; GO:0019904 protein domain specific binding; GO:0030507 spectrin binding; GO:0042731 PH domain binding;	PF09379; PF00373; PF09380; PF04382; PF05902	FERM N-terminal domain ; FERM central domain; FERM C-terminal PH-like domain; SAB domain; 4.1 protein C-terminal domain (CTD)	Z	KOG3530	FERM domain protein EHM2
O43491	86	K	3.384	Up	Band 4.1-like protein 2 OS=Homo sapiens OX=9606 GN=EPB41L2 PE=1 SV=1	EPB41L2	1	5.4635e-11	162.8	2	QK(1)SYTLVVAK	0.19025	1.577	0.466	nucleus	K23961			GO:0006996 organelle organization; GO:0007010 cytoskeleton organization; GO:0008360 regulation of cell shape; GO:0009987 cellular process; GO:0016043 cellular component organization; GO:0022603 regulation of anatomical structure morphogenesis; GO:0022604 regulation of cell morphogenesis; GO:0030029 actin filament-based process; GO:0030036 actin cytoskeleton organization; GO:0031032 actomyosin str…	GO:0005622 intracellular; GO:0005623 cell; GO:0005634 nucleus; GO:0005654 nucleoplasm; GO:0005737 cytoplasm; GO:0005829 cytosol; GO:0005856 cytoskeleton; GO:0005886 plasma membrane; GO:0005938 cell cortex; GO:0008091 spectrin; GO:0015629 actin cytoskeleton; GO:0016020 membrane; GO:0030054 cell junction; GO:0030863 cortical cytoskeleton; GO:0030864 cortical actin cytoskeleton; GO:0031974 membrane-…	GO:0003779 actin binding; GO:0005198 structural molecule activity; GO:0005200 structural constituent of cytoskeleton; GO:0005488 binding; GO:0005515 protein binding; GO:0008092 cytoskeletal protein binding; GO:0019904 protein domain specific binding; GO:0030507 spectrin binding; GO:0042731 PH domain binding;	PF09379; PF00373; PF09380; PF04382; PF05902	FERM N-terminal domain ; FERM central domain; FERM C-terminal PH-like domain; SAB domain; 4.1 protein C-terminal domain (CTD)	Z	KOG3530	FERM domain protein EHM2
O43491	94	K	3.375	Up	Band 4.1-like protein 2 OS=Homo sapiens OX=9606 GN=EPB41L2 PE=1 SV=1	EPB41L2	1	5.25529e-11	144.27	2	SYTLVVAK(1)DGGDK	0.90088	1.576	0.467	nucleus	K23961			GO:0006996 organelle organization; GO:0007010 cytoskeleton organization; GO:0008360 regulation of cell shape; GO:0009987 cellular process; GO:0016043 cellular component organization; GO:0022603 regulation of anatomical structure morphogenesis; GO:0022604 regulation of cell morphogenesis; GO:0030029 actin filament-based process; GO:0030036 actin cytoskeleton organization; GO:0031032 actomyosin str…	GO:0005622 intracellular; GO:0005623 cell; GO:0005634 nucleus; GO:0005654 nucleoplasm; GO:0005737 cytoplasm; GO:0005829 cytosol; GO:0005856 cytoskeleton; GO:0005886 plasma membrane; GO:0005938 cell cortex; GO:0008091 spectrin; GO:0015629 actin cytoskeleton; GO:0016020 membrane; GO:0030054 cell junction; GO:0030863 cortical cytoskeleton; GO:0030864 cortical actin cytoskeleton; GO:0031974 membrane-…	GO:0003779 actin binding; GO:0005198 structural molecule activity; GO:0005200 structural constituent of cytoskeleton; GO:0005488 binding; GO:0005515 protein binding; GO:0008092 cytoskeletal protein binding; GO:0019904 protein domain specific binding; GO:0030507 spectrin binding; GO:0042731 PH domain binding;	PF09379; PF00373; PF09380; PF04382; PF05902	FERM N-terminal domain ; FERM central domain; FERM C-terminal PH-like domain; SAB domain; 4.1 protein C-terminal domain (CTD)	Z	KOG3530	FERM domain protein EHM2
O43491	412	K	6.487	Up	Band 4.1-like protein 2 OS=Homo sapiens OX=9606 GN=EPB41L2 PE=1 SV=1	EPB41L2	1	1.6591e-05	43.904	3	LSMYGVDLHHAK(1)DSEGVDIK	-1.8939	1.784	0.275	nucleus	K23961			GO:0006996 organelle organization; GO:0007010 cytoskeleton organization; GO:0008360 regulation of cell shape; GO:0009987 cellular process; GO:0016043 cellular component organization; GO:0022603 regulation of anatomical structure morphogenesis; GO:0022604 regulation of cell morphogenesis; GO:0030029 actin filament-based process; GO:0030036 actin cytoskeleton organization; GO:0031032 actomyosin str…	GO:0005622 intracellular; GO:0005623 cell; GO:0005634 nucleus; GO:0005654 nucleoplasm; GO:0005737 cytoplasm; GO:0005829 cytosol; GO:0005856 cytoskeleton; GO:0005886 plasma membrane; GO:0005938 cell cortex; GO:0008091 spectrin; GO:0015629 actin cytoskeleton; GO:0016020 membrane; GO:0030054 cell junction; GO:0030863 cortical cytoskeleton; GO:0030864 cortical actin cytoskeleton; GO:0031974 membrane-…	GO:0003779 actin binding; GO:0005198 structural molecule activity; GO:0005200 structural constituent of cytoskeleton; GO:0005488 binding; GO:0005515 protein binding; GO:0008092 cytoskeletal protein binding; GO:0019904 protein domain specific binding; GO:0030507 spectrin binding; GO:0042731 PH domain binding;	PF09379; PF00373; PF09380; PF04382; PF05902	FERM N-terminal domain ; FERM central domain; FERM C-terminal PH-like domain; SAB domain; 4.1 protein C-terminal domain (CTD)	Z	KOG3530	FERM domain protein EHM2
O43491	12	K	3.512	Up	Band 4.1-like protein 2 OS=Homo sapiens OX=9606 GN=EPB41L2 PE=1 SV=1	EPB41L2	1	2.10174e-11	175.07	2	TTEVGSVSEVK(1)K	0.24149	1.591	0.453	nucleus	K23961			GO:0006996 organelle organization; GO:0007010 cytoskeleton organization; GO:0008360 regulation of cell shape; GO:0009987 cellular process; GO:0016043 cellular component organization; GO:0022603 regulation of anatomical structure morphogenesis; GO:0022604 regulation of cell morphogenesis; GO:0030029 actin filament-based process; GO:0030036 actin cytoskeleton organization; GO:0031032 actomyosin str…	GO:0005622 intracellular; GO:0005623 cell; GO:0005634 nucleus; GO:0005654 nucleoplasm; GO:0005737 cytoplasm; GO:0005829 cytosol; GO:0005856 cytoskeleton; GO:0005886 plasma membrane; GO:0005938 cell cortex; GO:0008091 spectrin; GO:0015629 actin cytoskeleton; GO:0016020 membrane; GO:0030054 cell junction; GO:0030863 cortical cytoskeleton; GO:0030864 cortical actin cytoskeleton; GO:0031974 membrane-…	GO:0003779 actin binding; GO:0005198 structural molecule activity; GO:0005200 structural constituent of cytoskeleton; GO:0005488 binding; GO:0005515 protein binding; GO:0008092 cytoskeletal protein binding; GO:0019904 protein domain specific binding; GO:0030507 spectrin binding; GO:0042731 PH domain binding;	PF09379; PF00373; PF09380; PF04382; PF05902	FERM N-terminal domain ; FERM central domain; FERM C-terminal PH-like domain; SAB domain; 4.1 protein C-terminal domain (CTD)	Z	KOG3530	FERM domain protein EHM2
O43491	236	K	5.831	Up	Band 4.1-like protein 2 OS=Homo sapiens OX=9606 GN=EPB41L2 PE=1 SV=1	EPB41L2	1	1.00813e-05	65.12	3	VTLLDGTEYSCDLEK(1)HAK	1.0492	1.755	0.301	nucleus	K23961			GO:0006996 organelle organization; GO:0007010 cytoskeleton organization; GO:0008360 regulation of cell shape; GO:0009987 cellular process; GO:0016043 cellular component organization; GO:0022603 regulation of anatomical structure morphogenesis; GO:0022604 regulation of cell morphogenesis; GO:0030029 actin filament-based process; GO:0030036 actin cytoskeleton organization; GO:0031032 actomyosin str…	GO:0005622 intracellular; GO:0005623 cell; GO:0005634 nucleus; GO:0005654 nucleoplasm; GO:0005737 cytoplasm; GO:0005829 cytosol; GO:0005856 cytoskeleton; GO:0005886 plasma membrane; GO:0005938 cell cortex; GO:0008091 spectrin; GO:0015629 actin cytoskeleton; GO:0016020 membrane; GO:0030054 cell junction; GO:0030863 cortical cytoskeleton; GO:0030864 cortical actin cytoskeleton; GO:0031974 membrane-…	GO:0003779 actin binding; GO:0005198 structural molecule activity; GO:0005200 structural constituent of cytoskeleton; GO:0005488 binding; GO:0005515 protein binding; GO:0008092 cytoskeletal protein binding; GO:0019904 protein domain specific binding; GO:0030507 spectrin binding; GO:0042731 PH domain binding;	PF09379; PF00373; PF09380; PF04382; PF05902	FERM N-terminal domain ; FERM central domain; FERM C-terminal PH-like domain; SAB domain; 4.1 protein C-terminal domain (CTD)	Z	KOG3530	FERM domain protein EHM2
O43491	995	K	4.227	Up	Band 4.1-like protein 2 OS=Homo sapiens OX=9606 GN=EPB41L2 PE=1 SV=1	EPB41L2	1	6.08879e-12	143.22	2	VVVHK(1)ETELAEEGED	-3.2114	1.657	0.392	nucleus	K23961			GO:0006996 organelle organization; GO:0007010 cytoskeleton organization; GO:0008360 regulation of cell shape; GO:0009987 cellular process; GO:0016043 cellular component organization; GO:0022603 regulation of anatomical structure morphogenesis; GO:0022604 regulation of cell morphogenesis; GO:0030029 actin filament-based process; GO:0030036 actin cytoskeleton organization; GO:0031032 actomyosin str…	GO:0005622 intracellular; GO:0005623 cell; GO:0005634 nucleus; GO:0005654 nucleoplasm; GO:0005737 cytoplasm; GO:0005829 cytosol; GO:0005856 cytoskeleton; GO:0005886 plasma membrane; GO:0005938 cell cortex; GO:0008091 spectrin; GO:0015629 actin cytoskeleton; GO:0016020 membrane; GO:0030054 cell junction; GO:0030863 cortical cytoskeleton; GO:0030864 cortical actin cytoskeleton; GO:0031974 membrane-…	GO:0003779 actin binding; GO:0005198 structural molecule activity; GO:0005200 structural constituent of cytoskeleton; GO:0005488 binding; GO:0005515 protein binding; GO:0008092 cytoskeletal protein binding; GO:0019904 protein domain specific binding; GO:0030507 spectrin binding; GO:0042731 PH domain binding;	PF09379; PF00373; PF09380; PF04382; PF05902	FERM N-terminal domain ; FERM central domain; FERM C-terminal PH-like domain; SAB domain; 4.1 protein C-terminal domain (CTD)	Z	KOG3530	FERM domain protein EHM2
O43505	60	K	1.854	Up	Beta-1,4-glucuronyltransferase 1 OS=Homo sapiens OX=9606 GN=B4GAT1 PE=1 SV=1	B4GAT1	1	0.00067814	115.86	2	SVDQVK(1)AQLR	0.33022	1.257	0.678	extracellular	K21032	B4GAT1; beta-1,4-glucuronyltransferase 1 [EC:2.4.1.-]	hsa00515 Mannose type O-glycan biosynthesis; hsa01100 Metabolic pathways	GO:0000902 cell morphogenesis; GO:0000904 cell morphogenesis involved in differentiation; GO:0006022 aminoglycan metabolic process; GO:0006023 aminoglycan biosynthetic process; GO:0006024 glycosaminoglycan biosynthetic process; GO:0006082 organic acid metabolic process; GO:0006464 cellular protein modification process; GO:0006486 protein glycosylation; GO:0006493 protein O-linked glycosylation; G…	GO:0000139 Golgi membrane; GO:0005622 intracellular; GO:0005623 cell; GO:0005737 cytoplasm; GO:0005794 Golgi apparatus; GO:0012505 endomembrane system; GO:0016020 membrane; GO:0016021 integral component of membrane; GO:0030173 integral component of Golgi membrane; GO:0031090 organelle membrane; GO:0031224 intrinsic component of membrane; GO:0031228 intrinsic component of Golgi membrane; GO:003130…	GO:0003824 catalytic activity; GO:0008194 UDP-glycosyltransferase activity; GO:0008375 acetylglucosaminyltransferase activity; GO:0008532 N-acetyllactosaminide beta-1,3-N-acetylglucosaminyltransferase activity; GO:0015020 glucuronosyltransferase activity; GO:0016740 transferase activity; GO:0016757 transferase activity, transferring glycosyl groups; GO:0016758 transferase activity, transferring h…	PF13896	Glycosyl-transferase for dystroglycan	G	KOG3765	Predicted glycosyltransferase
O43583	14	K	3.903	Up	Density-regulated protein OS=Homo sapiens OX=9606 GN=DENR PE=1 SV=2	DENR	1	1.04622e-09	106.97	2	AADISESSGADCK(1)GDPR	-1.89	1.772	0.454	cytoplasm	K24272			GO:0001731 formation of translation preinitiation complex; GO:0002181 cytoplasmic translation; GO:0002183 cytoplasmic translational initiation; GO:0002188 translation reinitiation; GO:0002190 cap-independent translational initiation; GO:0002192 IRES-dependent translational initiation of linear mRNA; GO:0006412 translation; GO:0006413 translational initiation; GO:0006518 peptide metabolic process;…	GO:0005622 intracellular; GO:0005623 cell; GO:0005737 cytoplasm; GO:0032991 protein-containing complex; GO:0070992 translation initiation complex; GO:1990904 ribonucleoprotein complex;	GO:0003676 nucleic acid binding; GO:0003723 RNA binding; GO:0003729 mRNA binding; GO:0003743 translation initiation factor activity; GO:0005488 binding; GO:0008135 translation factor activity, RNA binding; GO:0043021 ribonucleoprotein complex binding; GO:0043022 ribosome binding; GO:0044877 protein-containing complex binding; GO:0097159 organic cyclic compound binding; GO:1901363 heterocyclic com…	PF01253	Translation initiation factor SUI1	J	KOG3239	Density-regulated protein related to translation initiation factor 1 (eIF-1/SUI1)
O43615	138	K	1.572	Up	Mitochondrial import inner membrane translocase subunit TIM44 OS=Homo sapiens OX=9606 GN=TIMM44 PE=1 SV=2	TIMM44	1	0.000168534	60	2	ESLHEVSK(1)SDLGR	-1.3024	1.229	0.782	mitochondria	K17804			GO:0001101 response to acid chemical; GO:0006605 protein targeting; GO:0006626 protein targeting to mitochondrion; GO:0006810 transport; GO:0006839 mitochondrial transport; GO:0006886 intracellular protein transport; GO:0006996 organelle organization; GO:0007005 mitochondrion organization; GO:0007275 multicellular organism development; GO:0007507 heart development; GO:0008104 protein localization…	GO:0005622 intracellular; GO:0005623 cell; GO:0005737 cytoplasm; GO:0005739 mitochondrion; GO:0005740 mitochondrial envelope; GO:0005743 mitochondrial inner membrane; GO:0005759 mitochondrial matrix; GO:0016020 membrane; GO:0019866 organelle inner membrane; GO:0031090 organelle membrane; GO:0031966 mitochondrial membrane; GO:0031967 organelle envelope; GO:0031974 membrane-enclosed lumen; GO:00319…	GO:0005488 binding; GO:0005515 protein binding; GO:0019899 enzyme binding; GO:0051087 chaperone binding;	PF04280	Tim44-like domain	U	KOG2580	Mitochondrial import inner membrane translocase, subunit TIM44
O43617	80	K	9.11	Up	Trafficking protein particle complex subunit 3 OS=Homo sapiens OX=9606 GN=TRAPPC3 PE=1 SV=1	TRAPPC3	1	4.82633e-06	144.47	2	ETADVIAK(1)VAFK	0.061777	3.89	0.427	mitochondria	K20302			GO:0006810 transport; GO:0006888 endoplasmic reticulum to Golgi vesicle-mediated transport; GO:0016192 vesicle-mediated transport; GO:0046907 intracellular transport; GO:0048193 Golgi vesicle transport; GO:0051179 localization; GO:0051234 establishment of localization; GO:0051641 cellular localization; GO:0051649 establishment of localization in cell;	GO:0000139 Golgi membrane; GO:0005622 intracellular; GO:0005623 cell; GO:0005737 cytoplasm; GO:0005794 Golgi apparatus; GO:0005829 cytosol; GO:0012505 endomembrane system; GO:0016020 membrane; GO:0030008 TRAPP complex; GO:0031090 organelle membrane; GO:0031984 organelle subcompartment; GO:0032991 protein-containing complex; GO:0043226 organelle; GO:0043227 membrane-bounded organelle; GO:0043229 i…				U	KOG3330	Transport protein particle (TRAPP) complex subunit
O43633	89	K	2.222	Up	Charged multivesicular body protein 2a OS=Homo sapiens OX=9606 GN=CHMP2A PE=1 SV=1	CHMP2A	1	1.45066e-08	150.44	2	ANIQAVSLK(1)IQTLK	1.4451	1.353	0.609	cytoplasm	K12191	CHMP2A; charged multivesicular body protein 2A	hsa04217 Necroptosis; hsa04144 Endocytosis	GO:0000070 mitotic sister chromatid segregation; GO:0000278 mitotic cell cycle; GO:0000280 nuclear division; GO:0000819 sister chromatid segregation; GO:0000920 septum digestion after cytokinesis; GO:0006810 transport; GO:0006914 autophagy; GO:0006996 organelle organization; GO:0006997 nucleus organization; GO:0006998 nuclear envelope organization; GO:0007032 endosome organization; GO:0007049 cel…	GO:0000815 ESCRT III complex; GO:0005622 intracellular; GO:0005623 cell; GO:0005634 nucleus; GO:0005635 nuclear envelope; GO:0005737 cytoplasm; GO:0005768 endosome; GO:0005829 cytosol; GO:0010008 endosome membrane; GO:0012505 endomembrane system; GO:0016020 membrane; GO:0030117 membrane coat; GO:0031090 organelle membrane; GO:0031410 cytoplasmic vesicle; GO:0031967 organelle envelope; GO:0031975 …	GO:0005488 binding; GO:0005515 protein binding; GO:0005543 phospholipid binding; GO:0008289 lipid binding; GO:0019904 protein domain specific binding; GO:0031210 phosphatidylcholine binding; GO:0043167 ion binding; GO:0043168 anion binding; GO:0043169 cation binding; GO:0050997 quaternary ammonium group binding; GO:0070405 ammonium ion binding;			U	KOG3230	Vacuolar assembly/sorting protein DID4
O43657	11	K	0.487	Down	Tetraspanin-6 OS=Homo sapiens OX=9606 GN=TSPAN6 PE=1 SV=1	TSPAN6	1	0.000769315	56.202	2	LQTK(1)PVITCFK	2.2471	0.869	1.786	plasma membrane	K17295			GO:0001817 regulation of cytokine production; GO:0002682 regulation of immune system process; GO:0002683 negative regulation of immune system process; GO:0002697 regulation of immune effector process; GO:0002698 negative regulation of immune effector process; GO:0002831 regulation of response to biotic stimulus; GO:0002832 negative regulation of response to biotic stimulus; GO:0007154 cell commun…	GO:0005623 cell; GO:0005886 plasma membrane; GO:0005887 integral component of plasma membrane; GO:0016020 membrane; GO:0016021 integral component of membrane; GO:0031224 intrinsic component of membrane; GO:0031226 intrinsic component of plasma membrane; GO:0071944 cell periphery;				S	KOG3882	Tetraspanin family integral membrane protein
O43660	268	K	2.46	Up	Pleiotropic regulator 1 OS=Homo sapiens OX=9606 GN=PLRG1 PE=1 SV=1	PLRG1	1	8.39378e-06	90.689	2	SPYLFSCGEDK(1)QVK	1.7571	1.385	0.563	nucleus	K12862	PLRG1; pleiotropic regulator 1	hsa03040 Spliceosome	GO:0000375 RNA splicing, via transesterification reactions; GO:0000377 RNA splicing, via transesterification reactions with bulged adenosine as nucleophile; GO:0000398 mRNA splicing, via spliceosome; GO:0006139 nucleobase-containing compound metabolic process; GO:0006396 RNA processing; GO:0006397 mRNA processing; GO:0006725 cellular aromatic compound metabolic process; GO:0006807 nitrogen compou…	GO:0000151 ubiquitin ligase complex; GO:0000974 Prp19 complex; GO:0001650 fibrillar center; GO:0005622 intracellular; GO:0005623 cell; GO:0005634 nucleus; GO:0005635 nuclear envelope; GO:0005654 nucleoplasm; GO:0005681 spliceosomal complex; GO:0005684 U2-type spliceosomal complex; GO:0005730 nucleolus; GO:0012505 endomembrane system; GO:0016020 membrane; GO:0016604 nuclear body; GO:0016607 nuclea…				A	KOG0285	Pleiotropic regulator 1
O43663	273	K	1.836	Up	Protein regulator of cytokinesis 1 OS=Homo sapiens OX=9606 GN=PRC1 PE=1 SV=2	PRC1	1	5.09964e-05	92.732	3	K(1)ALQLEVDRLEELK	2.9859	1.254	0.683	nucleus	K16732			GO:0000022 mitotic spindle elongation; GO:0000070 mitotic sister chromatid segregation; GO:0000226 microtubule cytoskeleton organization; GO:0000278 mitotic cell cycle; GO:0000280 nuclear division; GO:0000819 sister chromatid segregation; GO:0006996 organelle organization; GO:0007010 cytoskeleton organization; GO:0007017 microtubule-based process; GO:0007049 cell cycle; GO:0007051 spindle organiz…	GO:0005622 intracellular; GO:0005623 cell; GO:0005634 nucleus; GO:0005737 cytoplasm; GO:0005819 spindle; GO:0005829 cytosol; GO:0005856 cytoskeleton; GO:0005874 microtubule; GO:0005876 spindle microtubule; GO:0015630 microtubule cytoskeleton; GO:0030496 midbody; GO:0043226 organelle; GO:0043227 membrane-bounded organelle; GO:0043228 non-membrane-bounded organelle; GO:0043229 intracellular organel…	GO:0005488 binding; GO:0005515 protein binding; GO:0008092 cytoskeletal protein binding; GO:0019894 kinesin binding; GO:0019899 enzyme binding; GO:0019900 kinase binding; GO:0019901 protein kinase binding; GO:0042802 identical protein binding;			Z	KOG4302	Microtubule-associated protein essential for anaphase spindle elongation
O43663	67	K	1.849	Up	Protein regulator of cytokinesis 1 OS=Homo sapiens OX=9606 GN=PRC1 PE=1 SV=2	PRC1	1	5.96277e-05	135.63	2	LIK(1)SISVCQK	-0.80971	1.257	0.68	nucleus	K16732			GO:0000022 mitotic spindle elongation; GO:0000070 mitotic sister chromatid segregation; GO:0000226 microtubule cytoskeleton organization; GO:0000278 mitotic cell cycle; GO:0000280 nuclear division; GO:0000819 sister chromatid segregation; GO:0006996 organelle organization; GO:0007010 cytoskeleton organization; GO:0007017 microtubule-based process; GO:0007049 cell cycle; GO:0007051 spindle organiz…	GO:0005622 intracellular; GO:0005623 cell; GO:0005634 nucleus; GO:0005737 cytoplasm; GO:0005819 spindle; GO:0005829 cytosol; GO:0005856 cytoskeleton; GO:0005874 microtubule; GO:0005876 spindle microtubule; GO:0015630 microtubule cytoskeleton; GO:0030496 midbody; GO:0043226 organelle; GO:0043227 membrane-bounded organelle; GO:0043228 non-membrane-bounded organelle; GO:0043229 intracellular organel…	GO:0005488 binding; GO:0005515 protein binding; GO:0008092 cytoskeletal protein binding; GO:0019894 kinesin binding; GO:0019899 enzyme binding; GO:0019900 kinase binding; GO:0019901 protein kinase binding; GO:0042802 identical protein binding;			Z	KOG4302	Microtubule-associated protein essential for anaphase spindle elongation
O43683	216	K	2.678	Up	Mitotic checkpoint serine/threonine-protein kinase BUB1 OS=Homo sapiens OX=9606 GN=BUB1 PE=1 SV=1	BUB1	1	5.22181e-08	80.379	3	VITISK(1)SEYSVHSSLASK	-0.46437	1.695	0.633	nucleus	K02178	BUB1; checkpoint serine/threonine-protein kinase [EC:2.7.11.1]	hsa04110 Cell cycle; hsa04914 Progesterone-mediated oocyte maturation; hsa04114 Oocyte meiosis	GO:0000003 reproduction; GO:0000075 cell cycle checkpoint; GO:0000278 mitotic cell cycle; GO:0000280 nuclear division; GO:0000819 sister chromatid segregation; GO:0006464 cellular protein modification process; GO:0006468 protein phosphorylation; GO:0006793 phosphorus metabolic process; GO:0006796 phosphate-containing compound metabolic process; GO:0006807 nitrogen compound metabolic process; GO:0…	GO:0000228 nuclear chromosome; GO:0000775 chromosome, centromeric region; GO:0000776 kinetochore; GO:0000777 condensed chromosome kinetochore; GO:0000778 condensed nuclear chromosome kinetochore; GO:0000779 condensed chromosome, centromeric region; GO:0000780 condensed nuclear chromosome, centromeric region; GO:0000793 condensed chromosome; GO:0000794 condensed nuclear chromosome; GO:0000940 cond…	GO:0003824 catalytic activity; GO:0004672 protein kinase activity; GO:0016301 kinase activity; GO:0016740 transferase activity; GO:0016772 transferase activity, transferring phosphorus-containing groups; GO:0016773 phosphotransferase activity, alcohol group as acceptor; GO:0140096 catalytic activity, acting on a protein;	PF08311; PF00069	Mad3/BUB1 homology region 1; Protein kinase domain	D	KOG1166	Mitotic checkpoint serine/threonine protein kinase
O43684	52	K	2.082	Up	Mitotic checkpoint protein BUB3 OS=Homo sapiens OX=9606 GN=BUB3 PE=1 SV=1	BUB3	1	1.10951e-16	71.438	4	LK(1)YQHTGAVLDCAFYDPTHAWSGGLDHQLK	0.26036	1.339	0.643	nucleus	K02180	BUB3; cell cycle arrest protein BUB3	hsa04110 Cell cycle; hsa05166 Human T-cell leukemia virus 1 infection	GO:0000070 mitotic sister chromatid segregation; GO:0000075 cell cycle checkpoint; GO:0000278 mitotic cell cycle; GO:0000280 nuclear division; GO:0000819 sister chromatid segregation; GO:0006508 proteolysis; GO:0006511 ubiquitin-dependent protein catabolic process; GO:0006807 nitrogen compound metabolic process; GO:0006996 organelle organization; GO:0007049 cell cycle; GO:0007059 chromosome segre…	GO:0000775 chromosome, centromeric region; GO:0000776 kinetochore; GO:0005622 intracellular; GO:0005623 cell; GO:0005634 nucleus; GO:0005654 nucleoplasm; GO:0005694 chromosome; GO:0005737 cytoplasm; GO:0005829 cytosol; GO:0031974 membrane-enclosed lumen; GO:0031981 nuclear lumen; GO:0032991 protein-containing complex; GO:0033597 mitotic checkpoint complex; GO:0043226 organelle; GO:0043227 membran…	GO:0005488 binding; GO:0005515 protein binding; GO:0032182 ubiquitin-like protein binding; GO:0043130 ubiquitin binding;			D	KOG1036	Mitotic spindle checkpoint protein BUB3, WD repeat superfamily
O43707	417	K	3.263	Up	Alpha-actinin-4 OS=Homo sapiens OX=9606 GN=ACTN4 PE=1 SV=2	ACTN4	1	0.000711627	76.605	2	LDHLAEK(1)FR	2.1556	1.625	0.498	cytoplasm	K05699	ACTN1_4; actinin alpha 1/4	hsa04510 Focal adhesion; hsa05146 Amoebiasis; hsa05203 Viral carcinogenesis; hsa04530 Tight junction; hsa05131 Shigellosis; hsa04810 Regulation of actin cytoskeleton; hsa05322 Systemic lupus erythematosus; hsa04520 Adherens junction; hsa04670 Leukocyte transendothelial migration	GO:0001666 response to hypoxia; GO:0002028 regulation of sodium ion transport; GO:0002576 platelet degranulation; GO:0006810 transport; GO:0006887 exocytosis; GO:0006928 movement of cell or subcellular component; GO:0006950 response to stress; GO:0006996 organelle organization; GO:0007010 cytoskeleton organization; GO:0007015 actin filament organization; GO:0007043 cell-cell junction assembly; GO…	GO:0001725 stress fiber; GO:0005576 extracellular region; GO:0005622 intracellular; GO:0005623 cell; GO:0005634 nucleus; GO:0005654 nucleoplasm; GO:0005737 cytoplasm; GO:0005829 cytosol; GO:0005856 cytoskeleton; GO:0005911 cell-cell junction; GO:0005938 cell cortex; GO:0012505 endomembrane system; GO:0015629 actin cytoskeleton; GO:0016604 nuclear body; GO:0030016 myofibril; GO:0030017 sarcomere; …	GO:0000976 transcription regulatory region sequence-specific DNA binding; GO:0000977 RNA polymerase II transcription regulatory region sequence-specific DNA binding; GO:0001067 regulatory region nucleic acid binding; GO:0001882 nucleoside binding; GO:0003676 nucleic acid binding; GO:0003677 DNA binding; GO:0003682 chromatin binding; GO:0003690 double-stranded DNA binding; GO:0003712 transcription…	PF00307; PF00435; PF08726	Calponin homology (CH) domain; Spectrin repeat; Ca2+ insensitive EF hand	Z	KOG0035	Ca2+-binding actin-bundling protein (actinin), alpha chain (EF-Hand protein superfamily)
O43707	323	K	5.062	Up	Alpha-actinin-4 OS=Homo sapiens OX=9606 GN=ACTN4 PE=1 SV=2	ACTN4	1	3.08666e-05	117.21	2	VPQK(1)TIQEMQQK	-3.0372	1.802	0.356	cytoplasm	K05699	ACTN1_4; actinin alpha 1/4	hsa04510 Focal adhesion; hsa05146 Amoebiasis; hsa05203 Viral carcinogenesis; hsa04530 Tight junction; hsa05131 Shigellosis; hsa04810 Regulation of actin cytoskeleton; hsa05322 Systemic lupus erythematosus; hsa04520 Adherens junction; hsa04670 Leukocyte transendothelial migration	GO:0001666 response to hypoxia; GO:0002028 regulation of sodium ion transport; GO:0002576 platelet degranulation; GO:0006810 transport; GO:0006887 exocytosis; GO:0006928 movement of cell or subcellular component; GO:0006950 response to stress; GO:0006996 organelle organization; GO:0007010 cytoskeleton organization; GO:0007015 actin filament organization; GO:0007043 cell-cell junction assembly; GO…	GO:0001725 stress fiber; GO:0005576 extracellular region; GO:0005622 intracellular; GO:0005623 cell; GO:0005634 nucleus; GO:0005654 nucleoplasm; GO:0005737 cytoplasm; GO:0005829 cytosol; GO:0005856 cytoskeleton; GO:0005911 cell-cell junction; GO:0005938 cell cortex; GO:0012505 endomembrane system; GO:0015629 actin cytoskeleton; GO:0016604 nuclear body; GO:0030016 myofibril; GO:0030017 sarcomere; …	GO:0000976 transcription regulatory region sequence-specific DNA binding; GO:0000977 RNA polymerase II transcription regulatory region sequence-specific DNA binding; GO:0001067 regulatory region nucleic acid binding; GO:0001882 nucleoside binding; GO:0003676 nucleic acid binding; GO:0003677 DNA binding; GO:0003682 chromatin binding; GO:0003690 double-stranded DNA binding; GO:0003712 transcription…	PF00307; PF00435; PF08726	Calponin homology (CH) domain; Spectrin repeat; Ca2+ insensitive EF hand	Z	KOG0035	Ca2+-binding actin-bundling protein (actinin), alpha chain (EF-Hand protein superfamily)
O43707	350	K	2.097	Up	Alpha-actinin-4 OS=Homo sapiens OX=9606 GN=ACTN4 PE=1 SV=2	ACTN4	1	3.29418e-15	194.55	2	VQEK(1)CQLEINFNTLQTK	2.1384	1.409	0.672	cytoplasm	K05699	ACTN1_4; actinin alpha 1/4	hsa04510 Focal adhesion; hsa05146 Amoebiasis; hsa05203 Viral carcinogenesis; hsa04530 Tight junction; hsa05131 Shigellosis; hsa04810 Regulation of actin cytoskeleton; hsa05322 Systemic lupus erythematosus; hsa04520 Adherens junction; hsa04670 Leukocyte transendothelial migration	GO:0001666 response to hypoxia; GO:0002028 regulation of sodium ion transport; GO:0002576 platelet degranulation; GO:0006810 transport; GO:0006887 exocytosis; GO:0006928 movement of cell or subcellular component; GO:0006950 response to stress; GO:0006996 organelle organization; GO:0007010 cytoskeleton organization; GO:0007015 actin filament organization; GO:0007043 cell-cell junction assembly; GO…	GO:0001725 stress fiber; GO:0005576 extracellular region; GO:0005622 intracellular; GO:0005623 cell; GO:0005634 nucleus; GO:0005654 nucleoplasm; GO:0005737 cytoplasm; GO:0005829 cytosol; GO:0005856 cytoskeleton; GO:0005911 cell-cell junction; GO:0005938 cell cortex; GO:0012505 endomembrane system; GO:0015629 actin cytoskeleton; GO:0016604 nuclear body; GO:0030016 myofibril; GO:0030017 sarcomere; …	GO:0000976 transcription regulatory region sequence-specific DNA binding; GO:0000977 RNA polymerase II transcription regulatory region sequence-specific DNA binding; GO:0001067 regulatory region nucleic acid binding; GO:0001882 nucleoside binding; GO:0003676 nucleic acid binding; GO:0003677 DNA binding; GO:0003682 chromatin binding; GO:0003690 double-stranded DNA binding; GO:0003712 transcription…	PF00307; PF00435; PF08726	Calponin homology (CH) domain; Spectrin repeat; Ca2+ insensitive EF hand	Z	KOG0035	Ca2+-binding actin-bundling protein (actinin), alpha chain (EF-Hand protein superfamily)
O43719	210	K	2.144	Up	HIV Tat-specific factor 1 OS=Homo sapiens OX=9606 GN=HTATSF1 PE=1 SV=1	HTATSF1	1	0.000902449	53.028	2	GYK(1)LHVEVAK	1.7084	1.325	0.618	nucleus	K13093			GO:0000375 RNA splicing, via transesterification reactions; GO:0000377 RNA splicing, via transesterification reactions with bulged adenosine as nucleophile; GO:0000398 mRNA splicing, via spliceosome; GO:0006139 nucleobase-containing compound metabolic process; GO:0006355 regulation of transcription, DNA-templated; GO:0006357 regulation of transcription by RNA polymerase II; GO:0006396 RNA process…	GO:0005622 intracellular; GO:0005623 cell; GO:0005634 nucleus; GO:0005654 nucleoplasm; GO:0005681 spliceosomal complex; GO:0005684 U2-type spliceosomal complex; GO:0005686 U2 snRNP; GO:0030532 small nuclear ribonucleoprotein complex; GO:0031974 membrane-enclosed lumen; GO:0031981 nuclear lumen; GO:0032991 protein-containing complex; GO:0043226 organelle; GO:0043227 membrane-bounded organelle; GO:…	GO:0003676 nucleic acid binding; GO:0003723 RNA binding; GO:0005488 binding; GO:0097159 organic cyclic compound binding; GO:1901363 heterocyclic compound binding;	PF00076	RNA recognition motif. (a.k.a. RRM, RBD, or RNP domain)	K	KOG1548	Transcription elongation factor TAT-SF1
O43747	571	K	1.579	Up	AP-1 complex subunit gamma-1 OS=Homo sapiens OX=9606 GN=AP1G1 PE=1 SV=5	AP1G1	1	0.00069598	69.915	2	AVEYNALFK(1)K	0.79795	1.206	0.764	mitochondria	K12391	AP1G1; AP-1 complex subunit gamma-1	hsa04142 Lysosome; hsa05170 Human immunodeficiency virus 1 infection	GO:0000226 microtubule cytoskeleton organization; GO:0001910 regulation of leukocyte mediated cytotoxicity; GO:0001912 positive regulation of leukocyte mediated cytotoxicity; GO:0002376 immune system process; GO:0002478 antigen processing and presentation of exogenous peptide antigen; GO:0002495 antigen processing and presentation of peptide antigen via MHC class II; GO:0002504 antigen processing…	GO:0000139 Golgi membrane; GO:0000323 lytic vacuole; GO:0005622 intracellular; GO:0005623 cell; GO:0005737 cytoplasm; GO:0005764 lysosome; GO:0005765 lysosomal membrane; GO:0005768 endosome; GO:0005773 vacuole; GO:0005774 vacuolar membrane; GO:0005794 Golgi apparatus; GO:0005802 trans-Golgi network; GO:0005829 cytosol; GO:0005856 cytoskeleton; GO:0012505 endomembrane system; GO:0012506 vesicle me…	GO:0005215 transporter activity; GO:0005488 binding; GO:0005515 protein binding; GO:0005518 collagen binding; GO:0008022 protein C-terminus binding; GO:0008092 cytoskeletal protein binding; GO:0017016 Ras GTPase binding; GO:0017137 Rab GTPase binding; GO:0019894 kinesin binding; GO:0019899 enzyme binding; GO:0030742 GTP-dependent protein binding; GO:0031267 small GTPase binding; GO:0044877 protei…	PF02883	Adaptin C-terminal domain	U	KOG1062	Vesicle coat complex AP-1, gamma subunit
O43747	362	K	2.648	Up	AP-1 complex subunit gamma-1 OS=Homo sapiens OX=9606 GN=AP1G1 PE=1 SV=5	AP1G1	1	0.00558628	70.67	2	DLDVSIK(1)R	-4.976	1.409	0.532	mitochondria	K12391	AP1G1; AP-1 complex subunit gamma-1	hsa04142 Lysosome; hsa05170 Human immunodeficiency virus 1 infection	GO:0000226 microtubule cytoskeleton organization; GO:0001910 regulation of leukocyte mediated cytotoxicity; GO:0001912 positive regulation of leukocyte mediated cytotoxicity; GO:0002376 immune system process; GO:0002478 antigen processing and presentation of exogenous peptide antigen; GO:0002495 antigen processing and presentation of peptide antigen via MHC class II; GO:0002504 antigen processing…	GO:0000139 Golgi membrane; GO:0000323 lytic vacuole; GO:0005622 intracellular; GO:0005623 cell; GO:0005737 cytoplasm; GO:0005764 lysosome; GO:0005765 lysosomal membrane; GO:0005768 endosome; GO:0005773 vacuole; GO:0005774 vacuolar membrane; GO:0005794 Golgi apparatus; GO:0005802 trans-Golgi network; GO:0005829 cytosol; GO:0005856 cytoskeleton; GO:0012505 endomembrane system; GO:0012506 vesicle me…	GO:0005215 transporter activity; GO:0005488 binding; GO:0005515 protein binding; GO:0005518 collagen binding; GO:0008022 protein C-terminus binding; GO:0008092 cytoskeletal protein binding; GO:0017016 Ras GTPase binding; GO:0017137 Rab GTPase binding; GO:0019894 kinesin binding; GO:0019899 enzyme binding; GO:0030742 GTP-dependent protein binding; GO:0031267 small GTPase binding; GO:0044877 protei…	PF02883	Adaptin C-terminal domain	U	KOG1062	Vesicle coat complex AP-1, gamma subunit
O43765	137	K	0.438	Down	Small glutamine-rich tetratricopeptide repeat-containing protein alpha OS=Homo sapiens OX=9606 GN=SGTA PE=1 SV=1	SGTA	1	1.02197e-24	177.62	3	AAAYSK(1)LGNYAGAVQDCER	0.72212	0.576	1.315	cytoplasm,nucleus	K16365			GO:0006508 proteolysis; GO:0006511 ubiquitin-dependent protein catabolic process; GO:0006807 nitrogen compound metabolic process; GO:0006950 response to stress; GO:0006996 organelle organization; GO:0007029 endoplasmic reticulum organization; GO:0008104 protein localization; GO:0008152 metabolic process; GO:0009056 catabolic process; GO:0009057 macromolecule catabolic process; GO:0009892 negative…	GO:0005622 intracellular; GO:0005623 cell; GO:0005634 nucleus; GO:0005737 cytoplasm; GO:0005829 cytosol; GO:0016020 membrane; GO:0043226 organelle; GO:0043227 membrane-bounded organelle; GO:0043229 intracellular organelle; GO:0043231 intracellular membrane-bounded organelle;	GO:0005488 binding; GO:0005515 protein binding; GO:0042802 identical protein binding; GO:0042803 protein homodimerization activity; GO:0043621 protein self-association; GO:0044877 protein-containing complex binding; GO:0046982 protein heterodimerization activity; GO:0046983 protein dimerization activity; GO:1904288 BAT3 complex binding;			S	KOG0553	TPR repeat-containing protein
O43765	205	K	1.806	Up	Small glutamine-rich tetratricopeptide repeat-containing protein alpha OS=Homo sapiens OX=9606 GN=SGTA PE=1 SV=1	SGTA	1	0.015327	58.687	2	IAELK(1)LR	-2.5356	1.344	0.744	cytoplasm,nucleus	K16365			GO:0006508 proteolysis; GO:0006511 ubiquitin-dependent protein catabolic process; GO:0006807 nitrogen compound metabolic process; GO:0006950 response to stress; GO:0006996 organelle organization; GO:0007029 endoplasmic reticulum organization; GO:0008104 protein localization; GO:0008152 metabolic process; GO:0009056 catabolic process; GO:0009057 macromolecule catabolic process; GO:0009892 negative…	GO:0005622 intracellular; GO:0005623 cell; GO:0005634 nucleus; GO:0005737 cytoplasm; GO:0005829 cytosol; GO:0016020 membrane; GO:0043226 organelle; GO:0043227 membrane-bounded organelle; GO:0043229 intracellular organelle; GO:0043231 intracellular membrane-bounded organelle;	GO:0005488 binding; GO:0005515 protein binding; GO:0042802 identical protein binding; GO:0042803 protein homodimerization activity; GO:0043621 protein self-association; GO:0044877 protein-containing complex binding; GO:0046982 protein heterodimerization activity; GO:0046983 protein dimerization activity; GO:1904288 BAT3 complex binding;			S	KOG0553	TPR repeat-containing protein
O43765	184	K	5.966	Up	Small glutamine-rich tetratricopeptide repeat-containing protein alpha OS=Homo sapiens OX=9606 GN=SGTA PE=1 SV=1	SGTA	1	0.000118014	84.102	2	K(1)ALELDPDNETYK	-3.1159	1.915	0.321	cytoplasm,nucleus	K16365			GO:0006508 proteolysis; GO:0006511 ubiquitin-dependent protein catabolic process; GO:0006807 nitrogen compound metabolic process; GO:0006950 response to stress; GO:0006996 organelle organization; GO:0007029 endoplasmic reticulum organization; GO:0008104 protein localization; GO:0008152 metabolic process; GO:0009056 catabolic process; GO:0009057 macromolecule catabolic process; GO:0009892 negative…	GO:0005622 intracellular; GO:0005623 cell; GO:0005634 nucleus; GO:0005737 cytoplasm; GO:0005829 cytosol; GO:0016020 membrane; GO:0043226 organelle; GO:0043227 membrane-bounded organelle; GO:0043229 intracellular organelle; GO:0043231 intracellular membrane-bounded organelle;	GO:0005488 binding; GO:0005515 protein binding; GO:0042802 identical protein binding; GO:0042803 protein homodimerization activity; GO:0043621 protein self-association; GO:0044877 protein-containing complex binding; GO:0046982 protein heterodimerization activity; GO:0046983 protein dimerization activity; GO:1904288 BAT3 complex binding;			S	KOG0553	TPR repeat-containing protein
O43765	200	K	2.001	Up	Small glutamine-rich tetratricopeptide repeat-containing protein alpha OS=Homo sapiens OX=9606 GN=SGTA PE=1 SV=1	SGTA	1	0.00197526	90.263	2	SNLK(1)IAELK	3.4129	1.403	0.701	cytoplasm,nucleus	K16365			GO:0006508 proteolysis; GO:0006511 ubiquitin-dependent protein catabolic process; GO:0006807 nitrogen compound metabolic process; GO:0006950 response to stress; GO:0006996 organelle organization; GO:0007029 endoplasmic reticulum organization; GO:0008104 protein localization; GO:0008152 metabolic process; GO:0009056 catabolic process; GO:0009057 macromolecule catabolic process; GO:0009892 negative…	GO:0005622 intracellular; GO:0005623 cell; GO:0005634 nucleus; GO:0005737 cytoplasm; GO:0005829 cytosol; GO:0016020 membrane; GO:0043226 organelle; GO:0043227 membrane-bounded organelle; GO:0043229 intracellular organelle; GO:0043231 intracellular membrane-bounded organelle;	GO:0005488 binding; GO:0005515 protein binding; GO:0042802 identical protein binding; GO:0042803 protein homodimerization activity; GO:0043621 protein self-association; GO:0044877 protein-containing complex binding; GO:0046982 protein heterodimerization activity; GO:0046983 protein dimerization activity; GO:1904288 BAT3 complex binding;			S	KOG0553	TPR repeat-containing protein
O43768	63	K	0.529	Down	Alpha-endosulfine OS=Homo sapiens OX=9606 GN=ENSA PE=1 SV=1	ENSA	1	8.26928e-17	149.58	2	GQK(1)YFDSGDYNMAK	0.0033346	0.679	1.283	cytoplasm				GO:0000086 G2/M transition of mitotic cell cycle; GO:0000278 mitotic cell cycle; GO:0007049 cell cycle; GO:0009892 negative regulation of metabolic process; GO:0009987 cellular process; GO:0010563 negative regulation of phosphorus metabolic process; GO:0010605 negative regulation of macromolecule metabolic process; GO:0010921 regulation of phosphatase activity; GO:0010923 negative regulation of p…	GO:0005622 intracellular; GO:0005623 cell; GO:0005737 cytoplasm;	GO:0004857 enzyme inhibitor activity; GO:0004864 protein phosphatase inhibitor activity; GO:0005488 binding; GO:0005515 protein binding; GO:0019208 phosphatase regulator activity; GO:0019212 phosphatase inhibitor activity; GO:0019888 protein phosphatase regulator activity; GO:0019899 enzyme binding; GO:0019902 phosphatase binding; GO:0019903 protein phosphatase binding; GO:0030234 enzyme regulato…			TU	KOG4076	Regulator of ATP-sensitive K+ channels Alpha-endosulfine/ARPP-19 and related cAMP-regulated phosphoproteins
O43768	80	K	0.539	Down	Alpha-endosulfine OS=Homo sapiens OX=9606 GN=ENSA PE=1 SV=1	ENSA	1	7.0905e-05	127.93	2	NK(1)QLPSAGPDK	3.3964	0.688	1.276	cytoplasm				GO:0000086 G2/M transition of mitotic cell cycle; GO:0000278 mitotic cell cycle; GO:0007049 cell cycle; GO:0009892 negative regulation of metabolic process; GO:0009987 cellular process; GO:0010563 negative regulation of phosphorus metabolic process; GO:0010605 negative regulation of macromolecule metabolic process; GO:0010921 regulation of phosphatase activity; GO:0010923 negative regulation of p…	GO:0005622 intracellular; GO:0005623 cell; GO:0005737 cytoplasm;	GO:0004857 enzyme inhibitor activity; GO:0004864 protein phosphatase inhibitor activity; GO:0005488 binding; GO:0005515 protein binding; GO:0019208 phosphatase regulator activity; GO:0019212 phosphatase inhibitor activity; GO:0019888 protein phosphatase regulator activity; GO:0019899 enzyme binding; GO:0019902 phosphatase binding; GO:0019903 protein phosphatase binding; GO:0030234 enzyme regulato…			TU	KOG4076	Regulator of ATP-sensitive K+ channels Alpha-endosulfine/ARPP-19 and related cAMP-regulated phosphoproteins
O43768	4	K	4.946	Up	Alpha-endosulfine OS=Homo sapiens OX=9606 GN=ENSA PE=1 SV=1	ENSA	1	1.74377e-12	84.105	2	SQK(1)QEEENPAEETGEEK	-3.8838	1.736	0.351	cytoplasm				GO:0000086 G2/M transition of mitotic cell cycle; GO:0000278 mitotic cell cycle; GO:0007049 cell cycle; GO:0009892 negative regulation of metabolic process; GO:0009987 cellular process; GO:0010563 negative regulation of phosphorus metabolic process; GO:0010605 negative regulation of macromolecule metabolic process; GO:0010921 regulation of phosphatase activity; GO:0010923 negative regulation of p…	GO:0005622 intracellular; GO:0005623 cell; GO:0005737 cytoplasm;	GO:0004857 enzyme inhibitor activity; GO:0004864 protein phosphatase inhibitor activity; GO:0005488 binding; GO:0005515 protein binding; GO:0019208 phosphatase regulator activity; GO:0019212 phosphatase inhibitor activity; GO:0019888 protein phosphatase regulator activity; GO:0019899 enzyme binding; GO:0019902 phosphatase binding; GO:0019903 protein phosphatase binding; GO:0030234 enzyme regulato…			TU	KOG4076	Regulator of ATP-sensitive K+ channels Alpha-endosulfine/ARPP-19 and related cAMP-regulated phosphoproteins
O43768	114	K	6.433	Up	Alpha-endosulfine OS=Homo sapiens OX=9606 GN=ENSA PE=1 SV=1	ENSA	1	7.18024e-17	176.97	2	SSLVTSK(1)LAGGQVE	0.82036	1.814	0.282	cytoplasm				GO:0000086 G2/M transition of mitotic cell cycle; GO:0000278 mitotic cell cycle; GO:0007049 cell cycle; GO:0009892 negative regulation of metabolic process; GO:0009987 cellular process; GO:0010563 negative regulation of phosphorus metabolic process; GO:0010605 negative regulation of macromolecule metabolic process; GO:0010921 regulation of phosphatase activity; GO:0010923 negative regulation of p…	GO:0005622 intracellular; GO:0005623 cell; GO:0005737 cytoplasm;	GO:0004857 enzyme inhibitor activity; GO:0004864 protein phosphatase inhibitor activity; GO:0005488 binding; GO:0005515 protein binding; GO:0019208 phosphatase regulator activity; GO:0019212 phosphatase inhibitor activity; GO:0019888 protein phosphatase regulator activity; GO:0019899 enzyme binding; GO:0019902 phosphatase binding; GO:0019903 protein phosphatase binding; GO:0030234 enzyme regulato…			TU	KOG4076	Regulator of ATP-sensitive K+ channels Alpha-endosulfine/ARPP-19 and related cAMP-regulated phosphoproteins
O43776	490	K	3.177	Up	Asparagine--tRNA ligase, cytoplasmic OS=Homo sapiens OX=9606 GN=NARS1 PE=1 SV=1	NARS1	1	0.000291224	94.66	2	IFDSEEILAGYK(1)R	0.814	1.684	0.53	cytoplasm	K01893	NARS; asparaginyl-tRNA synthetase [EC:6.1.1.22]	hsa00970 Aminoacyl-tRNA biosynthesis	GO:0006082 organic acid metabolic process; GO:0006139 nucleobase-containing compound metabolic process; GO:0006399 tRNA metabolic process; GO:0006412 translation; GO:0006418 tRNA aminoacylation for protein translation; GO:0006518 peptide metabolic process; GO:0006520 cellular amino acid metabolic process; GO:0006725 cellular aromatic compound metabolic process; GO:0006807 nitrogen compound metabo…	GO:0005622 intracellular; GO:0005623 cell; GO:0005737 cytoplasm; GO:0005829 cytosol;	GO:0003824 catalytic activity; GO:0004812 aminoacyl-tRNA ligase activity; GO:0004816 asparagine-tRNA ligase activity; GO:0016874 ligase activity; GO:0016875 ligase activity, forming carbon-oxygen bonds; GO:0140098 catalytic activity, acting on RNA; GO:0140101 catalytic activity, acting on a tRNA;	PF01336; PF00152	OB-fold nucleic acid binding domain; tRNA synthetases class II (D, K and N)	J	KOG0555	Asparaginyl-tRNA synthetase
O43795	986	K	6.192	Up	Unconventional myosin-Ib OS=Homo sapiens OX=9606 GN=MYO1B PE=1 SV=3	MYO1B	1	1.48447e-12	156.02	2	DAIEEK(1)IIIAEVVNK	3.4005	1.777	0.287	cytoplasm	K10356	MYO1; myosin I	hsa05130 Pathogenic Escherichia coli infection	GO:0000041 transition metal ion transport; GO:0006810 transport; GO:0006811 ion transport; GO:0006812 cation transport; GO:0006826 iron ion transport; GO:0006892 post-Golgi vesicle-mediated transport; GO:0006928 movement of cell or subcellular component; GO:0006996 organelle organization; GO:0007010 cytoskeleton organization; GO:0007015 actin filament organization; GO:0007275 multicellular organi…	GO:0005622 intracellular; GO:0005623 cell; GO:0005737 cytoplasm; GO:0005768 endosome; GO:0005769 early endosome; GO:0005856 cytoskeleton; GO:0005884 actin filament; GO:0005886 plasma membrane; GO:0005903 brush border; GO:0010008 endosome membrane; GO:0012505 endomembrane system; GO:0015629 actin cytoskeleton; GO:0016020 membrane; GO:0030175 filopodium; GO:0031090 organelle membrane; GO:0031410 cy…	GO:0000146 microfilament motor activity; GO:0000166 nucleotide binding; GO:0003774 motor activity; GO:0003779 actin binding; GO:0003824 catalytic activity; GO:0005488 binding; GO:0005515 protein binding; GO:0005516 calmodulin binding; GO:0005524 ATP binding; GO:0005543 phospholipid binding; GO:0005546 phosphatidylinositol-4,5-bisphosphate binding; GO:0005547 phosphatidylinositol-3,4,5-trisphospha…	PF00063	Myosin head (motor domain)	Z	KOG0164	Myosin class I heavy chain
O43809	56	K	2.54	Up	Cleavage and polyadenylation specificity factor subunit 5 OS=Homo sapiens OX=9606 GN=NUDT21 PE=1 SV=1	NUDT21	1	1.79094e-05	112.93	2	EPLYEK(1)DSSVAAR	-2.819	1.458	0.574	mitochondria	K14397	NUDT21; cleavage and polyadenylation specificity factor subunit 5	hsa03015 mRNA surveillance pathway	GO:0000375 RNA splicing, via transesterification reactions; GO:0000377 RNA splicing, via transesterification reactions with bulged adenosine as nucleophile; GO:0000398 mRNA splicing, via spliceosome; GO:0002682 regulation of immune system process; GO:0002684 positive regulation of immune system process; GO:0006139 nucleobase-containing compound metabolic process; GO:0006351 transcription, DNA-tem…	GO:0005622 intracellular; GO:0005623 cell; GO:0005634 nucleus; GO:0005654 nucleoplasm; GO:0005737 cytoplasm; GO:0005813 centrosome; GO:0005815 microtubule organizing center; GO:0005847 mRNA cleavage and polyadenylation specificity factor complex; GO:0005849 mRNA cleavage factor complex; GO:0005856 cytoskeleton; GO:0015630 microtubule cytoskeleton; GO:0016604 nuclear body; GO:0031974 membrane-encl…	GO:0003676 nucleic acid binding; GO:0003682 chromatin binding; GO:0003723 RNA binding; GO:0003729 mRNA binding; GO:0005488 binding; GO:0005515 protein binding; GO:0017091 AU-rich element binding; GO:0019899 enzyme binding; GO:0042802 identical protein binding; GO:0042803 protein homodimerization activity; GO:0042826 histone deacetylase binding; GO:0046983 protein dimerization activity; GO:0097159…	PF13869	Nucleotide hydrolase	A	KOG1689	mRNA cleavage factor I subunit
O43809	23	K	4.788	Up	Cleavage and polyadenylation specificity factor subunit 5 OS=Homo sapiens OX=9606 GN=NUDT21 PE=1 SV=1	NUDT21	1	2.30723e-43	190.37	2	GVTQFGNK(1)YIQQTK	0.49152	1.695	0.354	mitochondria	K14397	NUDT21; cleavage and polyadenylation specificity factor subunit 5	hsa03015 mRNA surveillance pathway	GO:0000375 RNA splicing, via transesterification reactions; GO:0000377 RNA splicing, via transesterification reactions with bulged adenosine as nucleophile; GO:0000398 mRNA splicing, via spliceosome; GO:0002682 regulation of immune system process; GO:0002684 positive regulation of immune system process; GO:0006139 nucleobase-containing compound metabolic process; GO:0006351 transcription, DNA-tem…	GO:0005622 intracellular; GO:0005623 cell; GO:0005634 nucleus; GO:0005654 nucleoplasm; GO:0005737 cytoplasm; GO:0005813 centrosome; GO:0005815 microtubule organizing center; GO:0005847 mRNA cleavage and polyadenylation specificity factor complex; GO:0005849 mRNA cleavage factor complex; GO:0005856 cytoskeleton; GO:0015630 microtubule cytoskeleton; GO:0016604 nuclear body; GO:0031974 membrane-encl…	GO:0003676 nucleic acid binding; GO:0003682 chromatin binding; GO:0003723 RNA binding; GO:0003729 mRNA binding; GO:0005488 binding; GO:0005515 protein binding; GO:0017091 AU-rich element binding; GO:0019899 enzyme binding; GO:0042802 identical protein binding; GO:0042803 protein homodimerization activity; GO:0042826 histone deacetylase binding; GO:0046983 protein dimerization activity; GO:0097159…	PF13869	Nucleotide hydrolase	A	KOG1689	mRNA cleavage factor I subunit
O43809	29	K	3.973	Up	Cleavage and polyadenylation specificity factor subunit 5 OS=Homo sapiens OX=9606 GN=NUDT21 PE=1 SV=1	NUDT21	1	3.19793e-06	124.06	2	YIQQTK(1)PLTLER	-0.49909	1.633	0.411	mitochondria	K14397	NUDT21; cleavage and polyadenylation specificity factor subunit 5	hsa03015 mRNA surveillance pathway	GO:0000375 RNA splicing, via transesterification reactions; GO:0000377 RNA splicing, via transesterification reactions with bulged adenosine as nucleophile; GO:0000398 mRNA splicing, via spliceosome; GO:0002682 regulation of immune system process; GO:0002684 positive regulation of immune system process; GO:0006139 nucleobase-containing compound metabolic process; GO:0006351 transcription, DNA-tem…	GO:0005622 intracellular; GO:0005623 cell; GO:0005634 nucleus; GO:0005654 nucleoplasm; GO:0005737 cytoplasm; GO:0005813 centrosome; GO:0005815 microtubule organizing center; GO:0005847 mRNA cleavage and polyadenylation specificity factor complex; GO:0005849 mRNA cleavage factor complex; GO:0005856 cytoskeleton; GO:0015630 microtubule cytoskeleton; GO:0016604 nuclear body; GO:0031974 membrane-encl…	GO:0003676 nucleic acid binding; GO:0003682 chromatin binding; GO:0003723 RNA binding; GO:0003729 mRNA binding; GO:0005488 binding; GO:0005515 protein binding; GO:0017091 AU-rich element binding; GO:0019899 enzyme binding; GO:0042802 identical protein binding; GO:0042803 protein homodimerization activity; GO:0042826 histone deacetylase binding; GO:0046983 protein dimerization activity; GO:0097159…	PF13869	Nucleotide hydrolase	A	KOG1689	mRNA cleavage factor I subunit
O43809	73	K	4.112	Up	Cleavage and polyadenylation specificity factor subunit 5 OS=Homo sapiens OX=9606 GN=NUDT21 PE=1 SV=1	NUDT21	1	0.000381214	85.622	3	MREEFDK(1)IGMR	-1.4128	1.645	0.4	mitochondria	K14397	NUDT21; cleavage and polyadenylation specificity factor subunit 5	hsa03015 mRNA surveillance pathway	GO:0000375 RNA splicing, via transesterification reactions; GO:0000377 RNA splicing, via transesterification reactions with bulged adenosine as nucleophile; GO:0000398 mRNA splicing, via spliceosome; GO:0002682 regulation of immune system process; GO:0002684 positive regulation of immune system process; GO:0006139 nucleobase-containing compound metabolic process; GO:0006351 transcription, DNA-tem…	GO:0005622 intracellular; GO:0005623 cell; GO:0005634 nucleus; GO:0005654 nucleoplasm; GO:0005737 cytoplasm; GO:0005813 centrosome; GO:0005815 microtubule organizing center; GO:0005847 mRNA cleavage and polyadenylation specificity factor complex; GO:0005849 mRNA cleavage factor complex; GO:0005856 cytoskeleton; GO:0015630 microtubule cytoskeleton; GO:0016604 nuclear body; GO:0031974 membrane-encl…	GO:0003676 nucleic acid binding; GO:0003682 chromatin binding; GO:0003723 RNA binding; GO:0003729 mRNA binding; GO:0005488 binding; GO:0005515 protein binding; GO:0017091 AU-rich element binding; GO:0019899 enzyme binding; GO:0042802 identical protein binding; GO:0042803 protein homodimerization activity; GO:0042826 histone deacetylase binding; GO:0046983 protein dimerization activity; GO:0097159…	PF13869	Nucleotide hydrolase	A	KOG1689	mRNA cleavage factor I subunit
O43813	128	K	7.87	Up	Glutathione S-transferase LANCL1 OS=Homo sapiens OX=9606 GN=LANCL1 PE=1 SV=1	LANCL1	1	3.27627e-07	115.35	2	MNNEK(1)QAEDCITR	-2.523	1.873	0.238	cytoplasm	K25210	LANCL1; glutathione transferase [EC:2.5.1.18]	hsa00480 Glutathione metabolism; hsa01100 Metabolic pathways	GO:0007154 cell communication; GO:0007165 signal transduction; GO:0007186 G protein-coupled receptor signaling pathway; GO:0009987 cellular process; GO:0023052 signaling; GO:0050789 regulation of biological process; GO:0050794 regulation of cellular process; GO:0050896 response to stimulus; GO:0051716 cellular response to stimulus; GO:0065007 biological regulation;	GO:0005623 cell; GO:0005886 plasma membrane; GO:0005887 integral component of plasma membrane; GO:0016020 membrane; GO:0016021 integral component of membrane; GO:0031224 intrinsic component of membrane; GO:0031226 intrinsic component of plasma membrane; GO:0071944 cell periphery;	GO:0004888 transmembrane signaling receptor activity; GO:0004930 G protein-coupled receptor activity; GO:0005102 signaling receptor binding; GO:0005488 binding; GO:0005515 protein binding; GO:0008270 zinc ion binding; GO:0017124 SH3 domain binding; GO:0019904 protein domain specific binding; GO:0033218 amide binding; GO:0038023 signaling receptor activity; GO:0042277 peptide binding; GO:0043167 i…			V	KOG2787	Lanthionine synthetase C-like protein 1
O43819	196	K	3.582	Up	Protein SCO2 homolog, mitochondrial OS=Homo sapiens OX=9606 GN=SCO2 PE=1 SV=3	SCO2	1	1.19158e-12	99.668	3	LLGLTGSTK(1)QVAQASHSYR	4.3176	1.601	0.447	mitochondria	K23755	SCO2; protein SCO2	hsa05230 Central carbon metabolism in cancer	GO:0001654 eye development; GO:0001701 in utero embryonic development; GO:0003008 system process; GO:0003012 muscle system process; GO:0006091 generation of precursor metabolites and energy; GO:0006996 organelle organization; GO:0007005 mitochondrion organization; GO:0007275 multicellular organism development; GO:0007423 sensory organ development; GO:0008152 metabolic process; GO:0008535 respirat…	GO:0005622 intracellular; GO:0005623 cell; GO:0005737 cytoplasm; GO:0005739 mitochondrion; GO:0005740 mitochondrial envelope; GO:0005743 mitochondrial inner membrane; GO:0005759 mitochondrial matrix; GO:0016020 membrane; GO:0016021 integral component of membrane; GO:0019866 organelle inner membrane; GO:0030016 myofibril; GO:0031090 organelle membrane; GO:0031224 intrinsic component of membrane; G…	GO:0003824 catalytic activity; GO:0005488 binding; GO:0005507 copper ion binding; GO:0015035 protein disulfide oxidoreductase activity; GO:0015036 disulfide oxidoreductase activity; GO:0016491 oxidoreductase activity; GO:0016667 oxidoreductase activity, acting on a sulfur group of donors; GO:0043167 ion binding; GO:0043169 cation binding; GO:0046872 metal ion binding; GO:0046914 transition metal …			C	KOG2792	Putative cytochrome C oxidase assembly protein
O43837	199	K	2.121	Up	Isocitrate dehydrogenase [NAD] subunit beta, mitochondrial OS=Homo sapiens OX=9606 GN=IDH3B PE=1 SV=2	IDH3B	1	0.00167832	55.754	2	IAK(1)FAFDYATK	1.8195	1.296	0.611	mitochondria	K00030	IDH3; isocitrate dehydrogenase (NAD+) [EC:1.1.1.41]	hsa01210 2-Oxocarboxylic acid metabolism; hsa01200 Carbon metabolism; hsa00020 Citrate cycle (TCA cycle); hsa01230 Biosynthesis of amino acids; hsa01100 Metabolic pathways	GO:0006082 organic acid metabolic process; GO:0006091 generation of precursor metabolites and energy; GO:0006099 tricarboxylic acid cycle; GO:0006101 citrate metabolic process; GO:0006102 isocitrate metabolic process; GO:0006103 2-oxoglutarate metabolic process; GO:0006139 nucleobase-containing compound metabolic process; GO:0006725 cellular aromatic compound metabolic process; GO:0006732 coenzym…	GO:0005622 intracellular; GO:0005623 cell; GO:0005737 cytoplasm; GO:0005739 mitochondrion; GO:0005759 mitochondrial matrix; GO:0005962 mitochondrial isocitrate dehydrogenase complex (NAD+); GO:0030062 mitochondrial tricarboxylic acid cycle enzyme complex; GO:0031974 membrane-enclosed lumen; GO:0032991 protein-containing complex; GO:0043226 organelle; GO:0043227 membrane-bounded organelle; GO:0043…	GO:0003824 catalytic activity; GO:0004448 isocitrate dehydrogenase activity; GO:0004449 isocitrate dehydrogenase (NAD+) activity; GO:0009055 electron transfer activity; GO:0016491 oxidoreductase activity; GO:0016614 oxidoreductase activity, acting on CH-OH group of donors; GO:0016616 oxidoreductase activity, acting on the CH-OH group of donors, NAD or NADP as acceptor;	PF00180	Isocitrate/isopropylmalate dehydrogenase	C	KOG0784	Isocitrate dehydrogenase, gamma subunit
O43837	122	K	2.265	Up	Isocitrate dehydrogenase [NAD] subunit beta, mitochondrial OS=Homo sapiens OX=9606 GN=IDH3B PE=1 SV=2	IDH3B	1	3.1155e-08	108.91	3	IHTPMEYK(1)GELASYDMR	-0.031145	1.318	0.582	mitochondria	K00030	IDH3; isocitrate dehydrogenase (NAD+) [EC:1.1.1.41]	hsa01210 2-Oxocarboxylic acid metabolism; hsa01200 Carbon metabolism; hsa00020 Citrate cycle (TCA cycle); hsa01230 Biosynthesis of amino acids; hsa01100 Metabolic pathways	GO:0006082 organic acid metabolic process; GO:0006091 generation of precursor metabolites and energy; GO:0006099 tricarboxylic acid cycle; GO:0006101 citrate metabolic process; GO:0006102 isocitrate metabolic process; GO:0006103 2-oxoglutarate metabolic process; GO:0006139 nucleobase-containing compound metabolic process; GO:0006725 cellular aromatic compound metabolic process; GO:0006732 coenzym…	GO:0005622 intracellular; GO:0005623 cell; GO:0005737 cytoplasm; GO:0005739 mitochondrion; GO:0005759 mitochondrial matrix; GO:0005962 mitochondrial isocitrate dehydrogenase complex (NAD+); GO:0030062 mitochondrial tricarboxylic acid cycle enzyme complex; GO:0031974 membrane-enclosed lumen; GO:0032991 protein-containing complex; GO:0043226 organelle; GO:0043227 membrane-bounded organelle; GO:0043…	GO:0003824 catalytic activity; GO:0004448 isocitrate dehydrogenase activity; GO:0004449 isocitrate dehydrogenase (NAD+) activity; GO:0009055 electron transfer activity; GO:0016491 oxidoreductase activity; GO:0016614 oxidoreductase activity, acting on CH-OH group of donors; GO:0016616 oxidoreductase activity, acting on the CH-OH group of donors, NAD or NADP as acceptor;	PF00180	Isocitrate/isopropylmalate dehydrogenase	C	KOG0784	Isocitrate dehydrogenase, gamma subunit
O43852	70	K	2.244	Up	Calumenin OS=Homo sapiens OX=9606 GN=CALU PE=1 SV=2	CALU	1	4.46037e-05	115.04	2	TFDQLTPEESK(1)ER	-1.383	1.353	0.603	extracellular	K23901			GO:0043086 negative regulation of catalytic activity; GO:0044092 negative regulation of molecular function; GO:0050790 regulation of catalytic activity; GO:0065007 biological regulation; GO:0065009 regulation of molecular function;	GO:0005576 extracellular region; GO:0005622 intracellular; GO:0005623 cell; GO:0005737 cytoplasm; GO:0005783 endoplasmic reticulum; GO:0005788 endoplasmic reticulum lumen; GO:0012505 endomembrane system; GO:0031974 membrane-enclosed lumen; GO:0043226 organelle; GO:0043227 membrane-bounded organelle; GO:0043229 intracellular organelle; GO:0043231 intracellular membrane-bounded organelle; GO:004323…	GO:0004857 enzyme inhibitor activity; GO:0005488 binding; GO:0005509 calcium ion binding; GO:0005515 protein binding; GO:0019899 enzyme binding; GO:0030234 enzyme regulator activity; GO:0043167 ion binding; GO:0043169 cation binding; GO:0046872 metal ion binding; GO:0098772 molecular function regulator;	PF13202; PF13833	EF hand; EF-hand domain pair	TU	KOG4223	Reticulocalbin, calumenin, DNA supercoiling factor, and related Ca2+-binding proteins of the CREC family (EF-Hand protein superfamily)
O43913	280	K	2.671	Up	Origin recognition complex subunit 5 OS=Homo sapiens OX=9606 GN=ORC5 PE=1 SV=1	ORC5	1	0.000221736	101.82	2	EISSSQWEK(1)LQK	-0.51016	1.544	0.578	cytoskeleton	K02607	ORC5; origin recognition complex subunit 5	hsa04110 Cell cycle	GO:0000082 G1/S transition of mitotic cell cycle; GO:0000278 mitotic cell cycle; GO:0006139 nucleobase-containing compound metabolic process; GO:0006259 DNA metabolic process; GO:0006260 DNA replication; GO:0006261 DNA-dependent DNA replication; GO:0006270 DNA replication initiation; GO:0006725 cellular aromatic compound metabolic process; GO:0006807 nitrogen compound metabolic process; GO:000704…	GO:0000228 nuclear chromosome; GO:0000808 origin recognition complex; GO:0005622 intracellular; GO:0005623 cell; GO:0005634 nucleus; GO:0005654 nucleoplasm; GO:0005664 nuclear origin of replication recognition complex; GO:0005694 chromosome; GO:0005737 cytoplasm; GO:0005829 cytosol; GO:0031974 membrane-enclosed lumen; GO:0031981 nuclear lumen; GO:0032991 protein-containing complex; GO:0043226 org…	GO:0000166 nucleotide binding; GO:0003676 nucleic acid binding; GO:0003677 DNA binding; GO:0003688 DNA replication origin binding; GO:0003690 double-stranded DNA binding; GO:0005488 binding; GO:0036094 small molecule binding; GO:0043565 sequence-specific DNA binding; GO:0097159 organic cyclic compound binding; GO:1901265 nucleoside phosphate binding; GO:1901363 heterocyclic compound binding; GO:1…	PF13191	AAA ATPase domain	L	KOG2543	Origin recognition complex, subunit 5
O60216	48	K	30.689	Up	Double-strand-break repair protein rad21 homolog OS=Homo sapiens OX=9606 GN=RAD21 PE=1 SV=2	RAD21	1	4.22554e-07	136.39	3	AHVFECNLESSVESIISPK(1)VK	-1.0216	1.872	0.061	cytoplasm	K06670	SCC1; cohesin complex subunit SCC1	hsa04110 Cell cycle	GO:0000003 reproduction; GO:0000280 nuclear division; GO:0000819 sister chromatid segregation; GO:0006139 nucleobase-containing compound metabolic process; GO:0006259 DNA metabolic process; GO:0006281 DNA repair; GO:0006302 double-strand break repair; GO:0006310 DNA recombination; GO:0006351 transcription, DNA-templated; GO:0006355 regulation of transcription, DNA-templated; GO:0006357 regulation…	GO:0000228 nuclear chromosome; GO:0000775 chromosome, centromeric region; GO:0000785 chromatin; GO:0000793 condensed chromosome; GO:0000794 condensed nuclear chromosome; GO:0000798 nuclear cohesin complex; GO:0005622 intracellular; GO:0005623 cell; GO:0005634 nucleus; GO:0005654 nucleoplasm; GO:0005694 chromosome; GO:0005737 cytoplasm; GO:0005829 cytosol; GO:0008278 cohesin complex; GO:0016363 nu…	GO:0000981 DNA-binding transcription factor activity, RNA polymerase II-specific; GO:0001228 DNA-binding transcription activator activity, RNA polymerase II-specific; GO:0003682 chromatin binding; GO:0003700 DNA-binding transcription factor activity; GO:0005488 binding; GO:0044877 protein-containing complex binding; GO:0140110 transcription regulator activity;			D	KOG1213	Sister chromatid cohesion complex Cohesin, subunit RAD21/SCC1
O60216	72	K	2.709	Up	Double-strand-break repair protein rad21 homolog OS=Homo sapiens OX=9606 GN=RAD21 PE=1 SV=2	RAD21	1	5.97061e-06	132.9	2	AK(1)YLLADCNEAFIK	1.5146	1.436	0.53	cytoplasm	K06670	SCC1; cohesin complex subunit SCC1	hsa04110 Cell cycle	GO:0000003 reproduction; GO:0000280 nuclear division; GO:0000819 sister chromatid segregation; GO:0006139 nucleobase-containing compound metabolic process; GO:0006259 DNA metabolic process; GO:0006281 DNA repair; GO:0006302 double-strand break repair; GO:0006310 DNA recombination; GO:0006351 transcription, DNA-templated; GO:0006355 regulation of transcription, DNA-templated; GO:0006357 regulation…	GO:0000228 nuclear chromosome; GO:0000775 chromosome, centromeric region; GO:0000785 chromatin; GO:0000793 condensed chromosome; GO:0000794 condensed nuclear chromosome; GO:0000798 nuclear cohesin complex; GO:0005622 intracellular; GO:0005623 cell; GO:0005634 nucleus; GO:0005654 nucleoplasm; GO:0005694 chromosome; GO:0005737 cytoplasm; GO:0005829 cytosol; GO:0008278 cohesin complex; GO:0016363 nu…	GO:0000981 DNA-binding transcription factor activity, RNA polymerase II-specific; GO:0001228 DNA-binding transcription activator activity, RNA polymerase II-specific; GO:0003682 chromatin binding; GO:0003700 DNA-binding transcription factor activity; GO:0005488 binding; GO:0044877 protein-containing complex binding; GO:0140110 transcription regulator activity;			D	KOG1213	Sister chromatid cohesion complex Cohesin, subunit RAD21/SCC1
[truncated: 4,321 more rows]
