# Supplementary material for: USP1 promotes cholangiocarcinoma progression by deubiquitinating PARP1 to prevent its proteasomal degradation
Source: Cell Death Dis. 2023 Oct 11;14(10):669. doi: 10.1038/s41419-023-06172-6 (PMC10567853; doi:10.1038/s41419-023-06172-6)
Supplement: Supplementary file 10 — Data Set [file 41419_2023_6172_MOESM10_ESM.xlsx]

## Sheet: Sheet1
Figure
2F	Tukey's multiple comparisons test	Mean Diff.	95.00% CI of diff.	Significant?	Summary	Adjusted P Value
	USP1
	Row 1 vs. Row 2	0.869	0.6886 to 1.049	Yes	****	<0.0001
	Row 1 vs. Row 3	0.8967	0.7163 to 1.077	Yes	****	<0.0001
	Row 2 vs. Row 3	0.0277	-0.1527 to 0.2081	No	ns	0.9123
	PARP1
	Row 1 vs. Row 2	0.03981	-0.1406 to 0.2202	No	ns	0.8286
	Row 1 vs. Row 3	-0.09709	-0.2775 to 0.08328	No	ns	0.3544
	Row 2 vs. Row 3	-0.1369	-0.3173 to 0.04347	No	ns	0.1486
2E	Tukey's multiple comparisons test	Mean Diff.	95.00% CI of diff.	Significant?	Summary	Adjusted P Value
	USP1
	Row 1 vs. Row 2	0.894	0.7205 to 1.067	Yes	****	<0.0001
	Row 1 vs. Row 3	0.8717	0.6982 to 1.045	Yes	****	<0.0001
	Row 2 vs. Row 3	-0.0223	-0.1958 to 0.1512	No	ns	0.9376
	PARP1
	Row 1 vs. Row 2	-0.0192	-0.1927 to 0.1543	No	ns	0.9533
	Row 1 vs. Row 3	0.0291	-0.1444 to 0.2026	No	ns	0.8964
	Row 2 vs. Row 3	0.0483	-0.1252 to 0.2218	No	ns	0.7435
S2C	Sidak's multiple comparisons test	Mean Diff.	95.00% CI of diff.	Significant?	Summary	Adjusted P Value
	Row 1 - Row 2
	USP1	-13.8	-15.51 to -12.09	Yes	****	<0.0001
	PARP1	-0.108	-1.820 to 1.604	No	ns	0.9823
2M	Tukey's multiple comparisons test	Mean Diff.	95.00% CI of diff.	Significant?	Summary	Adjusted P Value
	Row 1
	Ctrl vs. Sh-1	0	-0.1259 to 0.1259	No	ns	>0.9999
	Ctrl vs. Sh-2	0	-0.1259 to 0.1259	No	ns	>0.9999
	Sh-1 vs. Sh-2	0	-0.1259 to 0.1259	No	ns	>0.9999
	Row 2
	Ctrl vs. Sh-1	0.5353	0.4093 to 0.6612	Yes	****	<0.0001
	Ctrl vs. Sh-2	0.462	0.3360 to 0.5879	Yes	****	<0.0001
	Sh-1 vs. Sh-2	-0.0733	-0.1992 to 0.05260	No	ns	0.3303
	Row 3
	Ctrl vs. Sh-1	0.44	0.3141 to 0.5659	Yes	****	<0.0001
	Ctrl vs. Sh-2	0.455	0.3291 to 0.5809	Yes	****	<0.0001
	Sh-1 vs. Sh-2	0.015	-0.1109 to 0.1409	No	ns	0.9525
	Row 4
	Ctrl vs. Sh-1	0.245	0.1191 to 0.3709	Yes	***	0.0002
	Ctrl vs. Sh-2	0.255	0.1291 to 0.3809	Yes	***	0.0001
	Sh-1 vs. Sh-2	0.01	-0.1159 to 0.1359	No	ns	0.9786
2O	Tukey's multiple comparisons test	Mean Diff.	95.00% CI of diff.	Significant?	Summary	Adjusted P Value
	Row 1
	Ctrl vs. Sh-1	0	-0.1360 to 0.1360	No	ns	>0.9999
	Ctrl vs. Sh-2	0	-0.1360 to 0.1360	No	ns	>0.9999
	Sh-1 vs. Sh-2	0	-0.1360 to 0.1360	No	ns	>0.9999
	Row 2
	Ctrl vs. Sh-1	0.53	0.3940 to 0.6660	Yes	****	<0.0001
	Ctrl vs. Sh-2	0.325	0.1890 to 0.4610	Yes	****	<0.0001
	Sh-1 vs. Sh-2	-0.205	-0.3410 to -0.06900	Yes	**	0.0026
	Row 3
	Ctrl vs. Sh-1	0.415	0.2790 to 0.5510	Yes	****	<0.0001
	Ctrl vs. Sh-2	0.395	0.2590 to 0.5310	Yes	****	<0.0001
	Sh-1 vs. Sh-2	-0.02	-0.1560 to 0.1160	No	ns	0.9286
	Row 4
	Ctrl vs. Sh-1	0.22	0.08400 to 0.3560	Yes	**	0.0013
	Ctrl vs. Sh-2	0.2	0.06400 to 0.3360	Yes	**	0.0033
	Sh-1 vs. Sh-2	-0.02	-0.1560 to 0.1160	No	ns	0.9286
2K	Tukey's multiple comparisons test	Mean Diff.	95.00% CI of diff.	Significant?	Summary	Adjusted P Value
	Row 1
	ve vs. OE	0	-0.1586 to 0.1586	No	ns	>0.9999
	ve vs. CA	0	-0.1586 to 0.1586	No	ns	>0.9999
	OE vs. CA	0	-0.1586 to 0.1586	No	ns	>0.9999
	Row 2
	ve vs. OE	-0.4	-0.5586 to -0.2414	Yes	****	<0.0001
	ve vs. CA	0.2	0.04143 to 0.3586	Yes	*	0.0116
	OE vs. CA	0.6	0.4414 to 0.7586	Yes	****	<0.0001
	Row 3
	ve vs. OE	-0.44	-0.5986 to -0.2814	Yes	****	<0.0001
	ve vs. CA	0.06	-0.09857 to 0.2186	No	ns	0.6178
	OE vs. CA	0.5	0.3414 to 0.6586	Yes	****	<0.0001
	Row 4
	ve vs. OE	-0.305	-0.4636 to -0.1464	Yes	***	0.0002
	ve vs. CA	0.03	-0.1286 to 0.1886	No	ns	0.8848
	OE vs. CA	0.335	0.1764 to 0.4936	Yes	****	<0.0001
4B	Tukey's multiple comparisons test	Mean Diff.	95.00% CI of diff.	Significant?	Summary	Adjusted P Value
	Transwell
	Row 1 vs. Row 2	71	44.56 to 97.44	Yes	****	<0.0001
	Row 1 vs. Row 3	63	36.56 to 89.44	Yes	****	<0.0001
	Row 1 vs. Row 4	-15	-41.44 to 11.44	No	ns	0.4935
	Row 1 vs. Row 5	-21	-47.44 to 5.437	No	ns	0.1764
	Row 2 vs. Row 3	-8	-34.44 to 18.44	No	ns	0.9082
	Row 2 vs. Row 4	-86	-112.4 to -59.56	Yes	****	<0.0001
	Row 2 vs. Row 5	-92	-118.4 to -65.56	Yes	****	<0.0001
	Row 3 vs. Row 4	-78	-104.4 to -51.56	Yes	****	<0.0001
	Row 3 vs. Row 5	-84	-110.4 to -57.56	Yes	****	<0.0001
	Row 4 vs. Row 5	-6	-32.44 to 20.44	No	ns	0.966
S3B	Tukey's multiple comparisons test	Mean Diff.	95.00% CI of diff.	Significant?	Summary	Adjusted P Value
	Group A
	Row 1 vs. Row 2	53	19.30 to 86.70	Yes	***	0.0005
	Row 1 vs. Row 3	61	27.30 to 94.70	Yes	****	<0.0001
	Row 1 vs. Row 4	-28	-61.70 to 5.697	No	ns	0.1438
	Row 1 vs. Row 5	-19	-52.70 to 14.70	No	ns	0.4997
	Row 2 vs. Row 3	8	-25.70 to 41.70	No	ns	0.9601
	Row 2 vs. Row 4	-81	-114.7 to -47.30	Yes	****	<0.0001
	Row 2 vs. Row 5	-72	-105.7 to -38.30	Yes	****	<0.0001
	Row 3 vs. Row 4	-89	-122.7 to -55.30	Yes	****	<0.0001
	Row 3 vs. Row 5	-80	-113.7 to -46.30	Yes	****	<0.0001
	Row 4 vs. Row 5	9	-24.70 to 42.70	No	ns	0.9397
4C	Tukey's multiple comparisons test	Mean Diff.	95.00% CI of diff.	Significant?	Summary	Adjusted P Value
	Clone
	Row 1 vs. Row 2	-115	-154.7 to -75.27	Yes	****	<0.0001
	Row 1 vs. Row 3	-25	-64.73 to 14.73	No	ns	0.277
	Row 2 vs. Row 3	90	50.27 to 129.7	Yes	****	<0.0001
4E	Tukey's multiple comparisons test	Mean Diff.	95.00% CI of diff.	Significant?	Summary	Adjusted P Value
	Transwell
	Row 1 vs. Row 2	65	19.96 to 110.0	Yes	**	0.0016
	Row 1 vs. Row 3	61	15.96 to 106.0	Yes	**	0.0034
	Row 1 vs. Row 4	-85	-130.0 to -39.96	Yes	****	<0.0001
	Row 1 vs. Row 5	-115	-160.0 to -69.96	Yes	****	<0.0001
	Row 2 vs. Row 3	-4	-49.04 to 41.04	No	ns	0.999
	Row 2 vs. Row 4	-150	-195.0 to -105.0	Yes	****	<0.0001
	Row 2 vs. Row 5	-180	-225.0 to -135.0	Yes	****	<0.0001
	Row 3 vs. Row 4	-146	-191.0 to -101.0	Yes	****	<0.0001
	Row 3 vs. Row 5	-176	-221.0 to -131.0	Yes	****	<0.0001
	Row 4 vs. Row 5	-30	-75.04 to 15.04	No	ns	0.3326
	Invasion
	Row 1 vs. Row 2	75	29.96 to 120.0	Yes	***	0.0002
	Row 1 vs. Row 3	83	37.96 to 128.0	Yes	****	<0.0001
	Row 1 vs. Row 4	-57	-102.0 to -11.96	Yes	**	0.007
	Row 1 vs. Row 5	-65	-110.0 to -19.96	Yes	**	0.0016
	Row 2 vs. Row 3	8	-37.04 to 53.04	No	ns	0.9862
	Row 2 vs. Row 4	-132	-177.0 to -86.96	Yes	****	<0.0001
	Row 2 vs. Row 5	-140	-185.0 to -94.96	Yes	****	<0.0001
	Row 3 vs. Row 4	-140	-185.0 to -94.96	Yes	****	<0.0001
	Row 3 vs. Row 5	-148	-193.0 to -103.0	Yes	****	<0.0001
	Row 4 vs. Row 5	-8	-53.04 to 37.04	No	ns	0.9862
S3C	Tukey's multiple comparisons test	Mean Diff.	95.00% CI of diff.	Significant?	Summary	Adjusted P Value
	Transwell
	Row 1 vs. Row 2	83	31.80 to 134.2	Yes	***	0.0004
	Row 1 vs. Row 3	77	25.80 to 128.2	Yes	***	0.001
	Row 1 vs. Row 4	-105	-156.2 to -53.80	Yes	****	<0.0001
	Row 1 vs. Row 5	-137	-188.2 to -85.80	Yes	****	<0.0001
	Row 2 vs. Row 3	-6	-57.20 to 45.20	No	ns	0.9972
	Row 2 vs. Row 4	-188	-239.2 to -136.8	Yes	****	<0.0001
	Row 2 vs. Row 5	-220	-271.2 to -168.8	Yes	****	<0.0001
	Row 3 vs. Row 4	-182	-233.2 to -130.8	Yes	****	<0.0001
	Row 3 vs. Row 5	-214	-265.2 to -162.8	Yes	****	<0.0001
	Row 4 vs. Row 5	-32	-83.20 to 19.20	No	ns	0.3961
	Invasion
	Row 1 vs. Row 2	81	29.80 to 132.2	Yes	***	0.0005
	Row 1 vs. Row 3	69	17.80 to 120.2	Yes	**	0.0036
	Row 1 vs. Row 4	-145	-196.2 to -93.80	Yes	****	<0.0001
	Row 1 vs. Row 5	-159	-210.2 to -107.8	Yes	****	<0.0001
	Row 2 vs. Row 3	-12	-63.20 to 39.20	No	ns	0.9618
	Row 2 vs. Row 4	-226	-277.2 to -174.8	Yes	****	<0.0001
	Row 2 vs. Row 5	-240	-291.2 to -188.8	Yes	****	<0.0001
	Row 3 vs. Row 4	-214	-265.2 to -162.8	Yes	****	<0.0001
	Row 3 vs. Row 5	-228	-279.2 to -176.8	Yes	****	<0.0001
	Row 4 vs. Row 5	-14	-65.20 to 37.20	No	ns	0.9346
4G	Tukey's multiple comparisons test	Mean Diff.	95.00% CI of diff.	Significant?	Summary	Adjusted P Value
	Transwell
	Row 1 vs. Row 2	-135	-166.3 to -103.7	Yes	****	<0.0001
	Row 1 vs. Row 3	-6	-37.26 to 25.26	No	ns	0.8817
	Row 2 vs. Row 3	129	97.74 to 160.3	Yes	****	<0.0001
	Invasion
	Row 1 vs. Row 2	-65	-96.26 to -33.74	Yes	****	<0.0001
	Row 1 vs. Row 3	7	-24.26 to 38.26	No	ns	0.8427
	Row 2 vs. Row 3	72	40.74 to 103.3	Yes	****	<0.0001
4I	Tukey's multiple comparisons test	Mean Diff.	95.00% CI of diff.	Significant?	Summary	Adjusted P Value
	Row 1
	NC vs. Sh	12.79	-26.72 to 52.30	No	ns	0.7231
	NC vs. RESCUE	3.524	-35.98 to 43.03	No	ns	0.9756
	Sh vs. RESCUE	-9.268	-48.78 to 30.24	No	ns	0.8432
	Row 2
	NC vs. Sh	27.24	-12.27 to 66.74	No	ns	0.2346
	NC vs. RESCUE	6.48	-33.03 to 45.99	No	ns	0.9199
	Sh vs. RESCUE	-20.76	-60.26 to 18.75	No	ns	0.4282
	Row 3
	NC vs. Sh	45.07	5.558 to 84.57	Yes	*	0.0211
	NC vs. RESCUE	14.27	-25.24 to 53.78	No	ns	0.6681
	Sh vs. RESCUE	-30.79	-70.30 to 8.715	No	ns	0.1581
	Row 4
	NC vs. Sh	60.54	21.03 to 100.0	Yes	**	0.0012
	NC vs. RESCUE	17.63	-21.88 to 57.13	No	ns	0.5415
	Sh vs. RESCUE	-42.91	-82.42 to -3.401	Yes	*	0.0298
	Row 5
	NC vs. Sh	78.02	38.51 to 117.5	Yes	****	<0.0001
	NC vs. RESCUE	21.37	-18.14 to 60.88	No	ns	0.4072
	Sh vs. RESCUE	-56.65	-96.16 to -17.14	Yes	**	0.0026
	Row 6
	NC vs. Sh	115.4	75.87 to 154.9	Yes	****	<0.0001
	NC vs. RESCUE	37.43	-2.077 to 76.94	No	ns	0.0673
	Sh vs. RESCUE	-77.94	-117.4 to -38.43	Yes	****	<0.0001
	Row 7
	NC vs. Sh	170	130.5 to 209.5	Yes	****	<0.0001
	NC vs. RESCUE	55.86	16.35 to 95.37	Yes	**	0.003
	Sh vs. RESCUE	-114.1	-153.6 to -74.63	Yes	****	<0.0001
	Row 8
	NC vs. Sh	270.9	231.4 to 310.4	Yes	****	<0.0001
	NC vs. RESCUE	97.37	57.86 to 136.9	Yes	****	<0.0001
	Sh vs. RESCUE	-173.5	-213.0 to -134.0	Yes	****	<0.0001
4J	Tukey's multiple comparisons test	Mean Diff.	95.00% CI of diff.	Significant?	Summary	Adjusted P Value
	NC vs. Sh	237.6	131.2 to 343.9	Yes	****	<0.0001	A-B
	NC vs. Rescue	64.03	-42.30 to 170.4	No	ns	0.2908	A-C
	Sh vs. Rescue	-173.5	-279.9 to -67.19	Yes	**	0.0019	B-C
4L	Tukey's multiple comparisons test	Mean Diff.	95.00% CI of diff.	Significant?	Summary	Adjusted P Value
	Row 1
	Vector vs. USP1	-15.17	-56.07 to 25.73	No	ns	0.6539
	Vector vs. RESCUE	-6.26	-47.16 to 34.64	No	ns	0.9299
	USP1 vs. RESCUE	8.906	-31.99 to 49.81	No	ns	0.8633
	Row 2
	Vector vs. USP1	-19.72	-60.62 to 21.18	No	ns	0.489
	Vector vs. RESCUE	-7.563	-48.46 to 33.34	No	ns	0.8994
	USP1 vs. RESCUE	12.15	-28.74 to 53.05	No	ns	0.7608
	Row 3
	Vector vs. USP1	-34.48	-75.38 to 6.416	No	ns	0.1164
	Vector vs. RESCUE	-12.84	-53.74 to 28.06	No	ns	0.7372
	USP1 vs. RESCUE	21.64	-19.26 to 62.54	No	ns	0.423
	Row 4
	Vector vs. USP1	-60.42	-101.3 to -19.52	Yes	**	0.0018
	Vector vs. RESCUE	-23.28	-64.18 to 17.62	No	ns	0.3701
	USP1 vs. RESCUE	37.14	-3.764 to 78.03	No	ns	0.0834
	Row 5
	Vector vs. USP1	-92.63	-133.5 to -51.73	Yes	****	<0.0001
	Vector vs. RESCUE	-29.5	-70.40 to 11.40	No	ns	0.205
	USP1 vs. RESCUE	63.13	22.23 to 104.0	Yes	**	0.0011
	Row 6
	Vector vs. USP1	-113.3	-154.2 to -72.38	Yes	****	<0.0001
	Vector vs. RESCUE	-40.58	-81.48 to 0.3197	No	ns	0.0523
	USP1 vs. RESCUE	72.7	31.80 to 113.6	Yes	***	0.0001
	Row 7
	Vector vs. USP1	-182.7	-223.6 to -141.8	Yes	****	<0.0001
	Vector vs. RESCUE	-62.87	-103.8 to -21.97	Yes	**	0.0011
	USP1 vs. RESCUE	119.8	78.94 to 160.7	Yes	****	<0.0001
	Row 8
	Vector vs. USP1	-332.8	-373.7 to -291.9	Yes	****	<0.0001
	Vector vs. RESCUE	-93.45	-134.3 to -52.55	Yes	****	<0.0001
	USP1 vs. RESCUE	239.4	198.5 to 280.3	Yes	****	<0.0001
4M	Tukey's multiple comparisons test	Mean Diff.	95.00% CI of diff.	Significant?	Summary	Adjusted P Value
	VE vs. USP1	-264.5	-401.9 to -127.0	Yes	***	0.0004	A-B
	VE vs. Rescue	-113.4	-250.9 to 23.99	No	ns	0.1143	A-C
	USP1 vs. Rescue	151	13.60 to 288.5	Yes	*	0.0305	B-C
4O	Tukey's multiple comparisons test	Mean Diff.	95.00% CI of diff.	Significant?	Summary	Adjusted P Value
	Ctrl vs. Sh	12.83	3.961 to 21.71	Yes	**	0.0051	A-B
	Ctrl vs. Rescue	-11.67	-20.54 to -2.795	Yes	*	0.0101	A-C
	Sh vs. Rescue	-24.5	-33.37 to -15.63	Yes	****	<0.0001	B-C
4Q	Tukey's multiple comparisons test	Mean Diff.	95.00% CI of diff.	Significant?	Summary	Adjusted P Value
	Vector vs. USP1	-26.5	-36.81 to -16.19	Yes	****	<0.0001	A-B
	Vector vs. Rescue	0.5	-9.810 to 10.81	No	ns	0.9913	A-C
	USP1 vs. Rescue	27	16.69 to 37.31	Yes	****	<0.0001	B-C
S3D	Tukey's multiple comparisons test	Mean Diff.	95.00% CI of diff.	Significant?	Summary	Adjusted P Value
RBE	Vector vs. USP1	5.156	"-6.718 to -2.015	Yes	**	0.0067
	USP1 vs. USP1+PARP1 sh	5.548	1.780 to 5.347	Yes	**	0.0052
HuCC-T1	Ctrl vs. USP1 sh1	6.772	2.944 to 7.036	Yes	**	0.0025
	USP1 sh1 vs. USP1 sh1+PARP1	6.05	"-7.557 to -2.803	Yes	**	0.0038
5M	Tukey's multiple comparisons test	Mean Diff.	95.00% CI of diff.	Significant?	Summary	Adjusted P Value
	Row 1
	ve vs. OE	0	-0.1495 to 0.1495	No	ns	>0.9999
	ve vs. KQ	0	-0.1495 to 0.1495	No	ns	>0.9999
	OE vs. KQ	0	-0.1495 to 0.1495	No	ns	>0.9999
	Row 2
	ve vs. OE	-0.2935	-0.4430 to -0.1440	Yes	***	0.0002
	ve vs. KQ	-0.686	-0.8355 to -0.5365	Yes	****	<0.0001
	OE vs. KQ	-0.3925	-0.5420 to -0.2430	Yes	****	<0.0001
	Row 3
	ve vs. OE	-0.1745	-0.3241 to -0.02499	Yes	*	0.02
	ve vs. KQ	-0.6701	-0.8196 to -0.5206	Yes	****	<0.0001
	OE vs. KQ	-0.4956	-0.6451 to -0.3460	Yes	****	<0.0001
	Row 4
	ve vs. OE	-0.1534	-0.3030 to -0.003886	Yes	*	0.0436
	ve vs. KQ	-0.5064	-0.6559 to -0.3569	Yes	****	<0.0001
	OE vs. KQ	-0.353	-0.5025 to -0.2034	Yes	****	<0.0001
5O	Tukey's multiple comparisons test	Mean Diff.	95.00% CI of diff.	Significant?	Summary	Adjusted P Value
	Row 1
	ve vs. OE	0	-0.1288 to 0.1288	No	ns	>0.9999
	ve vs. GCN5	0	-0.1288 to 0.1288	No	ns	>0.9999
	OE vs. GCN5	0	-0.1288 to 0.1288	No	ns	>0.9999
	Row 2
	ve vs. OE	-0.2249	-0.3537 to -0.09615	Yes	***	0.0006
	ve vs. GCN5	-0.4693	-0.5980 to -0.3405	Yes	****	<0.0001
	OE vs. GCN5	-0.2443	-0.3731 to -0.1155	Yes	***	0.0002
	Row 3
	ve vs. OE	-0.1377	-0.2665 to -0.008916	Yes	*	0.0345
	ve vs. GCN5	-0.3802	-0.5090 to -0.2514	Yes	****	<0.0001
	OE vs. GCN5	-0.2425	-0.3713 to -0.1137	Yes	***	0.0003
	Row 4
	ve vs. OE	-0.1369	-0.2657 to -0.008167	Yes	*	0.0356
	ve vs. GCN5	-0.2813	-0.4101 to -0.1525	Yes	****	<0.0001
	OE vs. GCN5	-0.1444	-0.2732 to -0.01560	Yes	*	0.0259
	Pearson r
6D	r	0.8275
	95% confidence interval	0.7312 to 0.8915
	R squared	0.6847
	P value
	P (two-tailed)	<0.0001
	P value summary	****
	Significant? (alpha = 0.05)	Yes
	Number of XY Pairs	65
6B	Pearson r
	r	0.5584
	95% confidence interval	0.3463 to 0.7162
	R squared	0.3118
	P value
	P (two-tailed)	<0.0001
	P value summary	****
	Significant? (alpha = 0.05)	Yes
	Number of XY Pairs	56
6E	Comparison of Survival Curves
	Log-rank (Mantel-Cox) test
	Chi square	14.27
	df	1
	P value	0.0002
	P value summary	***
	Are the survival curves sig different?	Yes
	Gehan-Breslow-Wilcoxon test
	Chi square	12.54
	df	1
	P value	0.0004
	P value summary	***
	Are the survival curves sig different?	Yes
	Median survival
	High	553
	low	1445
	Ratio (and its reciprocal)	0.3827	2.613
	95% CI of ratio	0.1762 to 0.8311	1.203 to 5.675
	Hazard Ratio (Mantel-Haenszel)	A/B	B/A
	Ratio (and its reciprocal)	4.367	0.229
	95% CI of ratio	2.032 to 9.382	0.1066 to 0.4920
	Hazard Ratio (logrank)	A/B	B/A
	Ratio (and its reciprocal)	3.707	0.2697
	95% CI of ratio	1.806 to 7.611	0.1314 to 0.5538
6F	Comparison of Survival Curves
	Log-rank (Mantel-Cox) test
	Chi square	4.884
	df	1
	P value	0.0271
	P value summary	*
	Are the survival curves sig different?	Yes
	Gehan-Breslow-Wilcoxon test
	Chi square	5.498
	df	1
	P value	0.019
	P value summary	*
	Are the survival curves sig different?	Yes
	Median survival
	High	553
	low	1310
	Ratio (and its reciprocal)	0.4221	2.369
	95% CI of ratio	0.2077 to 0.8580	1.166 to 4.815
	Hazard Ratio (Mantel-Haenszel)	A/B	B/A
	Ratio (and its reciprocal)	2.201	0.4544
	95% CI of ratio	1.093 to 4.429	0.2258 to 0.9146
	Hazard Ratio (logrank)	A/B	B/A
	Ratio (and its reciprocal)	2.15	0.4651
	95% CI of ratio	1.083 to 4.269	0.2342 to 0.9236
